# Supplementary material for: Transcriptomic and Physiological Variations of Three Arabidopsis Ecotypes in Response to Salt Stress
Source: PLoS One. 2013 Jul 23;8(7):e69036. doi: 10.1371/journal.pone.0069036 (PMC3720874; doi:10.1371/journal.pone.0069036)
Supplement: Table S1 — Total gene lists differentially expressed by salt treatment or among ecotypes. (XLSX) [file pone.0069036.s006.xlsx]

## Sheet: TOTAL
		SHA-0mM vs. Ler-0mM		SHA-0mM vs. Col-0mM		SHA-100mM vs. Ler-100mM		SHA-100mM vs. Col-100mM		Col-100mM vs. Col-0mM		Ler-100mM vs. Ler-0mM		SHA-100mM vs. SHA-0mM
ProbeName	locus	Log Fold change	p-value	Log Fold change	p-value	Log Fold change	p-value	Log Fold change	p-value	Log Fold change	p-value	Log Fold change	p-value	Log Fold change	p-value	MapMan BIN	GeneSymbol	Description	EntrezGeneID	GenbankAccession	GeneName	Go	RefSeqAccession	UniGeneID	description	chromosome	start	stop
A_84_P24021	AT3G27690	-0.536001	0.0255007	-0.0810385	0.82556	0.56913	0.0847843	0.236247	0.0247625	-3.14974	0.00974505	-3.93759	0.00199748	-2.83246	0.000989391	[1.1.1.1] PS.lightreaction.photosystem II.LHC-II	LHCB2.3	Arabidopsis thaliana LHCB2.3; chlorophyll binding (LHCB2.3) mRNA, complete cds [NM_113685]	822391	NM_113685	LHCB2.3; chlorophyll binding	GO:0010114|GO:0009535|GO:0015979|GO:0016168|GO:0009637|GO:0009579|GO:0009941|GO:0030076|GO:0010218	NM_113685	At.8025	photosystem II light harvesting complex gene 2.3	3	10256827	10256886
A_84_P802547	AT3G27690	-1.11504	0.0109638	-0.0998091	0.811711	0.923979	0.116349	0.387508	0.195628	-3.44518	0.0128159	-4.99688	0.00446687	-2.95786	0.00243538	[1.1.1.1] PS.lightreaction.photosystem II.LHC-II	LHCB2.3	111643 CERES-147 Arabidopsis thaliana cDNA clone 92344 5', mRNA sequence [DR223395]	822391	DR223395	LHCB2.3; chlorophyll binding	GO:0010114|GO:0009535|GO:0015979|GO:0016168|GO:0009637|GO:0009579|GO:0009941|GO:0030076|GO:0010218		At.71997	photosystem II light harvesting complex gene 2.3	3	10255979	10256033
A_84_P806997	AT5G54270	-0.407353	0.0978415	-0.350545	0.263565	-0.34727	0.00433151	-0.974444	0.0179016	-1.29655	0.0359982	-1.98054	0.00358296	-1.92045	0.00145226	[1.1.1.1] PS.lightreaction.photosystem II.LHC-II	LHCB3	Arabidopsis thaliana LHCB3 (LIGHT-HARVESTING CHLOROPHYLL B-BINDING PROTEIN 3); structural molecule (LHCB3) mRNA, complete cds [NM_124807]	835515	NM_124807	LHCB3 (LIGHT-HARVESTING CHLOROPHYLL B-BINDING PROTEIN 3); structural molecule	GO:0009535|GO:0015979|GO:0005198|GO:0009579|GO:0030076|GO:0009507	NM_124807	At.49175	light-harvesting chlorophyll B-binding protein 3	5	22038662	22038721
A_84_P807262	AT3G08940	-0.42671	0.0205466	-0.290018	0.101401	-0.371124	0.0036335	-0.983081	0.000194113	-1.83415	0.00243411	-2.5828	0.000354639	-2.52721	0.000312354	[1.1.1.1] PS.lightreaction.photosystem II.LHC-II	LHCB4.2	Arabidopsis thaliana LHCB4.2 (light harvesting complex PSII); chlorophyll binding (LHCB4.2) mRNA, complete cds [NM_111728]	820043	NM_111728	LHCB4.2 (light harvesting complex PSII); chlorophyll binding	GO:0010114|GO:0009535|GO:0016168|GO:0016020|GO:0009637|GO:0009579|GO:0009941|GO:0010218|GO:0009507	NM_111728	At.21828	light harvesting complex photosystem II	3	2717964	2718023
A_84_P808706	AT3G27690	-1.62545	0.00301884	-1.27542	0.0209579	-0.369946	0.115912	-0.674613	0.0154973	-3.64132	0.00215512	-4.29601	0.000724463	-3.04052	0.00148372	[1.1.1.1] PS.lightreaction.photosystem II.LHC-II	LHCB2.3	Arabidopsis thaliana LHCB2.3; chlorophyll binding (LHCB2.3) mRNA, complete cds [NM_113685]	822391	NM_113685	LHCB2.3; chlorophyll binding	GO:0010114|GO:0009535|GO:0015979|GO:0016168|GO:0009637|GO:0009579|GO:0009941|GO:0030076|GO:0010218	NM_113685	At.8025	photosystem II light harvesting complex gene 2.3	3	10256289	10256348
A_84_P809013	AT1G15820	-0.67935	0.01263	-0.651339	0.0139086	-0.474808	0.099041	-1.14631	0.0223773	-1.80272	0.00521679	-2.50223	0.00202625	-2.29769	0.00364719	[1.1.1.1] PS.lightreaction.photosystem II.LHC-II	LHCB6	Arabidopsis thaliana LHCB6 (LIGHT HARVESTING COMPLEX PSII SUBUNIT 6); chlorophyll binding (LHCB6) mRNA, complete cds [NM_101450]	838151	NM_101450	LHCB6 (LIGHT HARVESTING COMPLEX PSII SUBUNIT 6); chlorophyll binding	GO:0010287|GO:0010196|GO:0009535|GO:0015979|GO:0016168|GO:0016020|GO:0009783|GO:0009579|GO:0009941|GO:0009507	NM_101450	At.15569	light harvesting complex photosystem II subunit 6	1	5447709	5447768
A_84_P851677	AT5G54270	-0.815053	0.0958162	-0.819043	0.140223	-0.477689	0.201318	-1.06582	0.0543403	-1.5117	0.0261012	-2.09584	0.00350546	-1.75848	0.03767	[1.1.1.1] PS.lightreaction.photosystem II.LHC-II	LHCB3	Arabidopsis thaliana LHCB3 (LIGHT-HARVESTING CHLOROPHYLL B-BINDING PROTEIN 3); structural molecule (LHCB3) mRNA, complete cds [NM_124807]	835515	NM_124807	LHCB3 (LIGHT-HARVESTING CHLOROPHYLL B-BINDING PROTEIN 3); structural molecule	GO:0009535|GO:0015979|GO:0005198|GO:0009579|GO:0030076|GO:0009507	NM_124807	At.49175	light-harvesting chlorophyll B-binding protein 3	5	22038384	22038443
A_84_P861701	AT3G08940	-0.375815	0.00696587	-0.715292	0.05627	-0.385079	0.0369063	-1.52709	0.000969515	-1.71172	0.0111465	-2.51426	0.000998054	-2.52353	7.32997e-05	[1.1.1.1] PS.lightreaction.photosystem II.LHC-II	LHCB4.2	Arabidopsis thaliana LHCB4.2 (light harvesting complex PSII); chlorophyll binding (LHCB4.2) mRNA, complete cds [NM_111728]	820043	NM_111728	LHCB4.2 (light harvesting complex PSII); chlorophyll binding	GO:0010114|GO:0009535|GO:0016168|GO:0016020|GO:0009637|GO:0009579|GO:0009941|GO:0010218|GO:0009507	NM_111728	At.21828	light harvesting complex photosystem II	3	2717980	2718039
A_84_P12785	AT3G55330	-0.354042	0.00663392	-0.104442	0.614252	0.684741	0.00571492	-0.0120545	0.79404	-1.09795	0.0254657	-2.04434	0.000625213	-1.00556	0.000915665	[1.1.1.2] PS.lightreaction.photosystem II.PSII polypeptide subunits	PPL1	Arabidopsis thaliana PPL1 (PsbP-like protein 1); calcium ion binding (PPL1) mRNA, complete cds [NM_115391]	824699	NM_115391	PPL1 (PsbP-like protein 1); calcium ion binding	GO:0031977|GO:0015979|GO:0030095|GO:0009543|GO:0005509|GO:0009579|GO:0009654|GO:0009507	NM_115391	At.27396	PsbP-like protein 1	3	20514047	20514106
A_84_P18991	AT1G14150	-0.265496	0.046684	0.0385337	0.704802	0.239148	0.207401	-0.414463	0.0066089	-1.13344	0.00340144	-2.09108	0.00362293	-1.58643	0.00179578	[1.1.1.2] PS.lightreaction.photosystem II.PSII polypeptide subunits	AT1G14150	Arabidopsis thaliana oxygen evolving enhancer 3 (PsbQ) family protein (AT1G14150) mRNA, complete cds [NM_101280]	837974	NM_101280	oxygen evolving enhancer 3 (PsbQ) family protein	GO:0009767|GO:0009535|GO:0030095|GO:0045156|GO:0009543|GO:0009534|GO:0009344|GO:0009507	NM_101280	At.47475	PsbQ-like 2	1	4840545	4840604
A_84_P19893	AT1G51400	-0.165825	0.381242	-0.0637675	0.800144	0.182339	0.0146224	-0.42644	0.0272702	-1.48408	0.0212616	-2.19492	0.00350729	-1.84675	0.00165923	[1.1.1.2] PS.lightreaction.photosystem II.PSII polypeptide subunits	AT1G51400	Arabidopsis thaliana photosystem II 5 kD protein (AT1G51400) mRNA, complete cds [NM_104018]	841564	NM_104018	photosystem II 5 kD protein	GO:0009535|GO:0003674|GO:0030095|GO:0010224|GO:0010193|GO:0009543|GO:0009611	NM_104018	At.68288	Photosystem II 5 kD protein	1	19052189	19052248
A_84_P20545	AT5G02120	-0.759489	0.0101365	-0.120907	0.426823	-1.09306	0.00473884	-1.11847	0.00036732	-1.13817	0.0112034	-1.80217	0.00337025	-2.13573	0.000139828	[1.1.1.2] PS.lightreaction.photosystem II.PSII polypeptide subunits	OHP	Arabidopsis thaliana OHP (ONE HELIX PROTEIN) (OHP) mRNA, complete cds [NM_120290]	831799	NM_120290	OHP (ONE HELIX PROTEIN)	GO:0009535|GO:0003674|GO:0009644|GO:0009507	NM_120290	At.23559	one helix protein	5	419459419479	419565419603
A_84_P226169	AT3G01440	-0.0927205	0.562904	-0.285021	0.168438	0.598804	0.05826	-0.410357	0.0376962	-2.20645	6.58216e-05	-3.02331	0.00180492	-2.33178	0.00448062	[1.1.1.2] PS.lightreaction.photosystem II.PSII polypeptide subunits	AT3G01440	Arabidopsis thaliana oxygen evolving enhancer 3 (PsbQ) family protein (AT3G01440) mRNA, complete cds [NM_111010]	821143	NM_111010	oxygen evolving enhancer 3 (PsbQ) family protein	GO:0009767|GO:0009535|GO:0030095|GO:0045156|GO:0009543|GO:0009534|GO:0019684|GO:0009344|GO:0009654|GO:0009507	NM_111010	At.28336	PsbQ-like 1	3	169401	169460
A_84_P308593	AT2G39470	-0.444537	0.0147617	0.106787	0.348234	-0.0775089	0.50259	-0.573067	0.00271704	-1.33328	0.00422942	-2.38016	0.0019483	-2.01313	0.000259019	[1.1.1.2] PS.lightreaction.photosystem II.PSII polypeptide subunits	PPL2	Arabidopsis thaliana PPL2 (PsbP-like protein 2); calcium ion binding (PPL2) mRNA, complete cds [NM_129505]	818532	NM_129505	PPL2 (PsbP-like protein 2); calcium ion binding	GO:0009535|GO:0015979|GO:0030095|GO:0009543|GO:0005509|GO:0009579|GO:0009654|GO:0009507	NM_129505	At.37167	PsbP-like protein 2	2	16477753	16477812
A_84_P544427	AT1G14150	-0.238306	0.053845	-0.132137	0.0641193	0.187921	0.301664	-0.374004	0.071509	-1.42848	0.00501639	-2.09658	0.00446581	-1.67035	0.000755837	[1.1.1.2] PS.lightreaction.photosystem II.PSII polypeptide subunits	AT1G14150	Arabidopsis thaliana oxygen evolving enhancer 3 (PsbQ) family protein (AT1G14150) mRNA, complete cds [NM_202091]	837974	NM_202091	oxygen evolving enhancer 3 (PsbQ) family protein	GO:0009767|GO:0009535|GO:0030095|GO:0045156|GO:0009543|GO:0009534|GO:0009344|GO:0009507	NM_202091	At.47475	PsbQ-like 2	1	4840224	4840283
A_84_P77369	AT1G05385	-0.173628	0.0170847	-0.291903	0.00427884	-0.290286	0.123629	-0.892723	0.00308353	-1.74963	0.000143563	-2.23379	0.00216898	-2.35045	0.000433454	[1.1.1.2] PS.lightreaction.photosystem II.PSII polypeptide subunits	AT1G05385	Arabidopsis thaliana photosystem II 11 kDa protein-related (AT1G05385) mRNA, complete cds [NM_100418]	837040	NM_100418	photosystem II 11 kDa protein-related	GO:0003674|GO:0009543|GO:0010207|GO:0009507	NM_100418	At.15340	photosystem II 11 kDa protein-related	1	1582711	1582770
A_84_P788076	AT2G39470	-0.281044	0.141831	0.225324	0.224275	-0.0820317	0.208486	-0.617347	0.0255549	-1.24219	0.0164754	-2.28387	0.00291594	-2.08486	0.000198316	[1.1.1.2] PS.lightreaction.photosystem II.PSII polypeptide subunits	PPL2	Arabidopsis thaliana PPL2 (PsbP-like protein 2); calcium ion binding (PPL2) mRNA, complete cds [NM_129505]	818532	NM_129505	PPL2 (PsbP-like protein 2); calcium ion binding	GO:0009535|GO:0015979|GO:0030095|GO:0009543|GO:0005509|GO:0009579|GO:0009654|GO:0009507	NM_129505	At.37167	PsbP-like protein 2	2	16477609	16477668
A_84_P805869	AT1G67740	-0.56008	0.0818792	-0.275936	0.264544	-0.0572076	0.571233	-0.597115	0.0156641	-1.20821	0.0121343	-2.03226	0.00397028	-1.52939	0.00843891	[1.1.1.2] PS.lightreaction.photosystem II.PSII polypeptide subunits	PSBY	Arabidopsis thaliana PSBY (PSBY) mRNA, complete cds [NM_105442]	843099	NM_105442	PSBY	GO:0009535|GO:0015979|GO:0030095|GO:0030145|GO:0009533|GO:0009523	NM_105442	At.24847	photosystem II BY	1	25394911	25394970
A_84_P807337	AT1G06680	-0.0934363	0.161375	-0.196781	0.360436	0.0846973	0.212867	-0.54182	0.0164558	-1.06852	0.0257236	-1.5917	0.000655403	-1.41356	0.00118987	[1.1.1.2] PS.lightreaction.photosystem II.PSII polypeptide subunits	PSBP-1	Arabidopsis thaliana PSBP-1 (PHOTOSYSTEM II SUBUNIT P-1); poly(U) binding (PSBP-1) mRNA, complete cds [NM_001123767]	837178	NM_001123767	PSBP-1 (PHOTOSYSTEM II SUBUNIT P-1); poly(U) binding	GO:0031977|GO:0030095|GO:0009941|GO:0019684|GO:0009654|GO:0009535|GO:0008266|GO:0009570|GO:0009534|GO:0009543|GO:0009579|GO:0048046|GO:0042742|GO:0009507|GO:0019898	NM_001123767	At.47605	photosystem II subunit P-1	1	2048039	2048098
A_84_P808064	AT3G50820	-0.602247	0.0521646	-0.199974	0.465154	0.517006	0.148103	-0.0838323	0.518443	-1.11787	0.0290311	-2.12098	0.010373	-1.00173	0.0227389	[1.1.1.2] PS.lightreaction.photosystem II.PSII polypeptide subunits	PSBO2	Arabidopsis thaliana PSBO2 (PHOTOSYSTEM II SUBUNIT O-2); oxygen evolving/ poly(U) binding (PSBO2) mRNA, complete cds [NM_114942]	824246	NM_114942	PSBO2 (PHOTOSYSTEM II SUBUNIT O-2); oxygen evolving/ poly(U) binding	GO:0010287|GO:0031977|GO:0030095|GO:0035304|GO:0042549|GO:0019684|GO:0009654|GO:0009535|GO:0008266|GO:0010205|GO:0010242|GO:0009570|GO:0009543|GO:0009579|GO:0010207|GO:0009507	NM_114942	At.21117	photosystem II subunit O-2	3	18892289	18892348
A_84_P810853	AT4G05180	-0.495996	0.193912	-0.431507	0.311759	-0.207452	0.493751	-1.12468	0.0704286	-2.05983	0.0186419	-3.04155	0.000776476	-2.75301	0.0156618	[1.1.1.2] PS.lightreaction.photosystem II.PSII polypeptide subunits	PSBQ-2	Arabidopsis thaliana PSBQ-2; calcium ion binding (PSBQ-2) mRNA, complete cds [NM_116757]	825866	NM_116757	PSBQ-2; calcium ion binding	GO:0009535|GO:0031977|GO:0030095|GO:0009570|GO:0009543|GO:0005509|GO:0009579|GO:0048046|GO:0009654|GO:0009507	NM_116757	At.21853	photosystem II subunit Q-2	4	2673055	2673114
A_84_P836767	AT2G39470	-0.236559	0.0227271	0.134367	0.105916	-0.212767	0.0727742	-0.605695	0.0140898	-1.57262	0.00144534	-2.33647	0.000191431	-2.31268	0.000740253	[1.1.1.2] PS.lightreaction.photosystem II.PSII polypeptide subunits	PPL2	Arabidopsis thaliana PPL2 (PsbP-like protein 2); calcium ion binding (PPL2) mRNA, complete cds [NM_001084553]	818532	NM_001084553	PPL2 (PsbP-like protein 2); calcium ion binding	GO:0009535|GO:0015979|GO:0030095|GO:0009543|GO:0005509|GO:0009579|GO:0009654|GO:0009507	NM_001084553	At.37167	PsbP-like protein 2	2	1647674216476740	1647684216476890
A_84_P853457	AT2G39470	-0.238386	0.0211222	0.179562	0.139201	-0.198212	0.199903	-0.633174	0.0488367	-1.51508	0.00654552	-2.36799	0.000126093	-2.32781	0.00212922	[1.1.1.2] PS.lightreaction.photosystem II.PSII polypeptide subunits	PPL2	Arabidopsis thaliana PPL2 (PsbP-like protein 2); calcium ion binding (PPL2) mRNA, complete cds [NM_001084553]	818532	NM_001084553	PPL2 (PsbP-like protein 2); calcium ion binding	GO:0009535|GO:0015979|GO:0030095|GO:0009543|GO:0005509|GO:0009579|GO:0009654|GO:0009507	NM_001084553	At.37167	PsbP-like protein 2	2	1647672716476740	1647684216476870
A_84_P12974	AT4G37230	0.780355	0.00583099	1.3425	0.00202925	2.53628	0.00196078	2.94149	0.000427697	-0.58977	0.00351395	-0.746709	0.017619	1.00922	0.00597698	[1.1.1.2] PS.lightreaction.photosystem II.PSII polypeptide subunits	AT4G37230	Arabidopsis thaliana oxygen-evolving enhancer protein, chloroplast, putative / 33 kDa subunit of oxygen evolving system of photosystem II, putative (AT4G37230) mRNA, complete cds [NM_119886]	829877	NM_119886	oxygen-evolving enhancer protein, chloroplast, putative / 33 kDa subunit of oxygen evolving system of photosystem II, putative	GO:0015979|GO:0005509|GO:0042549|GO:0009654|GO:0019898	NM_119886	At.54639	Photosystem II manganese-stabilising protein (PsbO) family	4	17517515	17517574	Photosystem II manganese-stabilising protein (PsbO) family
A_84_P16240	AT1G19150	-0.256978	0.0522122	-0.202788	0.235194	-0.0474223	0.197899	-0.950155	0.0111955	-1.10698	0.0185721	-2.0639	0.000679968	-1.85434	0.000424907	[1.1.2.1] PS.lightreaction.photosystem I.LHC-I	LHCA6	Arabidopsis thaliana LHCA6; chlorophyll binding (LHCA6) mRNA, complete cds [NM_101773]	838498	NM_101773	LHCA6; chlorophyll binding	GO:0010114|GO:0015979|GO:0016168|GO:0009637|GO:0030076|GO:0010218|GO:0009507	NM_101773	At.359	photosystem I light harvesting complex gene 6	1	66136416613683	66137826613798
A_84_P810462	AT3G47470	-0.507992	0.064142	-0.207988	0.462753	-0.385209	0.00260324	-0.796062	0.000785312	-1.00948	0.03528	-1.72033	0.000952322	-1.59755	0.00615627	[1.1.2.1] PS.lightreaction.photosystem I.LHC-I	LHCA4	Arabidopsis thaliana LHCA4 (LIGHT-HARVESTING CHLOROPHYLL-PROTEIN COMPLEX I SUBUNIT A4); chlorophyll binding (LHCA4) mRNA, complete cds [NM_114615]	823901	NM_114615	LHCA4 (LIGHT-HARVESTING CHLOROPHYLL-PROTEIN COMPLEX I SUBUNIT A4); chlorophyll binding	GO:0010287|GO:0009535|GO:0015979|GO:0016168|GO:0016020|GO:0009579|GO:0080167|GO:0009941|GO:0030076|GO:0009507	NM_114615	At.35803	light-harvesting chlorophyll-protein complex I subunit A4	3	17493883	17493942
A_84_P810835	AT3G54890	-1.12659	0.0209518	-0.632249	0.184253	-0.200324	0.389564	-0.716948	0.0445543	-1.76787	0.0234649	-2.77884	0.00157875	-1.85257	0.0139825	[1.1.2.1] PS.lightreaction.photosystem I.LHC-I	LHCA1	Arabidopsis thaliana LHCA1; chlorophyll binding (LHCA1) mRNA, complete cds [NM_180374]	824654	NM_180374	LHCA1; chlorophyll binding	GO:0010287|GO:0015979|GO:0009637|GO:0009941|GO:0009535|GO:0010114|GO:0009768|GO:0016168|GO:0016020|GO:0009579|GO:0010218|GO:0030076|GO:0009507	NM_180374	At.23982	photosystem I light harvesting complex gene 1	3	20340890	20340949
A_84_P10778	AT3G16140	-0.323412	0.0611505	-0.137108	0.342701	-0.00356818	0.949249	-0.603788	0.00998415	-1.22744	0.00792852	-2.01396	0.00136236	-1.69412	0.00137783	[1.1.2.2] PS.lightreaction.photosystem I.PSI polypeptide subunits	PSAH-1	Arabidopsis thaliana PSAH-1 (photosystem I subunit H-1) (PSAH-1) mRNA, complete cds [NM_112484]	820859	NM_112484	PSAH-1 (photosystem I subunit H-1)	GO:0009535|GO:0015979|GO:0003674|GO:0009538|GO:0009507	NM_112484	At.25220	photosystem I subunit H-1	3	54690325469066	54692855469309
A_84_P801201	AT4G02770	-0.425709	0.0645515	-0.155298	0.449796	-0.0291982	0.691826	-0.674666	0.020647	-1.45347	0.0166476	-2.36935	0.00276631	-1.97284	0.000360848	[1.1.2.2] PS.lightreaction.photosystem I.PSI polypeptide subunits	PSAD-1	Arabidopsis thaliana PSAD-1 (photosystem I subunit D-1) (PSAD-1) mRNA, complete cds [NM_116511]	828183	NM_116511	PSAD-1 (photosystem I subunit D-1)	GO:0010287|GO:0009535|GO:0015979|GO:0003674|GO:0009538|GO:0016020|GO:0009579|GO:0009507	NM_116511	At.22672	photosystem I subunit D-1	4	1229756	1229815
A_84_P801305	AT4G02770	-0.428515	0.0185336	-0.114096	0.650344	-0.13481	0.0988652	-0.617941	0.00328069	-1.15929	0.0331169	-1.95684	0.00115616	-1.66313	0.000422221	[1.1.2.2] PS.lightreaction.photosystem I.PSI polypeptide subunits	PSAD-1	Arabidopsis thaliana PSAD-1 (photosystem I subunit D-1) (PSAD-1) mRNA, complete cds [NM_116511]	828183	NM_116511	PSAD-1 (photosystem I subunit D-1)	GO:0010287|GO:0009535|GO:0015979|GO:0003674|GO:0009538|GO:0016020|GO:0009579|GO:0009507	NM_116511	At.22672	photosystem I subunit D-1	4	1229567	1229625
A_84_P805765	AT4G02770	-0.82879	0.111004	-0.191527	0.623163	-0.188384	0.720029	-0.670749	0.0748939	-1.35433	0.0269911	-2.47396	0.0315482	-1.83355	0.0276963	[1.1.2.2] PS.lightreaction.photosystem I.PSI polypeptide subunits	PSAD-1	Arabidopsis thaliana PSAD-1 (photosystem I subunit D-1) (PSAD-1) mRNA, complete cds [NM_116511]	828183	NM_116511	PSAD-1 (photosystem I subunit D-1)	GO:0010287|GO:0009535|GO:0015979|GO:0003674|GO:0009538|GO:0016020|GO:0009579|GO:0009507	NM_116511	At.22672	photosystem I subunit D-1	4	1229854	1229913
A_84_P805815	AT4G02770	-0.442658	0.0464646	-0.351125	0.145236	-0.111808	0.494869	-0.64391	0.00958974	-1.78369	0.00547885	-2.40732	0.00323527	-2.07647	0.00212387	[1.1.2.2] PS.lightreaction.photosystem I.PSI polypeptide subunits	PSAD-1	Arabidopsis thaliana PSAD-1 (photosystem I subunit D-1) (PSAD-1) mRNA, complete cds [NM_116511]	828183	NM_116511	PSAD-1 (photosystem I subunit D-1)	GO:0010287|GO:0009535|GO:0015979|GO:0003674|GO:0009538|GO:0016020|GO:0009579|GO:0009507	NM_116511	At.22672	photosystem I subunit D-1	4	1229842	1229901
A_84_P806923	AT1G55670	-0.772434	0.0072083	-0.769915	0.0728855	0.114123	0.721616	-0.938746	0.0191116	-1.34133	0.0251817	-2.39672	0.0108191	-1.51016	0.00809736	[1.1.2.2] PS.lightreaction.photosystem I.PSI polypeptide subunits	PSAG	Arabidopsis thaliana PSAG (PHOTOSYSTEM I SUBUNIT G) (PSAG) mRNA, complete cds [NM_104443]	842016	NM_104443	PSAG (PHOTOSYSTEM I SUBUNIT G)	GO:0015979|GO:0009773|GO:0030093|GO:0042550|GO:0009522|GO:0050821|GO:0009780|GO:0009941|GO:0009535|GO:0003674|GO:0016020|GO:0009579|GO:0009507	NM_104443	At.21811	photosystem I subunit G	1	20803322	20803381
A_84_P808368	AT1G08380	-0.566379	0.0282931	-0.291391	0.402576	-0.161673	0.0796444	-0.692704	0.00739867	-1.27492	0.0415885	-2.08094	0.000879865	-1.67624	0.00284247	[1.1.2.2] PS.lightreaction.photosystem I.PSI polypeptide subunits	PSAO	Arabidopsis thaliana PSAO (photosystem I subunit O) (PSAO) mRNA, complete cds [NM_100711]	837358	NM_100711	PSAO (photosystem I subunit O)	GO:0003674|GO:0009768|GO:0009522|GO:0009579|GO:0009507	NM_100711	At.23691	photosystem I subunit O	1	26415112641564	26416612641665
A_84_P573310	AT4G01330	0.0232014	0.721966	0.19131	0.187407	0.174391	0.0258674	0.107083	0.420094	-1.28631	0.0115406	-1.52173	0.0011776	-1.37054	0.000690966	[1.1.30] PS.lightreaction.state transition	AT4G01330	Arabidopsis thaliana ATP binding / kinase/ protein kinase/ protein serine/threonine kinase/ protein tyrosine kinase (AT4G01330) mRNA, complete cds [NM_116363]	828117	NM_116363	ATP binding / kinase/ protein kinase/ protein serine/threonine kinase/ protein tyrosine kinase	GO:0004672|GO:0005886|GO:0016301|GO:0004674|GO:0006468|GO:0005524	NM_116363	At.50312	Protein kinase superfamily protein	4	552810	552869
A_84_P808539	AT4G04640	-0.208633	0.121339	-0.0649148	0.532771	-0.218673	0.0520302	-0.454809	0.00797309	-1.16018	0.00516407	-1.54004	0.00290251	-1.55008	0.000917916	[1.1.4.4] PS.lightreaction.ATP synthase.gamma chain	ATPC1	Arabidopsis thaliana ATPC1; enzyme regulator (ATPC1) mRNA, complete cds [NM_116702]	825797	NM_116702	ATPC1; enzyme regulator	GO:0009535|GO:0006754|GO:0015986|GO:0016020|GO:0009544|GO:0009579|GO:0030234|GO:0009941|GO:0009772|GO:0009507	NM_116702	At.291	ATPase, F1 complex, gamma subunit protein	4	2351642	2351701
A_84_P10789	AT3G16250	-0.220358	0.0460486	-0.237875	0.128232	0.0522294	0.072103	-0.322367	0.0430047	-1.04964	0.0115302	-1.40672	0.000926976	-1.13413	0.000608841	[1.1.5.2] PS.lightreaction.other electron carrier (ox/red).ferredoxin	NDF4	Arabidopsis thaliana NDF4 (NDH-DEPENDENT CYCLIC ELECTRON FLOW 1); electron carrier/ iron-sulfur cluster binding (NDF4) mRNA, complete cds [NM_112496]	820871	NM_112496	NDF4 (NDH-DEPENDENT CYCLIC ELECTRON FLOW 1); electron carrier/ iron-sulfur cluster binding	GO:0009535|GO:0010598|GO:0051536|GO:0009773|GO:0009055|GO:0009507	NM_112496	At.6081	NDH-dependent cyclic electron flow 1	3	5507104	5507163
A_84_P809662	AT3G16250	-0.339122	0.0167699	-0.305365	0.0518118	0.0370427	0.628691	-0.253993	0.0403204	-1.08534	0.00454264	-1.41013	0.00183264	-1.03397	0.00243634	[1.1.5.2] PS.lightreaction.other electron carrier (ox/red).ferredoxin	NDF4	Arabidopsis thaliana NDF4 (NDH-DEPENDENT CYCLIC ELECTRON FLOW 1); electron carrier/ iron-sulfur cluster binding (NDF4) mRNA, complete cds [NM_112496]	820871	NM_112496	NDF4 (NDH-DEPENDENT CYCLIC ELECTRON FLOW 1); electron carrier/ iron-sulfur cluster binding	GO:0009535|GO:0010598|GO:0051536|GO:0009773|GO:0009055|GO:0009507	NM_112496	At.6081	NDH-dependent cyclic electron flow 1	3	55074755507501	55075935507624
A_84_P136505	AT5G45040	0.032339	0.699215	0.492824	0.0361292	0.493047	0.0614273	0.512764	0.0669041	-1.0605	0.0123895	-1.50127	0.0031277	-1.04056	0.0132217	[1.1.5] PS.lightreaction.other electron carrier (ox/red)	AT5G45040	Arabidopsis thaliana cytochrome c6 (ATC6) (AT5G45040) mRNA, complete cds [NM_123872]	834535	NM_123872	cytochrome c6 (ATC6)	GO:0005506|GO:0009055|GO:0020037	NM_123872	At.49131	Cytochrome c	5	18175468	18175527
A_84_P820145	AT5G45040	0.196323	0.0563791	1.67098	0.00500712	0.520663	0.0195358	1.6819	0.00197943	-1.04536	0.0136597	-1.35878	0.00181648	-1.03444	0.0041458	[1.1.5] PS.lightreaction.other electron carrier (ox/red)	AT5G45040	Arabidopsis thaliana cytochrome c6 (ATC6) (AT5G45040) mRNA, complete cds [NM_123872]	834535	NM_123872	cytochrome c6 (ATC6)	GO:0005506|GO:0009055|GO:0020037	NM_123872	At.49131	Cytochrome c	5	1.81758e+23	1.8176e+23
A_84_P151108	AT1G74880	-0.524448	0.0105643	-0.285495	0.0733215	-0.605944	0.0718049	-0.71496	0.00746593	-1.55151	0.00177728	-1.89948	0.00717827	-1.98098	0.00159496	[1.1.6] PS.lightreaction.NADH DH	NDH-O	Arabidopsis thaliana NDH-O (NAD(P)H:plastoquinone dehydrogenase complex subunit O) (NDH-O) mRNA, complete cds [NM_106146]	843827	NM_106146	NDH-O (NAD(P)H:plastoquinone dehydrogenase complex subunit O)	GO:0009535|GO:0016655|GO:0010598|GO:0010258|GO:0009507	NM_106146	At.71493	NAD(P)H:plastoquinone dehydrogenase complex subunit O	1	28129905	28129964
A_84_P750407	AT1G70760	-0.278963	0.0512634	-0.01855	0.936366	0.366991	0.0118404	-0.403385	0.0725323	-1.41234	0.0263245	-2.44313	0.000846723	-1.79718	0.000272825	[1.1.6] PS.lightreaction.NADH DH	CRR23	Arabidopsis thaliana CRR23 ((chlororespiratory reduction 23) (CRR23) mRNA, complete cds [NM_105744]	843413	NM_105744	CRR23 ((chlororespiratory reduction 23)	GO:0016655|GO:0010598|GO:0009773|GO:0042651	NM_105744	At.70098	inorganic carbon transport protein-related	1	26688125	26688184
A_84_P764875	AT4G37925	0.0648289	0.434355	-0.00839614	0.859032	0.12143	0.197336	-0.509694	0.0161564	-1.00863	0.00195202	-1.56653	0.0018243	-1.50993	0.00177081	[1.1.6] PS.lightreaction.NADH DH	NDH-M	Arabidopsis thaliana NDH-M (subunit NDH-M of NAD(P)H:plastoquinone dehydrogenase complex) (NDH-M) mRNA, complete cds [NM_001036727]	3770591	NM_001036727	NDH-M (subunit NDH-M of NAD(P)H:plastoquinone dehydrogenase complex)	GO:0009535|GO:0016655|GO:0010598|GO:0010258|GO:0009507	NM_001036727	At.49770	subunit NDH-M of NAD(P)H:plastoquinone dehydrogenase complex	4	1783089117830940	1783103317831030
A_84_P812143	AT1G74880	-0.192064	0.131909	-0.117795	0.559303	-0.404994	0.0598049	-0.623242	0.00491414	-1.57905	0.00917361	-1.87156	0.002639	-2.08449	0.00172523	[1.1.6] PS.lightreaction.NADH DH	NDH-O	Arabidopsis thaliana NDH-O (NAD(P)H:plastoquinone dehydrogenase complex subunit O) (NDH-O) mRNA, complete cds [NM_106146]	843827	NM_106146	NDH-O (NAD(P)H:plastoquinone dehydrogenase complex subunit O)	GO:0009535|GO:0016655|GO:0010598|GO:0010258|GO:0009507	NM_106146	At.71493	NAD(P)H:plastoquinone dehydrogenase complex subunit O	1	28130004	28130063
A_84_P832601	ATCG01010	0.18532	0.705943	0.275688	0.63807	0.324343	0.490834	0.0104041	0.981863	-2.74961	0.0214829	-3.15391	0.00823371	-3.01489	0.0262953	[1.1.6] PS.lightreaction.NADH DH		Rep: NAD(P)H-quinone oxidoreductase chain 5, chloroplast (NAD(P)H dehydrogenase, chain 5) - Arabidopsis thaliana (Mouse-ear cress), partial (9%) [TC402148]							NADH-Ubiquinone oxidoreductase (complex I), chain 5 protein	C	112500	112559
A_84_P849831	AT1G70760	-0.313758	0.0616287	-0.121938	0.440126	0.27067	0.245955	-0.358986	0.0457132	-1.55869	0.0069253	-2.38016	0.0050573	-1.79573	0.00173293	[1.1.6] PS.lightreaction.NADH DH	CRR23	Arabidopsis thaliana CRR23 ((chlororespiratory reduction 23) (CRR23) mRNA, complete cds [NM_105744]	843413	NM_105744	CRR23 ((chlororespiratory reduction 23)	GO:0016655|GO:0010598|GO:0009773|GO:0042651	NM_105744	At.70098	inorganic carbon transport protein-related	1	26688083	26688142
A_84_P10819	AT3G14130	0.143441	0.0367781	0.175823	0.0770489	0.0737624	0.480857	0.210354	0.120363	1.05301	0.00171679	1.15722	0.000690346	1.08754	0.00607297	[1.2.2] PS.photorespiration.glycolate oxydase	AT3G14130	Arabidopsis thaliana (S)-2-hydroxy-acid oxidase, peroxisomal, putative / glycolate oxidase, putative / short chain alpha-hydroxy acid oxidase, puta_ (AT3G14130) mRNA, complete cds [NM_112269]	820630	NM_112269	(S)-2-hydroxy-acid oxidase, peroxisomal, putative / glycolate oxidase, putative / short chain alpha-hydroxy acid oxidase, putative	GO:0010181|GO:0008891|GO:0008152|GO:0016491|GO:0003824|GO:0055114	NM_112269	At.42696	Aldolase-type TIM barrel family protein	3	4687025	4687084
A_84_P17007	AT3G14415	-0.234576	0.187663	-0.0664558	0.839572	0.25417	0.166697	-0.239954	0.0576407	-1.50048	0.0340734	-2.16272	0.00467011	-1.67398	0.0022755	[1.2.2] PS.photorespiration.glycolate oxydase	AT3G14415	Arabidopsis thaliana (S)-2-hydroxy-acid oxidase, peroxisomal, putative / glycolate oxidase, putative / short chain alpha-hydroxy acid oxidase, puta_ (AT3G14415) mRNA, complete cds [NM_112301]	820664	NM_112301	(S)-2-hydroxy-acid oxidase, peroxisomal, putative / glycolate oxidase, putative / short chain alpha-hydroxy acid oxidase, putative	GO:0005773|GO:0010181|GO:0009570|GO:0008891|GO:0008152|GO:0016491|GO:0005634|GO:0003824|GO:0048046|GO:0055114|GO:0009507|GO:0005777	NM_112301	At.20363	Aldolase-type TIM barrel family protein	3	4820574	4820633
A_84_P810878	AT3G14420	-0.193786	0.275726	-0.0393768	0.866675	0.459347	0.15193	-0.0781083	0.750209	-1.22436	0.0245293	-1.91622	0.00208916	-1.26309	0.0302304	[1.2.2] PS.photorespiration.glycolate oxydase	AT3G14420	Arabidopsis thaliana (S)-2-hydroxy-acid oxidase, peroxisomal, putative / glycolate oxidase, putative / short chain alpha-hydroxy acid oxidase, puta_ (AT3G14420) mRNA, complete cds [NM_180254]	820665	NM_180254	(S)-2-hydroxy-acid oxidase, peroxisomal, putative / glycolate oxidase, putative / short chain alpha-hydroxy acid oxidase, putative	GO:0022626|GO:0016020|GO:0009570|GO:0008891|GO:0008152|GO:0005634|GO:0048046|GO:0055114|GO:0009507|GO:0005777	NM_180254	At.21768	Aldolase-type TIM barrel family protein	3	4821856	4821915
A_84_P14232	AT1G11860	-0.132636	0.348553	0.12194	0.616996	0.173875	0.45567	-0.130853	0.566147	-1.16621	0.0312593	-1.72551	0.00409124	-1.419	0.017213	[1.2.4.2] PS.photorespiration.glycine cleavage.T subunit	AT1G11860	Arabidopsis thaliana aminomethyltransferase, putative (AT1G11860) mRNA, complete cds [NM_101057]	837733	NM_101057	aminomethyltransferase, putative	GO:0005739|GO:0022626|GO:0016020|GO:0009941|GO:0004047|GO:0048046|GO:0046686|GO:0009507	NM_101057	At.47506	Glycine cleavage T-protein family	1	4003180	4003239
A_84_P811305	AT1G11860	-0.10645	0.164048	0.100105	0.0609964	0.208078	0.128581	-0.0047331	0.963218	-1.4017	0.00119677	-1.82106	0.000818387	-1.50653	0.00288854	[1.2.4.2] PS.photorespiration.glycine cleavage.T subunit									Glycine cleavage T-protein family	1	4002169	4002222
A_84_P846263	AT1G11860	0.129919	0.340736	0.243484	0.159895	0.179049	0.273851	-0.0853886	0.582115	-1.29705	0.0158162	-1.67506	0.00810242	-1.62593	0.000882029	[1.2.4.2] PS.photorespiration.glycine cleavage.T subunit	AT1G11860	Arabidopsis thaliana aminomethyltransferase, putative (AT1G11860) mRNA, complete cds [NM_101057]	837733	NM_101057	aminomethyltransferase, putative	GO:0005739|GO:0022626|GO:0016020|GO:0009941|GO:0004047|GO:0048046|GO:0046686|GO:0009507	NM_101057	At.47506	Glycine cleavage T-protein family	1	4002248	4002307
A_84_P848439	AT1G11860	-0.0093588	0.885673	0.137887	0.183588	0.211966	0.115038	-0.0399851	0.689142	-1.3809	0.00338429	-1.7801	0.00119196	-1.55877	0.00235528	[1.2.4.2] PS.photorespiration.glycine cleavage.T subunit	AT1G11860	Arabidopsis thaliana aminomethyltransferase, putative (AT1G11860) mRNA, complete cds [NM_101057]	837733	NM_101057	aminomethyltransferase, putative	GO:0005739|GO:0022626|GO:0016020|GO:0009941|GO:0004047|GO:0048046|GO:0046686|GO:0009507	NM_101057	At.47506	Glycine cleavage T-protein family	1	4002217	4002276
A_84_P852253	AT1G11860	-0.186243	0.238903	0.168813	0.255772	0.260263	0.338448	0.0257006	0.916649	-1.34493	0.00534029	-1.93455	0.00191013	-1.48805	0.0213978	[1.2.4.2] PS.photorespiration.glycine cleavage.T subunit	AT1G11860	Arabidopsis thaliana aminomethyltransferase, putative (AT1G11860) mRNA, complete cds [NM_101057]	837733	NM_101057	aminomethyltransferase, putative	GO:0005739|GO:0022626|GO:0016020|GO:0009941|GO:0004047|GO:0048046|GO:0046686|GO:0009507	NM_101057	At.47506	Glycine cleavage T-protein family	1	4001942	4002001
A_84_P857470	AT1G11860	0.0131441	0.662845	0.178504	0.0458853	0.236113	0.262187	-0.0789503	0.648392	-1.41727	0.00240729	-1.8977	0.00143957	-1.67473	0.00663949	[1.2.4.2] PS.photorespiration.glycine cleavage.T subunit	AT1G11860	Arabidopsis thaliana aminomethyltransferase, putative (AT1G11860) mRNA, complete cds [NM_101057]	837733	NM_101057	aminomethyltransferase, putative	GO:0005739|GO:0022626|GO:0016020|GO:0009941|GO:0004047|GO:0048046|GO:0046686|GO:0009507	NM_101057	At.47506	no_match	no_match	no_match	no_match
A_84_P11949	AT1G32470	-0.0182347	0.728466	0.0231266	0.685191	0.0329667	0.825672	-0.302891	0.0891836	-1.41013	0.00403811	-1.78735	0.00486338	-1.73614	0.00125017	[1.2.4.4] PS.photorespiration.glycine cleavage.H protein	AT1G32470	Arabidopsis thaliana glycine cleavage system H protein, mitochondrial, putative (AT1G32470) mRNA, complete cds [NM_102982]	840141	NM_102982	glycine cleavage system H protein, mitochondrial, putative	GO:0005739|GO:0005960|GO:0019464|GO:0006546|GO:0004375|GO:0009507	NM_102982	At.15531	Single hybrid motif superfamily protein	1	11739701	11739760
A_84_P15273	AT1G68010	-0.4878	0.0402183	-0.235808	0.393999	-0.0084329	0.896357	-0.724519	0.0289041	-1.19619	0.0391449	-2.16427	0.00195258	-1.6849	0.00150474	[1.2.6] PS.photorespiration.hydroxypyruvate reductase	HPR	Arabidopsis thaliana HPR; glycerate dehydrogenase/ poly(U) binding (HPR) mRNA, complete cds [NM_105471]	843129	NM_105471	HPR; glycerate dehydrogenase/ poly(U) binding	GO:0008266|GO:0009853|GO:0008465|GO:0048046|GO:0009507|GO:0005777	NM_105471	At.339	hydroxypyruvate reductase	1	2549513125495180	2549526625495270
A_84_P20378	AT3G62410	2.92967	0.00690109	-0.0818047	0.800708	3.25349	0.00155345	-0.639602	0.0578803	-1.43479	0.0382761	-2.31641	0.00974991	-1.99259	0.00580276	[1.3.1007] PS.calvin cyle	CP12-2	Arabidopsis thaliana CP12-2; protein binding (CP12-2) mRNA, complete cds [NM_116106]	825414	NM_116106	CP12-2; protein binding	GO:0005515|GO:0080153|GO:0009744|GO:0009570|GO:0009416|GO:0019253|GO:0018316|GO:0009507	NM_116106	At.23855	CP12 domain-containing protein 2	3	23091114	23091173
A_84_P18150	AT1G32060	-0.174517	0.180663	-0.12585	0.485857	0.196121	0.00122627	-0.468999	0.00617179	-1.39932	0.00815396	-2.11311	5.77693e-05	-1.74247	0.00237778	[1.3.12] PS.calvin cyle.PRK	PRK	Arabidopsis thaliana PRK (PHOSPHORIBULOKINASE); ATP binding / phosphoribulokinase/ protein binding (PRK) mRNA, complete cds [NM_102940]	840098	NM_102940	PRK (PHOSPHORIBULOKINASE); ATP binding / phosphoribulokinase/ protein binding	GO:0005515|GO:0009058|GO:0009409|GO:0009941|GO:0005524|GO:0009535|GO:0010319|GO:0016020|GO:0009570|GO:0009579|GO:0048046|GO:0008974|GO:0042742|GO:0009507	NM_102940	At.22659	phosphoribulokinase	1	11534322	11534381
A_84_P848652	AT1G32060	0.107614	0.378772	-0.0779905	0.606535	0.22479	0.0440773	-0.475352	0.00669119	-1.59054	0.00630244	-2.10507	0.002151	-1.9879	0.000514456	[1.3.12] PS.calvin cyle.PRK	PRK	Arabidopsis thaliana PRK (PHOSPHORIBULOKINASE); ATP binding / phosphoribulokinase/ protein binding (PRK) mRNA, complete cds [NM_102940]	840098	NM_102940	PRK (PHOSPHORIBULOKINASE); ATP binding / phosphoribulokinase/ protein binding	GO:0005515|GO:0009058|GO:0009409|GO:0009941|GO:0005524|GO:0009535|GO:0010319|GO:0016020|GO:0009570|GO:0009579|GO:0048046|GO:0008974|GO:0042742|GO:0009507	NM_102940	At.22659	phosphoribulokinase	1	11532950	11533008
A_84_P857032	AT1G32060	-0.43226	0.0278923	-0.24333	0.00993038	0.0164303	0.943641	-0.589766	0.0740153	-1.57653	0.00191523	-2.37165	0.004075	-1.92296	0.00662308	[1.3.12] PS.calvin cyle.PRK	PRK	Arabidopsis thaliana PRK (PHOSPHORIBULOKINASE); ATP binding / phosphoribulokinase/ protein binding (PRK) mRNA, complete cds [NM_102940]	840098	NM_102940	PRK (PHOSPHORIBULOKINASE); ATP binding / phosphoribulokinase/ protein binding	GO:0005515|GO:0009058|GO:0009409|GO:0009941|GO:0005524|GO:0009535|GO:0010319|GO:0016020|GO:0009570|GO:0009579|GO:0048046|GO:0008974|GO:0042742|GO:0009507	NM_102940	At.22659	phosphoribulokinase	1	11532707	11532766
A_84_P861375	AT1G32060	0.589932	0.0124993	-0.116969	0.240499	0.788803	0.00639613	-0.562762	0.0423925	-1.48239	0.00577179	-2.12706	0.000418918	-1.92819	0.00175836	[1.3.12] PS.calvin cyle.PRK	PRK	Arabidopsis thaliana PRK (PHOSPHORIBULOKINASE); ATP binding / phosphoribulokinase/ protein binding (PRK) mRNA, complete cds [NM_102940]	840098	NM_102940	PRK (PHOSPHORIBULOKINASE); ATP binding / phosphoribulokinase/ protein binding	GO:0005515|GO:0009058|GO:0009409|GO:0009941|GO:0005524|GO:0009535|GO:0010319|GO:0016020|GO:0009570|GO:0009579|GO:0048046|GO:0008974|GO:0042742|GO:0009507	NM_102940	At.22659	phosphoribulokinase	1	11532638	11532696
A_84_P19098	AT1G73110	0.00719738	0.968551	-0.126837	0.397183	-0.661346	0.0171344	-0.727717	0.0161836	-1.75326	0.00337294	-1.68559	0.00744762	-2.35414	0.00223967	[1.3.13] PS.calvin cyle.rubisco interacting	AT1G73110	Arabidopsis thaliana ribulose bisphosphate carboxylase/oxygenase activase, putative / RuBisCO activase, putative (AT1G73110) mRNA, complete cds [NM_105969]	843642	NM_105969	ribulose bisphosphate carboxylase/oxygenase activase, putative / RuBisCO activase, putative	GO:0009535|GO:0016887|GO:0005524|GO:0009507	NM_105969	At.43232	P-loop containing nucleoside triphosphate hydrolases superfamily protein	1	27494350	27494409
A_84_P22960	AT2G28000	0.434061	0.0122416	0.153716	0.175497	0.263917	0.227742	0.0146932	0.866268	-1.28148	0.00337169	-1.25036	0.0125471	-1.4205	0.00292462	[1.3.13] PS.calvin cyle.rubisco interacting	CPN60A	Arabidopsis thaliana CPN60A (CHAPERONIN-60ALPHA); ATP binding / protein binding (CPN60A) mRNA, complete cds [NM_128359]	817344	NM_128359	CPN60A (CHAPERONIN-60ALPHA); ATP binding / protein binding	GO:0005739|GO:0022626|GO:0016020|GO:0006457|GO:0009570|GO:0009579|GO:0009941|GO:0009658|GO:0009790|GO:0048046|GO:0005524|GO:0009507	NM_128359	At.24154	chaperonin-60alpha	2	11928990	11929049
A_84_P23720	AT1G14030	0.340389	0.0259231	-0.00569873	0.926777	0.0877933	0.124298	-0.399698	0.01068	-1.02862	0.00116804	-1.17003	0.000575145	-1.42262	0.00172892	[1.3.13] PS.calvin cyle.rubisco interacting	AT1G14030	Arabidopsis thaliana ribulose-1,5 bisphosphate carboxylase oxygenase large subunit N-methyltransferase, putative (AT1G14030) mRNA, complete cds [NM_101269]	837964	NM_101269	ribulose-1,5 bisphosphate carboxylase oxygenase large subunit N-methyltransferase, putative	GO:0009570|GO:0030785|GO:0009507	NM_101269	At.41996	Rubisco methyltransferase family protein	1	4805497	4805556
A_84_P807274	AT2G39730	-0.221119	0.130828	0.147912	0.567383	0.354963	0.00249221	-0.46648	0.109176	-1.65007	0.0241183	-2.84055	6.67471e-05	-2.26446	0.00149629	[1.3.13] PS.calvin cyle.rubisco interacting	RCA	Arabidopsis thaliana RCA (RUBISCO ACTIVASE); ADP binding / ATP binding / enzyme regulator/ ribulose-1,5-bisphosphate carboxylase/oxygenase activator (RCA) mRNA, complete cds [NM_129531]	818558	NM_129531	RCA (RUBISCO ACTIVASE); ADP binding / ATP binding / enzyme regulator/ ribulose-1,5-bisphosphate carboxylase/oxygenase activator	GO:0010287|GO:0009409|GO:0005618|GO:0005634|GO:0009941|GO:0005524|GO:0009535|GO:0046863|GO:0010319|GO:0043531|GO:0016020|GO:0009570|GO:0009579|GO:0030234|GO:0009416|GO:0048046|GO:0042742|GO:0009507	NM_129531	At.47493	rubisco activase	2	16572731	16572790
A_84_P807303	AT2G39730	-0.267695	0.164495	0.0827737	0.710721	0.305794	0.0164203	-0.443464	0.0675956	-1.71172	0.0134433	-2.81145	0.000629863	-2.23796	0.00240489	[1.3.13] PS.calvin cyle.rubisco interacting	RCA	Arabidopsis thaliana RCA (RUBISCO ACTIVASE); ADP binding / ATP binding / enzyme regulator/ ribulose-1,5-bisphosphate carboxylase/oxygenase activator (RCA) mRNA, complete cds [NM_129531]	818558	NM_129531	RCA (RUBISCO ACTIVASE); ADP binding / ATP binding / enzyme regulator/ ribulose-1,5-bisphosphate carboxylase/oxygenase activator	GO:0010287|GO:0009409|GO:0005618|GO:0005634|GO:0009941|GO:0005524|GO:0009535|GO:0046863|GO:0010319|GO:0043531|GO:0016020|GO:0009570|GO:0009579|GO:0030234|GO:0009416|GO:0048046|GO:0042742|GO:0009507	NM_129531	At.47493	rubisco activase	2	16572742	16572801
A_84_P807315	AT2G39730	0.282537	0.0883764	0.235307	0.0825378	0.248395	0.352671	-0.534582	0.0856404	-1.68567	0.00598963	-2.42142	0.00588867	-2.45556	0.00265148	[1.3.13] PS.calvin cyle.rubisco interacting	RCA	Arabidopsis thaliana RCA (RUBISCO ACTIVASE); ADP binding / ATP binding / enzyme regulator/ ribulose-1,5-bisphosphate carboxylase/oxygenase activator (RCA) mRNA, complete cds [NM_129531]	818558	NM_129531	RCA (RUBISCO ACTIVASE); ADP binding / ATP binding / enzyme regulator/ ribulose-1,5-bisphosphate carboxylase/oxygenase activator	GO:0010287|GO:0009409|GO:0005618|GO:0005634|GO:0009941|GO:0005524|GO:0009535|GO:0046863|GO:0010319|GO:0043531|GO:0016020|GO:0009570|GO:0009579|GO:0030234|GO:0009416|GO:0048046|GO:0042742|GO:0009507	NM_129531	At.47493	rubisco activase	2	1657217116572200	1657230316572320
A_84_P807322	AT2G39730	-0.410342	0.0835524	-0.227508	0.0571374	0.208178	0.382474	-0.523599	0.00447359	-1.75088	0.000848648	-2.66549	0.00687362	-2.04697	0.000443972	[1.3.13] PS.calvin cyle.rubisco interacting	RCA	Arabidopsis thaliana RCA (RUBISCO ACTIVASE); ADP binding / ATP binding / enzyme regulator/ ribulose-1,5-bisphosphate carboxylase/oxygenase activator (RCA) mRNA, complete cds [NM_129531]	818558	NM_129531	RCA (RUBISCO ACTIVASE); ADP binding / ATP binding / enzyme regulator/ ribulose-1,5-bisphosphate carboxylase/oxygenase activator	GO:0010287|GO:0009409|GO:0005618|GO:0005634|GO:0009941|GO:0005524|GO:0009535|GO:0046863|GO:0010319|GO:0043531|GO:0016020|GO:0009570|GO:0009579|GO:0030234|GO:0009416|GO:0048046|GO:0042742|GO:0009507	NM_129531	At.47493	rubisco activase	2	16572694	16572753
A_84_P807331	AT2G39730	0.519648	0.00138609	0.336036	0.0689394	0.426287	0.206971	-0.311928	0.286874	-1.63656	0.00541997	-2.19117	0.00268461	-2.28453	0.00777364	[1.3.13] PS.calvin cyle.rubisco interacting	RCA	Arabidopsis thaliana RCA (RUBISCO ACTIVASE); ADP binding / ATP binding / enzyme regulator/ ribulose-1,5-bisphosphate carboxylase/oxygenase activator (RCA) mRNA, complete cds [NM_129531]	818558	NM_129531	RCA (RUBISCO ACTIVASE); ADP binding / ATP binding / enzyme regulator/ ribulose-1,5-bisphosphate carboxylase/oxygenase activator	GO:0010287|GO:0009409|GO:0005618|GO:0005634|GO:0009941|GO:0005524|GO:0009535|GO:0046863|GO:0010319|GO:0043531|GO:0016020|GO:0009570|GO:0009579|GO:0030234|GO:0009416|GO:0048046|GO:0042742|GO:0009507	NM_129531	At.47493	rubisco activase	2	16571811	16571870
A_84_P807334	AT2G39730	-0.72415	0.123333	-0.0178595	0.967005	0.470536	0.0313281	-0.321769	0.125628	-1.38329	0.0392456	-2.88189	0.000448185	-1.6872	0.0277841	[1.3.13] PS.calvin cyle.rubisco interacting	RCA	Arabidopsis thaliana RCA (RUBISCO ACTIVASE); ADP binding / ATP binding / enzyme regulator/ ribulose-1,5-bisphosphate carboxylase/oxygenase activator (RCA) mRNA, complete cds [NM_129531]	818558	NM_129531	RCA (RUBISCO ACTIVASE); ADP binding / ATP binding / enzyme regulator/ ribulose-1,5-bisphosphate carboxylase/oxygenase activator	GO:0010287|GO:0009409|GO:0005618|GO:0005634|GO:0009941|GO:0005524|GO:0009535|GO:0046863|GO:0010319|GO:0043531|GO:0016020|GO:0009570|GO:0009579|GO:0030234|GO:0009416|GO:0048046|GO:0042742|GO:0009507	NM_129531	At.47493	rubisco activase	2	16573319	16573378
A_84_P812497	AT2G28000	1.23845	0.00134047	0.253623	0.332177	0.718997	0.113269	0.087253	0.703532	-1.49755	0.0172419	-1.14447	0.0239608	-1.66392	0.0140598	[1.3.13] PS.calvin cyle.rubisco interacting		Rep: RuBisCO large subunit-binding protein subunit alpha, chloroplast precursor - Arabidopsis thaliana (Mouse-ear cress), partial (23%) [TC388351]							chaperonin-60alpha	2	11928528	11928583
A_84_P812506	AT2G28000	0.298915	0.131496	0.0446983	0.0406851	0.315898	0.193486	-0.0323224	0.81388	-1.33959	0.00806001	-1.43359	0.0195374	-1.41661	1.76116e-06	[1.3.13] PS.calvin cyle.rubisco interacting	CPN60A	Arabidopsis thaliana CPN60A (CHAPERONIN-60ALPHA); ATP binding / protein binding (CPN60A) mRNA, complete cds [NM_128359]	817344	NM_128359	CPN60A (CHAPERONIN-60ALPHA); ATP binding / protein binding	GO:0005739|GO:0022626|GO:0016020|GO:0006457|GO:0009570|GO:0009579|GO:0009941|GO:0009658|GO:0009790|GO:0048046|GO:0005524|GO:0009507	NM_128359	At.24154	chaperonin-60alpha	2	11927288	11927347
A_84_P847363	AT2G39730	0.284768	0.108557	0.087143	0.758934	0.237612	0.36878	-0.445433	0.127552	-1.60987	0.0234607	-2.09529	0.00529678	-2.14245	0.00639921	[1.3.13] PS.calvin cyle.rubisco interacting	RCA	Arabidopsis thaliana RCA (RUBISCO ACTIVASE); ADP binding / ATP binding / enzyme regulator/ ribulose-1,5-bisphosphate carboxylase/oxygenase activator (RCA) mRNA, complete cds [NM_129531]	818558	NM_129531	RCA (RUBISCO ACTIVASE); ADP binding / ATP binding / enzyme regulator/ ribulose-1,5-bisphosphate carboxylase/oxygenase activator	GO:0010287|GO:0009409|GO:0005618|GO:0005634|GO:0009941|GO:0005524|GO:0009535|GO:0046863|GO:0010319|GO:0043531|GO:0016020|GO:0009570|GO:0009579|GO:0030234|GO:0009416|GO:0048046|GO:0042742|GO:0009507	NM_129531	At.47493	rubisco activase	2	1657146216571470	1657155416571600
A_84_P849175	AT1G55490	-0.0568718	0.685346	-0.286817	0.129589	0.364428	0.119146	-0.0237251	0.869413	-1.49647	0.00145376	-1.65468	0.00282824	-1.23338	0.0167398	[1.3.13] PS.calvin cyle.rubisco interacting	CPN60B	Arabidopsis thaliana CPN60B (CHAPERONIN 60 BETA); ATP binding / protein binding (CPN60B) mRNA, complete cds [NM_179480]	841996	NM_179480	CPN60B (CHAPERONIN 60 BETA); ATP binding / protein binding	GO:0005515|GO:0008219|GO:0005886|GO:0009409|GO:0009941|GO:0010319|GO:0016020|GO:0022626|GO:0006457|GO:0009570|GO:0009627|GO:0051085|GO:0048046|GO:0009507	NM_179480	At.19230	chaperonin 60 beta	1	20718480	20718539
A_84_P805421	AT5G38420	-0.791814	0.075071	-0.241602	0.581027	0.0939008	0.53321	-0.0358868	0.822068	-1.55558	0.0414781	-2.23558	0.0037766	-1.34986	0.0262563	[1.3.2] PS.calvin cyle.rubisco small subunit	AT5G38420	Arabidopsis thaliana ribulose bisphosphate carboxylase small chain 2B / RuBisCO small subunit 2B (RBCS-2B) (ATS2B) (AT5G38420) mRNA, complete cds [NM_123203]	833829	NM_123203	ribulose bisphosphate carboxylase small chain 2B / RuBisCO small subunit 2B (RBCS-2B) (ATS2B)	GO:0015977|GO:0009637|GO:0009941|GO:0016984|GO:0010114|GO:0009573|GO:0016020|GO:0022626|GO:0009570|GO:0009579|GO:0010218|GO:0048046|GO:0009507	NM_123203	At.49098	no_match	no_match	no_match	no_match
A_84_P847769	AT3G12780	-0.276538	0.0460136	-0.128467	0.554242	0.0245777	0.888886	-0.219834	0.432381	-1.07764	0.0483168	-1.47012	0.00197599	-1.16901	0.016873	[1.3.3] PS.calvin cyle.phosphoglycerate kinase	PGK1	Arabidopsis thaliana PGK1 (PHOSPHOGLYCERATE KINASE 1); phosphoglycerate kinase (PGK1) mRNA, complete cds [NM_112114]	820461	NM_112114	PGK1 (PHOSPHOGLYCERATE KINASE 1); phosphoglycerate kinase	GO:0009409|GO:0005618|GO:0005634|GO:0009941|GO:0006096|GO:0005739|GO:0005737|GO:0010319|GO:0004618|GO:0016020|GO:0009570|GO:0009579|GO:0048046|GO:0046686|GO:0009507	NM_112114	At.20378	phosphoglycerate kinase 1	3	4062728	4062787
A_84_P868550	AT3G26650	-0.522176	0.00606397	-0.169949	0.543083	0.129663	0.0125214	-0.140309	0.14975	-1.08551	0.0449985	-1.70771	7.19088e-05	-1.05587	0.00149763	[1.3.4] PS.calvin cyle.GAP	GAPA	Arabidopsis thaliana GAPA (GLYCERALDEHYDE 3-PHOSPHATE DEHYDROGENASE A SUBUNIT); glyceraldehyde-3-phosphate dehydrogenase/ protein binding (GAPA) mRNA, complete cds [NM_113576]	822277	NM_113576	GAPA (GLYCERALDEHYDE 3-PHOSPHATE DEHYDROGENASE A SUBUNIT); glyceraldehyde-3-phosphate dehydrogenase/ protein binding	GO:0005515|GO:0008943|GO:0009409|GO:0019253|GO:0006096|GO:0009535|GO:0010319|GO:0016020|GO:0009744|GO:0009570|GO:0009416|GO:0048046|GO:0009507	NM_113576	At.23357	glyceraldehyde 3-phosphate dehydrogenase A subunit	3	9795827	9795886
A_84_P230529	AT4G26530	0.10097	0.340409	0.340617	0.33022	2.04049	0.000351774	1.35916	0.000486141	-4.338	0.00374	-5.25898	0.00024077	-3.31947	0.000129142	[1.3.6] PS.calvin cyle.aldolase	AT4G26530	Arabidopsis thaliana fructose-bisphosphate aldolase, putative (AT4G26530) mRNA, complete cds [NM_001036644]	828759	NM_001036644	fructose-bisphosphate aldolase, putative	GO:0004332|GO:0008152|GO:0006096|GO:0009507	NM_001036644	At.57980	Aldolase superfamily protein	4	13392901	13392960
A_84_P808645	AT4G38970	-0.185557	0.207186	-0.189981	0.329411	0.430425	0.123848	-0.346378	0.267132	-1.33651	0.0225227	-2.10888	0.00135942	-1.4929	0.0141222	[1.3.6] PS.calvin cyle.aldolase	AT4G38970	Arabidopsis thaliana fructose-bisphosphate aldolase, putative (AT4G38970) mRNA, complete cds [NM_120057]	830052	NM_120057	fructose-bisphosphate aldolase, putative	GO:0010287|GO:0004332|GO:0016020|GO:0009570|GO:0009737|GO:0009579|GO:0009941|GO:0006098|GO:0003824|GO:0048046|GO:0046686|GO:0009507	NM_120057	At.24925	fructose-bisphosphate aldolase 2	4	18165632	18165691
A_84_P18835	AT5G64380	0.41456	0.0737362	0.644024	0.00549705	0.741935	0.0270235	0.440566	0.0272221	-1.19389	0.00461122	-1.72473	0.00945795	-1.39735	0.000607897	[1.3.7] PS.calvin cyle.FBPase	AT5G64380	Arabidopsis thaliana fructose-1,6-bisphosphatase family protein (AT5G64380) mRNA, complete cds [NM_125834]	836559	NM_125834	fructose-1,6-bisphosphatase family protein	GO:0042578|GO:0005975|GO:0009507	NM_125834	At.27350	Inositol monophosphatase family protein	5	25742868	25742927
A_84_P813598	AT3G54050	-0.248239	0.0636429	-0.0212718	0.811302	-0.207265	0.172724	-0.906691	0.0136409	-1.29342	0.00230739	-2.21981	0.000108437	-2.17884	0.00287379	[1.3.7] PS.calvin cyle.FBPase	AT3G54050	Arabidopsis thaliana fructose-1,6-bisphosphatase, putative / D-fructose-1,6-bisphosphate 1-phosphohydrolase, putative / FBPase, putative (AT3G54050) mRNA, complete cds [NM_115265]	824572	NM_115265	fructose-1,6-bisphosphatase, putative / D-fructose-1,6-bisphosphate 1-phosphohydrolase, putative / FBPase, putative	GO:0042578|GO:0010319|GO:0009773|GO:0009570|GO:0009409|GO:0048046|GO:0042132|GO:0009507|GO:0006000	NM_115265	At.22619	high cyclic electron flow 1	3	2001738920017390	2001752320017570
A_84_P14677	AT3G55800	-0.267143	0.0553111	0.055584	0.812741	0.186136	0.0180226	-0.171128	0.21621	-1.20279	0.0319231	-1.88278	0.00048873	-1.4295	0.00156653	[1.3.9] PS.calvin cyle.seduheptulose bisphosphatase	SBPASE	Arabidopsis thaliana SBPASE (sedoheptulose-bisphosphatase); phosphoric ester hydrolase/ sedoheptulose-bisphosphatase (SBPASE) mRNA, complete cds [NM_115438]	824746	NM_115438	SBPASE (sedoheptulose-bisphosphatase); phosphoric ester hydrolase/ sedoheptulose-bisphosphatase	GO:0005986|GO:0050278|GO:0005975|GO:0009941|GO:0019253|GO:0019252|GO:0016051|GO:0042578|GO:0009570|GO:0009579|GO:0048046|GO:0042742|GO:0009507	NM_115438	At.21157	sedoheptulose-bisphosphatase	3	20711274	20711333
A_84_P813537	AT3G55800	0.20672	0.391417	0.200239	0.206266	0.123509	0.462575	-0.0866947	0.571245	-1.74339	0.00473811	-1.94711	0.0106802	-2.03032	0.00336801	[1.3.9] PS.calvin cyle.seduheptulose bisphosphatase	SBPASE	Arabidopsis thaliana SBPASE (sedoheptulose-bisphosphatase); phosphoric ester hydrolase/ sedoheptulose-bisphosphatase (SBPASE) mRNA, complete cds [NM_115438]	824746	NM_115438	SBPASE (sedoheptulose-bisphosphatase); phosphoric ester hydrolase/ sedoheptulose-bisphosphatase	GO:0005986|GO:0050278|GO:0005975|GO:0009941|GO:0019253|GO:0019252|GO:0016051|GO:0042578|GO:0009570|GO:0009579|GO:0048046|GO:0042742|GO:0009507	NM_115438	At.21157	sedoheptulose-bisphosphatase	3	20710530	20710589
A_84_P10772	AT3G02570	0.496036	0.00630176	-0.146694	0.0634308	-0.0684267	0.319638	-0.328615	0.0645373	1.25479	0.00473532	1.63733	0.000959885	1.07287	0.00147778	[10.1.20] cell wall.precursor synthesis.phosphomannose isomerase	MEE31	Arabidopsis thaliana MEE31 (MATERNAL EFFECT EMBRYO ARREST 31); mannose-6-phosphate isomerase (MEE31) mRNA, complete cds [NM_111125]	820656	NM_111125	MEE31 (MATERNAL EFFECT EMBRYO ARREST 31); mannose-6-phosphate isomerase	GO:0005975|GO:0005575|GO:0009793|GO:0004476	NM_111125	At.18813	Mannose-6-phosphate isomerase, type I	3	543496	543555
A_84_P817813	AT3G46440	-0.927204	0.00656534	-1.86297	0.00121471	-1.06206	0.00145427	-1.56367	0.000954212	0.326515	0.0213255	0.760665	0.00537066	0.625809	0.0105833	[10.1.5] cell wall.precursor synthesis.UXS	UXS5	Arabidopsis thaliana UXS5; UDP-glucuronate decarboxylase/ catalytic (UXS5) mRNA, complete cds [NM_001035743]	823794	NM_001035743	UXS5; UDP-glucuronate decarboxylase/ catalytic	GO:0009225|GO:0048040|GO:0003824|GO:0042732|GO:0009507	NM_001035743	At.43598	UDP-XYL synthase 5	3	17089183	17089242	UXS5__UDP-XYL synthase 5
A_84_P23572	AT5G66280	-0.362186	0.000877259	0.235477	0.00199404	-1.16697	0.00219073	-0.455311	0.0093796	-2.58237	9.06912e-05	-2.46838	0.000267459	-3.27316	0.000137946	[10.1.7] cell wall.precursor synthesis.GMD	GMD1	Arabidopsis thaliana GMD1 (GDP-D-MANNOSE 4,6-DEHYDRATASE 1); GDP-mannose 4,6-dehydratase/ binding / catalytic/ coenzyme binding (GMD1) mRNA, complete cds [NM_126026]	836760	NM_126026	GMD1 (GDP-D-MANNOSE 4,6-DEHYDRATASE 1); GDP-mannose 4,6-dehydratase/ binding / catalytic/ coenzyme binding	GO:0005622|GO:0005515|GO:0009225|GO:0008152|GO:0008446|GO:0019673|GO:0044237	NM_126026	At.46822	GDP-D-mannose 4,6-dehydratase 1	5	26477334	26477393
A_84_P11931	AT4G20460	0.0257359	0.721352	0.134278	0.198354	-0.185889	0.094462	-0.298944	0.0359077	-1.13812	0.000994735	-1.35972	0.000331513	-1.57134	0.00286855	[10.1.9] cell wall.precursor synthesis.MUR4	AT4G20460	Arabidopsis thaliana NAD-dependent epimerase/dehydratase family protein (AT4G20460) mRNA, complete cds [NM_001160787]	827794	NM_001160787	NAD-dependent epimerase/dehydratase family protein	GO:0050662|GO:0003978|GO:0005488|GO:0009225|GO:0008152|GO:0006012|GO:0003824|GO:0044237	NM_001160787	At.32717	NAD(P)-binding Rossmann-fold superfamily protein	4	11029771	11029830
A_84_P12358	AT1G30620	0.107403	0.114511	0.0536384	0.198133	-0.227491	0.0737797	0.604648	0.003537	1.0797	0.000559657	1.9656	0.00114438	1.6307	0.000543246	[10.1.9] cell wall.precursor synthesis.MUR4	MUR4	Arabidopsis thaliana MUR4 (MURUS 4); UDP-arabinose 4-epimerase/ catalytic (MUR4) mRNA, complete cds [NM_001036041]	839942	NM_001036041	MUR4 (MURUS 4); UDP-arabinose 4-epimerase/ catalytic	GO:0050373|GO:0009832|GO:0005794|GO:0009225|GO:0019567|GO:0003824	NM_001036041	At.20201	NAD(P)-binding Rossmann-fold superfamily protein	1	10857856	10857915
A_84_P17286	AT2G34850	0.720291	0.0470658	0.649447	0.0201953	1.54759	0.00385967	1.33217	0.0107177	3.8525	0.00122204	3.70793	0.00185767	4.53523	0.000483086	[10.1.9] cell wall.precursor synthesis.MUR4	MEE25	Arabidopsis thaliana MEE25 (maternal effect embryo arrest 25); UDP-glucose 4-epimerase/ binding / catalytic/ coenzyme binding (MEE25) mRNA, complete cds [NM_179907]	818050	NM_179907	MEE25 (maternal effect embryo arrest 25); UDP-glucose 4-epimerase/ binding / catalytic/ coenzyme binding	GO:0050662|GO:0003978|GO:0009225|GO:0048868|GO:0005575|GO:0003824|GO:0009793	NM_179907	At.28385	NAD(P)-binding Rossmann-fold superfamily protein	2	14704824	14704883
A_84_P800262	AT4G20460	-0.357232	0.0217538	-0.150095	0.313632	-0.447589	0.0119915	-0.353959	0.0450917	-1.16977	0.0113724	-1.28328	0.00148119	-1.37364	0.00151807	[10.1.9] cell wall.precursor synthesis.MUR4	AT4G20460	Arabidopsis thaliana NAD-dependent epimerase/dehydratase family protein (AT4G20460) mRNA, complete cds [NM_001160787]	827794	NM_001160787	NAD-dependent epimerase/dehydratase family protein	GO:0050662|GO:0003978|GO:0005488|GO:0009225|GO:0008152|GO:0006012|GO:0003824|GO:0044237	NM_001160787	At.32717	NAD(P)-binding Rossmann-fold superfamily protein	4	1103160211031610	1103170811031750
A_84_P13907	AT4G15290	1.65745	0.00267574	0.846942	0.0100471	1.99327	0.00883827	1.0946	0.0363939	-5.83264	0.00129555	-5.9208	0.000960018	-5.58498	0.000296876	[10.2.1] cell wall.cellulose synthesis.cellulose synthase	ATCSLB05	Arabidopsis thaliana ATCSLB05; cellulose synthase/ transferase/ transferase, transferring glycosyl groups (ATCSLB05) mRNA, complete cds [NM_117617]	827195	NM_117617	ATCSLB05; cellulose synthase/ transferase/ transferase, transferring glycosyl groups	GO:0016759|GO:0016020|GO:0016757|GO:0016740|GO:0030244|GO:0000271	NM_117617	At.33193	Cellulose synthase family protein	4	8721756	8721815
A_84_P14485	AT2G32620	0.788634	0.0146628	0.355943	0.0577333	-0.0115158	0.920962	-0.16119	0.118797	-2.49731	0.00172977	-2.21429	0.00384236	-3.01444	0.000101614	[10.2.1] cell wall.cellulose synthesis.cellulose synthase	ATCSLB02	Arabidopsis thaliana ATCSLB02; cellulose synthase/ transferase/ transferase, transferring glycosyl groups (ATCSLB02) mRNA, complete cds [NM_128821]	817822	NM_128821	ATCSLB02; cellulose synthase/ transferase/ transferase, transferring glycosyl groups	GO:0016759|GO:0016020|GO:0016757|GO:0016740|GO:0030244|GO:0000271	NM_128821	At.53006	cellulose synthase-like B	2	13844196	13844255
A_84_P20159	AT2G32540	0.438286	0.0874144	0.168898	0.273486	0.943346	0.009072	0.704635	0.0157597	-2.13105	0.000251189	-2.10037	0.00177104	-1.59531	0.00762583	[10.2.1] cell wall.cellulose synthesis.cellulose synthase	ATCSLB04	Arabidopsis thaliana ATCSLB04; cellulose synthase/ transferase/ transferase, transferring glycosyl groups (ATCSLB04) mRNA, complete cds [NM_128813]	817815	NM_128813	ATCSLB04; cellulose synthase/ transferase/ transferase, transferring glycosyl groups	GO:0016759|GO:0016020|GO:0016757|GO:0016740|GO:0030244|GO:0000271	NM_128813	At.53003	cellulose synthase-like B4	2	13817776	13817835
A_84_P21755	AT1G23480	-0.122781	0.104144	0.196609	0.0435257	-0.346291	0.0346562	-0.384443	7.03742e-05	-1.41671	0.000131157	-1.77425	0.0014867	-1.99776	0.000387189	[10.2.1] cell wall.cellulose synthesis.cellulose synthase	ATCSLA03	Arabidopsis thaliana ATCSLA03 (CELLULOSE SYNTHASE-LIKE A3); cellulose synthase/ transferase, transferring glycosyl groups (ATCSLA03) mRNA, complete cds [NM_001036007]	838956	NM_001036007	ATCSLA03 (CELLULOSE SYNTHASE-LIKE A3); cellulose synthase/ transferase, transferring glycosyl groups	GO:0008150|GO:0016759|GO:0016757|GO:0012505	NM_001036007	At.41547	cellulose synthase-like A3	1	8336152	8336211
A_84_P551163	AT4G24000	-1.63116	0.0163676	-0.319721	0.120437	-0.409366	0.196504	0.511636	0.135411	9.30594	7.21377e-07	8.9155	0.000396508	10.1373	0.00057462	[10.2.1] cell wall.cellulose synthesis.cellulose synthase	ATCSLG2	Arabidopsis thaliana ATCSLG2; cellulose synthase/ transferase/ transferase, transferring glycosyl groups (ATCSLG2) mRNA, complete cds [NM_118532]	828500	NM_118532	ATCSLG2; cellulose synthase/ transferase/ transferase, transferring glycosyl groups	GO:0016759|GO:0016020|GO:0016757|GO:0016740|GO:0030244|GO:0000271	NM_118532	At.27174	cellulose synthase like G2	4	12465508	12465567
A_84_P822012	AT4G24000	-1.70961	0.00331526	0.157314	0.504667	-0.215607	0.267328	0.832718	0.0259598	9.05369	0.000491953	8.23509	0.000196982	9.72909	0.000173544	[10.2.1] cell wall.cellulose synthesis.cellulose synthase	ATCSLG2	Arabidopsis thaliana ATCSLG2; cellulose synthase/ transferase/ transferase, transferring glycosyl groups (ATCSLG2) mRNA, complete cds [NM_118532]	828500	NM_118532	ATCSLG2; cellulose synthase/ transferase/ transferase, transferring glycosyl groups	GO:0016759|GO:0016020|GO:0016757|GO:0016740|GO:0030244|GO:0000271	NM_118532	At.27174	cellulose synthase like G2	4	12465393	12465452
A_84_P524292	AT2G32530	1.83523	0.000621278	-0.104867	0.0584696	2.33338	0.000310355	1.57362	0.000693724	-0.970544	0.00122197	0.209793	0.0526566	0.707944	0.00252563	[10.2.1] cell wall.cellulose synthesis.cellulose synthase	ATCSLB03	Arabidopsis thaliana ATCSLB03; cellulose synthase/ transferase/ transferase, transferring glycosyl groups (ATCSLB03) mRNA, complete cds [NM_179859]	817814	NM_179859	ATCSLB03; cellulose synthase/ transferase/ transferase, transferring glycosyl groups	GO:0016759|GO:0016020|GO:0016757|GO:0016740|GO:0030244|GO:0000271	NM_179859	At.38058	cellulose synthase-like B3	2	13812997	13813056	ATCSLB03_ATCSLB3_CSLB03__cellulose synthase-like B3
A_84_P12595	AT2G32610	0.170045	0.106374	0.272109	0.159769	1.16663	0.00208832	1.36348	0.00086889	-1.97708	0.00331229	-1.88229	0.000697719	-0.885709	0.00508964	[10.2.1] cell wall.cellulose synthesis.cellulose synthase	ATCSLB01	Arabidopsis thaliana ATCSLB01; cellulose synthase/ transferase/ transferase, transferring glycosyl groups (ATCSLB01) mRNA, complete cds [NM_128820]	817821	NM_128820	ATCSLB01; cellulose synthase/ transferase/ transferase, transferring glycosyl groups	GO:0016759|GO:0016020|GO:0016757|GO:0016740|GO:0030244|GO:0000271	NM_128820	At.53005	cellulose synthase-like B1	2	13839276	13839335	ATCSLB01_ATCSLB1_CSLB01_CSLB01__cellulose synthase-like B1
A_84_P14678	AT3G56000	0.200797	0.105948	0.239338	0.107635	0.131683	0.162479	0.0544222	0.583475	-1.26698	0.00474334	-1.38279	0.00106483	-1.4519	0.00316895	[10.2] cell wall.cellulose synthesis	ATCSLA14	Arabidopsis thaliana ATCSLA14; cellulose synthase/ transferase, transferring glycosyl groups (ATCSLA14) mRNA, complete cds [NM_115458]	824766	NM_115458	ATCSLA14; cellulose synthase/ transferase, transferring glycosyl groups	GO:0008150|GO:0016759|GO:0016757|GO:0005575	NM_115458	At.34971	cellulose synthase like A14	3	20783502	20783561
A_84_P17520	AT1G24070	1.70433	0.0162694	-0.239251	0.0106826	0.950045	0.00169951	-0.926844	8.07167e-05	3.37242	1.44664e-05	3.43912	0.00415481	2.68483	7.29969e-05	[10.2] cell wall.cellulose synthesis	ATCSLA10	Arabidopsis thaliana ATCSLA10; cellulose synthase/ transferase, transferring glycosyl groups (ATCSLA10) mRNA, complete cds [NM_102254]	839019	NM_102254	ATCSLA10; cellulose synthase/ transferase, transferring glycosyl groups	GO:0016759|GO:0016757|GO:0012505	NM_102254	At.41488	cellulose synthase-like A10	1	8516475	8516534
A_84_P18640	AT4G16590	2.46089	0.000406149	-0.354896	0.184098	-2.11408	0.0142371	-3.91564	0.00330163	7.32823	0.000589874	8.34245	0.000239641	3.76749	0.00355937	[10.2] cell wall.cellulose synthesis	ATCSLA01	Arabidopsis thaliana ATCSLA01; cellulose synthase/ glucosyltransferase/ transferase, transferring glycosyl groups (ATCSLA01) mRNA, complete cds [NM_117760]	827360	NM_117760	ATCSLA01; cellulose synthase/ glucosyltransferase/ transferase, transferring glycosyl groups	GO:0008150|GO:0016759|GO:0016757|GO:0046527|GO:0005575	NM_117760	At.4427	cellulose synthase-like A01	4	9348957	9349016
A_84_P11918	AT4G13410	-0.938882	0.0531753	-0.996813	0.000812085	-2.54014	0.00161168	-1.97468	0.000462505	-1.32152	0.000982604	-0.698121	0.104846	-2.29938	0.000169058	[10.2] cell wall.cellulose synthesis	ATCSLA15	Arabidopsis thaliana ATCSLA15; cellulose synthase/ transferase, transferring glycosyl groups (ATCSLA15) mRNA, complete cds [NM_117415]	826972	NM_117415	ATCSLA15; cellulose synthase/ transferase, transferring glycosyl groups	GO:0008150|GO:0016759|GO:0016757|GO:0012505	NM_117415	At.54304	Nucleotide-diphospho-sugar transferases superfamily protein	4	7792803	7792862	ATCSLA15_CSLA15__Nucleotide-diphospho-sugar transferases superfamily protein
A_84_P575245	AT5G16190	-0.796794	0.0102719	-1.39645	0.00459071	-1.35738	0.00240619	-2.51679	0.000771464	-0.052381	0.580455	-0.612138	0.00944077	-1.17272	0.00539809	[10.2] cell wall.cellulose synthesis	ATCSLA11	Arabidopsis thaliana ATCSLA11; cellulose synthase/ transferase, transferring glycosyl groups (ATCSLA11) mRNA, complete cds [NM_121624]	831477	NM_121624	ATCSLA11; cellulose synthase/ transferase, transferring glycosyl groups	GO:0008150|GO:0016759|GO:0016757	NM_121624	At.31704	cellulose synthase like A11	5	52838085283810	52838845283940	ATCSLA11_CSLA11__cellulose synthase like A11
A_84_P174931	AT5G22940	-0.232699	0.0594684	-0.0250473	0.731627	-0.673013	0.0133403	-0.361777	0.0336364	-2.14806	0.000119362	-2.04448	0.000375837	-2.48479	0.00131348	[10.3.2] cell wall.hemicellulose synthesis.glucuronoxylan	F8H	Arabidopsis thaliana F8H (FRA8 HOMOLOG); catalytic (F8H) mRNA, complete cds [NM_122200]	832358	NM_122200	F8H (FRA8 HOMOLOG); catalytic	GO:0005794|GO:0016020|GO:0010417|GO:0003824	NM_122200	At.44147	FRA8 homolog	5	7678723	7678782
A_84_P11427	AT1G14080	-0.421264	0.0383931	-0.290142	0.0375198	-0.530314	0.0211997	-0.599537	0.00286166	-1.46683	0.00100619	-1.66718	0.00399594	-1.77623	0.000699893	[10.3] cell wall.hemicellulose synthesis	FUT6	Arabidopsis thaliana FUT6 (FUCOSYLTRANSFERASE 6); fucosyltransferase/ transferase, transferring glycosyl groups (FUT6) mRNA, complete cds [NM_101273]	837968	NM_101273	FUT6 (FUCOSYLTRANSFERASE 6); fucosyltransferase/ transferase, transferring glycosyl groups	GO:0016020|GO:0042546|GO:0016757|GO:0008417|GO:0012505	NM_101273	At.41992	fucosyltransferase 6	1	4824145	4824204
A_84_P312113	AT5G20260	-1.12744	0.104694	-0.0767215	0.805849	-0.201965	0.187572	-0.0543637	0.809273	-2.4489	0.0172816	-3.35203	0.0139383	-2.42655	0.00133711	[10.3] cell wall.hemicellulose synthesis	AT5G20260	Arabidopsis thaliana catalytic (AT5G20260) mRNA, complete cds [NM_122033]	832148	NM_122033	catalytic	GO:0008150|GO:0016020|GO:0003824|GO:0012505	NM_122033	At.54924	Exostosin family protein	5	6836824	6836883
A_84_P95306	AT2G15370	0.436009	0.0130321	0.4467	0.0578995	-0.83792	0.050297	0.256704	0.356871	-3.50507	0.00363008	-2.42114	0.00443735	-3.69507	0.00106105	[10.3] cell wall.hemicellulose synthesis	FUT5	Arabidopsis thaliana FUT5; fucosyltransferase/ transferase, transferring glycosyl groups (FUT5) mRNA, complete cds [NM_127097]	816029	NM_127097	FUT5; fucosyltransferase/ transferase, transferring glycosyl groups	GO:0016020|GO:0042546|GO:0016757|GO:0008417|GO:0012505	NM_127097	At.28326	fucosyltransferase 5	2	6698461	6698520
A_84_P753319	AT1G14100	2.16062	0.0233793	2.69708	0.00182992	-1.82863	0.0637689	-2.02256	0.0425059	1.72216	0.00680483	0.991766	0.137966	-2.99749	0.0193028	[10.3] cell wall.hemicellulose synthesis	FUT8	Arabidopsis thaliana FUT8 (FUCOSYLTRANSFERASE 8); galactoside 2-alpha-L-fucosyltransferase (FUT8) mRNA, complete cds [NM_001084062]	5007694	NM_001084062	FUT8 (FUCOSYLTRANSFERASE 8); galactoside 2-alpha-L-fucosyltransferase	GO:0016020|GO:0042546|GO:0008107|GO:0012505	NM_001084062	At.72233	fucosyltransferase 8	1	4829316	4829375	FUT8__fucosyltransferase 8
A_84_P800639	AT3G44790	11.9564	0.000762093	12.6057	1.36997e-05	10.7335	0.000465101	10.8881	0.00121902	-0.102551	0.811511	-0.597198	0.272363	-1.8201	0.00126842	[35.1.1023] not assigned.no ontology	AT3G44790	991634 CERES-149 Arabidopsis thaliana cDNA clone 8805 3', mRNA sequence [DR371438]	823610	DR371438	meprin and TRAF homology domain-containing protein / MATH domain-containing protein	GO:0008150|GO:0003674|GO:0005575		At.71356	no_match	no_match	no_match	no_match	TRAF-like family protein
A_84_P13998	AT5G33290	0.0477423	0.697774	0.0519366	0.650484	-0.160966	0.226557	0.265444	0.114835	1.00382	0.0045101	1.42604	0.00254164	1.21733	0.00987286	[10.4.4.1] cell wall.pectin synthesis.Xylogalacturonan.Xylose Transferase	XGD1	Arabidopsis thaliana XGD1 (XYLOGALACTURONAN DEFICIENT 1); UDP-xylosyltransferase/ catalytic (XGD1) mRNA, complete cds [NM_122853]	833302	NM_122853	XGD1 (XYLOGALACTURONAN DEFICIENT 1); UDP-xylosyltransferase/ catalytic	GO:0035252|GO:0045489|GO:0005794|GO:0016020|GO:0010398|GO:0003824	NM_122853	At.19950	xylogalacturonan deficient 1	5	12561779	12561838
A_84_P11034	AT4G31370	0.0224699	0.767756	2.90294	0.00453016	0.00824686	0.882184	1.00404	0.00239975	3.52903	0.00295999	1.64436	0.0011103	1.63013	0.00144069	[10.5.1] cell wall.cell wall proteins.AGPs	FLA5	Arabidopsis thaliana FLA5 (FASCICLIN-LIKE ARABINOGALACTAN PROTEIN 5 PRECURSOR) (FLA5) mRNA, complete cds [NM_119286]	829264	NM_119286	FLA5 (FASCICLIN-LIKE ARABINOGALACTAN PROTEIN 5 PRECURSOR)	GO:0003674|GO:0031225	NM_119286	At.49720	FASCICLIN-like arabinogalactan protein 5 precursor	4	15223852	15223911
A_84_P14089	AT5G60490	0.308992	0.27409	0.309181	0.028045	-0.438029	0.11515	-0.446923	0.0976555	-3.59996	0.00190357	-3.60904	0.00522587	-4.35606	4.44927e-05	[10.5.1] cell wall.cell wall proteins.AGPs	FLA12	Arabidopsis thaliana FLA12 (FLA12) mRNA, complete cds [NM_125442]	836170	NM_125442	FLA12	GO:0005886|GO:0031225	NM_125442	At.22397	FASCICLIN-like arabinogalactan-protein 12	5	24325940	24325999
A_84_P14106	AT5G64310	-0.0979262	0.206587	-0.146507	0.352579	0.794462	0.0044621	1.06839	0.0106932	1.94126	0.00579912	2.26377	8.31098e-05	3.15615	0.000524749	[10.5.1] cell wall.cell wall proteins.AGPs	AGP1	Arabidopsis thaliana AGP1 (ARABINOGALACTAN PROTEIN 1) (AGP1) mRNA, complete cds [NM_125827]	836552	NM_125827	AGP1 (ARABINOGALACTAN PROTEIN 1)	GO:0031225	NM_125827	At.24810	arabinogalactan protein 1	5	25722350	25722409
A_84_P15139	AT1G03870	0.0134297	0.904404	0.179551	0.205163	0.179075	0.0760076	-0.709034	0.00699953	-1.78125	0.00323025	-2.83548	0.00122553	-2.66984	0.000371919	[10.5.1] cell wall.cell wall proteins.AGPs	FLA9	Arabidopsis thaliana FLA9 (FASCICLIN-LIKE ARABINOOGALACTAN 9) (FLA9) mRNA, complete cds [NM_100267]	839384	NM_100267	FLA9 (FASCICLIN-LIKE ARABINOOGALACTAN 9)	GO:0005886|GO:0031225|GO:0046658	NM_100267	At.23966	FASCICLIN-like arabinoogalactan 9	1	982641	982700
A_84_P169963	AT4G40090	0.264227	0.167451	0.472004	0.0144943	-1.09398	0.0265926	-0.79308	0.0245913	-2.04584	3.7529e-05	-1.95272	0.00762099	-3.31093	0.00174695	[10.5.1] cell wall.cell wall proteins.AGPs	AGP3	Arabidopsis thaliana AGP3 (arabinogalactan-protein 3) (AGP3) mRNA, complete cds [NM_120175]	830172	NM_120175	AGP3 (arabinogalactan-protein 3)	GO:0007275|GO:0012505	NM_120175	At.22671	arabinogalactan protein 3	4	18580873	18580932
A_84_P17253	AT2G20520	-0.1021	0.250248	0.815074	0.0077098	-1.53241	0.0131055	-1.02935	0.0180509	-1.82904	0.000680144	-2.24315	0.00255209	-3.67346	0.00166769	[10.5.1] cell wall.cell wall proteins.AGPs	FLA6	Arabidopsis thaliana FLA6 (FASCICLIN-LIKE ARABINOGALACTAN 6) (FLA6) mRNA, complete cds [NM_127612]	816574	NM_127612	FLA6 (FASCICLIN-LIKE ARABINOGALACTAN 6)	GO:0031225	NM_127612	At.24766	FASCICLIN-like arabinogalactan 6	2	8841346	8841405
A_84_P175401	AT1G68725	0.416009	0.104561	0.163423	0.321997	0.1216	0.535638	-0.235357	0.349887	-1.42411	0.00637166	-1.52848	0.00332164	-1.82289	0.0119647	[10.5.1] cell wall.cell wall proteins.AGPs	AGP19	Arabidopsis thaliana AGP19 (ARABINOGALACTAN-PROTEIN 19) (AGP19) mRNA, complete cds [NM_105546]	843203	NM_105546	AGP19 (ARABINOGALACTAN-PROTEIN 19)	GO:0008150|GO:0003674|GO:0031225	NM_105546	At.52439	arabinogalactan protein 19	1	25810068	25810127
A_84_P183184	AT4G26320	1.44697	0.00194755	-0.0193873	0.88317	0.192389	0.208806	-0.789986	0.0224249	-3.35866	0.00150821	-2.87468	0.000500386	-4.12926	0.000645021	[10.5.1] cell wall.cell wall proteins.AGPs	AGP13	Arabidopsis thaliana AGP13 (arabinogalactan protein 13) (AGP13) mRNA, complete cds [NM_118765]	828738	NM_118765	AGP13 (arabinogalactan protein 13)	GO:0031225	NM_118765	At.23354	arabinogalactan protein 13	4	13317108	13317167
A_84_P20549	AT5G03170	-0.157347	0.212313	0.00977857	0.928837	-0.918875	0.000652659	-0.326342	0.0369882	-1.53623	0.00425639	-1.11082	0.0037648	-1.87235	0.000983329	[10.5.1] cell wall.cell wall proteins.AGPs	FLA11	Arabidopsis thaliana FLA11 (FLA11) mRNA, complete cds [NM_120395]	831914	NM_120395	FLA11	GO:0031225	NM_120395	At.69706	FASCICLIN-like arabinogalactan-protein 11	5	752899	752958
A_84_P206488	AT1G35230	-3.18248	0.00657396	-1.06945	0.0910616	-1.38126	0.0156286	-0.242853	0.0903046	2.42068	0.0122598	1.44605	0.0206207	3.24727	0.00501529	[10.5.1] cell wall.cell wall proteins.AGPs	AGP5	Arabidopsis thaliana AGP5 (ARABINOGALACTAN-PROTEIN 5) (AGP5) mRNA, complete cds [NM_103221]	840412	NM_103221	AGP5 (ARABINOGALACTAN-PROTEIN 5)		NM_103221	At.25010	arabinogalactan protein 5	1	12917644	12917703
A_84_P208088	AT5G10430	-0.158553	0.318271	-0.201848	0.388797	-0.488613	0.0172133	-1.18989	0.00110458	-2.36883	0.00533467	-3.02682	0.00143152	-3.35688	0.000492228	[10.5.1] cell wall.cell wall proteins.AGPs	AGP4	Arabidopsis thaliana AGP4 (ARABINOGALACTAN PROTEIN 4) (AGP4) mRNA, complete cds [NM_121081]	830907	NM_121081	AGP4 (ARABINOGALACTAN PROTEIN 4)	GO:0031225	NM_121081	At.24507	arabinogalactan protein 4	5	3277573	3277632
A_84_P222439	AT3G52370	0.697359	0.0181157	0.0597014	0.0336976	0.201346	0.0262875	-0.94819	0.00353522	-1.22859	0.00151705	-1.74047	0.00300293	-2.23649	0.000205192	[10.5.1] cell wall.cell wall proteins.AGPs	FLA15	Arabidopsis thaliana FLA15 (FASCICLIN-LIKE ARABINOGALACTAN PROTEIN 15 PRECURSOR) (FLA15) mRNA, complete cds [NM_115097]	824402	NM_115097	FLA15 (FASCICLIN-LIKE ARABINOGALACTAN PROTEIN 15 PRECURSOR)	GO:0007155|GO:0012505	NM_115097	At.27492	FASCICLIN-like arabinogalactan protein 15 precursor	3	19419647	19419706
A_84_P24156	AT3G60900	-0.485887	0.00570713	0.00729902	0.951849	-0.5416	0.00615942	-0.379914	0.0936739	-2.12299	0.00546406	-2.45449	0.000143027	-2.51021	0.000368098	[10.5.1] cell wall.cell wall proteins.AGPs	FLA10	Arabidopsis thaliana FLA10 (FLA10) mRNA, complete cds [NM_115954]	825261	NM_115954	FLA10	GO:0005886|GO:0031225|GO:0046658	NM_115954	At.34356	FASCICLIN-like arabinogalactan-protein 10	3	22500179	22500238
A_84_P246445	AT3G12660	-0.58989	0.597298	-0.0361885	0.971469	1.88903	0.0130367	1.88348	0.0115564	2.3188	0.0116155	1.75954	0.0492223	4.23847	0.0408744	[10.5.1] cell wall.cell wall proteins.AGPs	FLA14	Arabidopsis thaliana FLA14 (FASCICLIN-LIKE ARABINOGALACTAN PROTEIN 14 PRECURSOR) (FLA14) mRNA, complete cds [NM_112101]	820446	NM_112101	FLA14 (FASCICLIN-LIKE ARABINOGALACTAN PROTEIN 14 PRECURSOR)	GO:0003674|GO:0031225	NM_112101	At.53280	FASCICLIN-like arabinogalactan protein 14 precursor	3	4019736	4019795
A_84_P263690	AT2G45470	-0.202731	0.311309	-0.0268226	0.869274	-0.180103	0.0830204	-0.520908	0.0095614	-1.4461	4.4117e-06	-1.96281	0.000657157	-1.94018	0.00613618	[10.5.1] cell wall.cell wall proteins.AGPs	FLA8	Arabidopsis thaliana FLA8 (FASCICLIN-LIKE ARABINOGALACTAN PROTEIN 8) (FLA8) mRNA, complete cds [NM_130109]	819155	NM_130109	FLA8 (FASCICLIN-LIKE ARABINOGALACTAN PROTEIN 8)	GO:0005886|GO:0009505|GO:0031225|GO:0048046|GO:0046658	NM_130109	At.19671	FASCICLIN-like arabinogalactan protein 8	2	18743408	18743467
A_84_P275660	AT5G56540	-0.263295	0.101502	0.180679	0.278577	-1.16519	0.0258984	-0.903764	0.0235425	-2.34136	0.00187169	-2.52392	0.00315124	-3.42581	0.00209634	[10.5.1] cell wall.cell wall proteins.AGPs	AGP14	Arabidopsis thaliana AGP14 (ARABINOGALACTAN PROTEIN 14) (AGP14) mRNA, complete cds [NM_125037]	835755	NM_125037	AGP14 (ARABINOGALACTAN PROTEIN 14)	GO:0031225	NM_125037	At.24267	arabinogalactan protein 14	5	22893518	22893577
A_84_P302000	AT5G53250	0.371918	0.193316	0.0429979	0.830013	-0.658132	0.0431203	-0.324749	0.106456	-3.01541	0.00281067	-2.35311	0.00685721	-3.38316	0.00163112	[10.5.1] cell wall.cell wall proteins.AGPs	AGP22	Arabidopsis thaliana AGP22 (ARABINOGALACTAN PROTEIN 22) (AGP22) mRNA, complete cds [NM_124704]	835406	NM_124704	AGP22 (ARABINOGALACTAN PROTEIN 22)	GO:0031225	NM_124704	At.29564	arabinogalactan protein 22	5	21603946	21604005
A_84_P59470	AT5G40730	-0.546259	0.105082	0.183506	0.531044	-1.2703	0.0176565	-0.556209	0.0827192	-1.25585	0.0205829	-1.27153	0.00671805	-1.99556	0.0136249	[10.5.1] cell wall.cell wall proteins.AGPs	AGP24	Arabidopsis thaliana AGP24 (AGP24) mRNA, complete cds [NM_123438]	834073	NM_123438	AGP24	GO:0008150|GO:0031225	NM_123438	At.43891	arabinogalactan protein 24	5	16301431	16301490
A_84_P785948	AT4G26320	0.358267	0.0634518	0.146684	0.422049	-0.914894	0.00810916	-0.689889	0.0183852	-3.2763	0.0017218	-2.83971	0.00048885	-4.11287	0.000703745	[10.5.1] cell wall.cell wall proteins.AGPs	AGP13	Arabidopsis thaliana AGP13 (arabinogalactan protein 13) (AGP13) mRNA, complete cds [NM_118765]	828738	NM_118765	AGP13 (arabinogalactan protein 13)	GO:0031225	NM_118765	At.23354	arabinogalactan protein 13	4	13317213	13317272
A_84_P800949	AT2G45470	-0.129615	0.350823	-0.0140729	0.893448	-0.15174	0.302963	-0.552362	0.0360714	-1.38248	0.00511936	-1.89864	0.00367491	-1.92077	0.00280542	[10.5.1] cell wall.cell wall proteins.AGPs	FLA8	Arabidopsis thaliana FLA8 (FASCICLIN-LIKE ARABINOGALACTAN PROTEIN 8) (FLA8) mRNA, complete cds [NM_130109]	819155	NM_130109	FLA8 (FASCICLIN-LIKE ARABINOGALACTAN PROTEIN 8)	GO:0005886|GO:0009505|GO:0031225|GO:0048046|GO:0046658	NM_130109	At.19671	FASCICLIN-like arabinogalactan protein 8	2	18743249	18743308
A_84_P805503	AT4G09030	-0.182435	0.0724122	-0.123734	0.410563	0.468641	0.022292	0.375498	0.0538771	1.26133	0.0101308	1.10949	0.00121161	1.76056	0.00201675	[10.5.1] cell wall.cell wall proteins.AGPs	AGP10	Arabidopsis thaliana AGP10 (ARABINOGALACTAN PROTEIN 10) (AGP10) mRNA, complete cds [NM_116972]	826482	NM_116972	AGP10 (ARABINOGALACTAN PROTEIN 10)	GO:0031225	NM_116972	At.4196	arabinogalactan protein 10	4	5792295	5792354
A_84_P826876	AT3G52370	0.386938	0.0666652	-0.185048	0.425829	-0.480207	0.0196398	-1.12272	0.0138073	-1.13852	0.0349947	-1.20905	0.00745146	-2.07619	0.00109467	[10.5.1] cell wall.cell wall proteins.AGPs	FLA15	Arabidopsis thaliana FLA15 (FASCICLIN-LIKE ARABINOGALACTAN PROTEIN 15 PRECURSOR) (FLA15) mRNA, complete cds [NM_115097]	824402	NM_115097	FLA15 (FASCICLIN-LIKE ARABINOGALACTAN PROTEIN 15 PRECURSOR)	GO:0007155|GO:0012505	NM_115097	At.27492	FASCICLIN-like arabinogalactan protein 15 precursor	3	1941878119418800	1941949119419530
A_84_P851051	AT5G10430	0.281022	0.0351531	0.319603	0.0365919	-0.0673365	0.493531	-0.651185	0.0698848	-2.30761	0.00566512	-2.93004	0.000339405	-3.2784	0.000612164	[10.5.1] cell wall.cell wall proteins.AGPs	AGP4	Arabidopsis thaliana AGP4 (ARABINOGALACTAN PROTEIN 4) (AGP4) mRNA, complete cds [NM_121081]	830907	NM_121081	AGP4 (ARABINOGALACTAN PROTEIN 4)	GO:0031225	NM_121081	At.24507	arabinogalactan protein 4	5	3278184	3278243
A_84_P859091	AT2G20520	-0.0874674	0.616274	0.82098	0.0119095	-0.762266	0.139572	-0.0597902	0.844035	-2.24424	0.0088403	-2.45022	0.0145521	-3.12502	0.00353879	[10.5.1] cell wall.cell wall proteins.AGPs	FLA6	Arabidopsis thaliana FLA6 (FASCICLIN-LIKE ARABINOGALACTAN 6) (FLA6) mRNA, complete cds [NM_127612]	816574	NM_127612	FLA6 (FASCICLIN-LIKE ARABINOGALACTAN 6)	GO:0031225	NM_127612	At.24766	FASCICLIN-like arabinogalactan 6	2	8840853	8840912
A_84_P761835	AT3G60950	11.4767	0.000902863	12.0577	2.95341e-06	11.5335	0.000291627	11.7259	0.00069489	-0.141962	0.690358	-0.53058	0.312262	-0.473762	0.00466266	[35.1.19] not assigned.no ontology.C2 domain-containing protein	AT3G61030	Arabidopsis thaliana unknown protein (AT3G61030) mRNA, complete cds [NM_115967]	825274	NM_115967	hypothetical protein	GO:0008150|GO:0003674|GO:0005575	NM_115967	At.66520	C2 calcium/lipid-binding endonuclease/exonuclease/phosphatase	3	22529914	22529973	C2 calcium/lipid-binding endonuclease/exonuclease/phosphatase
A_84_P11062	AT4G38770	-0.220542	0.222857	0.0490779	0.588843	-0.126888	0.462634	-0.688299	0.0165106	-1.31972	0.00744565	-2.15075	0.00747109	-2.05709	0.000195103	[10.5.2] cell wall.cell wall proteins.proline rich proteins	PRP4	Arabidopsis thaliana PRP4 (PROLINE-RICH PROTEIN 4) (PRP4) mRNA, complete cds [NM_120037]	830032	NM_120037	PRP4 (PROLINE-RICH PROTEIN 4)	GO:0005618	NM_120037	At.22021	proline-rich protein 4	4	18097034	18097093
A_84_P18487	AT3G62680	0.818937	0.0447812	0.905903	0.034007	-0.769307	0.103123	-0.467129	0.216328	-1.85007	0.00104058	-1.63485	0.00363092	-3.2231	0.00896332	[10.5.2] cell wall.cell wall proteins.proline rich proteins	PRP3	Arabidopsis thaliana PRP3 (PROLINE-RICH PROTEIN 3); structural constituent of cell wall (PRP3) mRNA, complete cds [NM_116133]	825442	NM_116133	PRP3 (PROLINE-RICH PROTEIN 3); structural constituent of cell wall	GO:0005618|GO:0010054	NM_116133	At.34072	proline-rich protein 3	3	23183495	23183554
A_84_P18874	AT1G54970	-0.0799718	0.784195	0.899364	0.03357	-1.51794	0.0144846	-0.649104	0.0571448	-1.68383	0.000104652	-1.79433	0.0136847	-3.2323	0.0051852	[10.5.2] cell wall.cell wall proteins.proline rich proteins	ATPRP1	Arabidopsis thaliana ATPRP1 (PROLINE-RICH PROTEIN 1); structural constituent of cell wall (ATPRP1) mRNA, complete cds [NM_104371]	841938	NM_104371	ATPRP1 (PROLINE-RICH PROTEIN 1); structural constituent of cell wall	GO:0005618	NM_104371	At.27803	proline-rich protein 1	1	20506016	20506075
A_84_P859317	AT4G38770	-0.356194	0.155507	-0.26537	0.315356	-0.130568	0.402935	-0.779655	0.0188552	-1.1984	0.012461	-1.93831	0.00197329	-1.71268	0.0112172	[10.5.2] cell wall.cell wall proteins.proline rich proteins	PRP4	Arabidopsis thaliana PRP4 (PROLINE-RICH PROTEIN 4) (PRP4) mRNA, complete cds [NM_120037]	830032	NM_120037	PRP4 (PROLINE-RICH PROTEIN 4)	GO:0005618	NM_120037	At.22021	proline-rich protein 4	4	18097889	18097948
A_84_P18015	AT1G12040	0.603525	0.0666995	0.659877	0.0545323	0.00451418	0.989073	0.0898566	0.801757	-2.05713	0.00452117	-2.02813	0.00170465	-2.62715	0.0149112	[10.5.3] cell wall.cell wall proteins.LRR	LRX1	Arabidopsis thaliana LRX1 (LEUCINE-RICH REPEAT/EXTENSIN 1); histidine phosphotransfer kinase/ protein binding / structural constituent of cell wall (LRX1) mRNA, complete cds [NM_101076]	837756	NM_101076	LRX1 (LEUCINE-RICH REPEAT/EXTENSIN 1); histidine phosphotransfer kinase/ protein binding / structural constituent of cell wall	GO:0009927|GO:0000904|GO:0009505|GO:0005199|GO:0009826|GO:0010054	NM_101076	At.10625	leucine-rich repeat/extensin 1	1	4072239	4072298
A_84_P248025	AT2G42800	-0.133707	0.219939	-0.504734	0.0197123	-0.50789	0.16513	-0.725522	0.0277989	-1.35802	0.00479806	-1.20462	0.0329524	-1.57881	0.00459301	[10.5.3] cell wall.cell wall proteins.LRR	AtRLP29	Arabidopsis thaliana AtRLP29 (Receptor Like Protein 29); protein binding (AtRLP29) mRNA, complete cds [NM_129841]	818880	NM_129841	AtRLP29 (Receptor Like Protein 29); protein binding	GO:0009505|GO:0031225	NM_129841	At.14156	receptor like protein 29	2	17808158	17808217
A_84_P541789	AT1G26250	1.59747	0.00639311	2.17871	0.00169899	2.46413	0.000337745	2.32919	9.48013e-05	-4.39337	3.18959e-05	-5.10955	0.000403479	-4.24289	0.000443209	[10.5.3] cell wall.cell wall proteins.LRR	AT1G26250	Arabidopsis thaliana proline-rich extensin, putative (AT1G26250) mRNA, complete cds [NM_102389]	839166	NM_102389	proline-rich extensin, putative	GO:0005199|GO:0012505|GO:0009664	NM_102389	At.17257	Proline-rich extensin-like family protein	1	9085294	9085353
A_84_P60840	AT1G02405	-1.01106	0.00953755	-0.969795	0.0137502	-0.245653	0.0739526	-0.300194	0.122543	1.68941	0.00458453	1.5936	0.000554588	2.35901	0.00241584	[10.5.3] cell wall.cell wall proteins.LRR	AT1G02405	Arabidopsis thaliana proline-rich family protein (AT1G02405) mRNA, complete cds [NM_148428]	837769	NM_148428	proline-rich family protein	GO:0008150|GO:0003674|GO:0031225	NM_148428	At.49835	proline-rich family protein	1	490096	490155
A_84_P828455	AT3G22800	1.0597	0.0299787	0.892584	0.120525	2.17211	0.00593343	0.679481	0.0724148	-2.39912	0.0181275	-3.72464	0.0011958	-2.61223	0.00679845	[10.5.3] cell wall.cell wall proteins.LRR	AT3G22800	Arabidopsis thaliana leucine-rich repeat family protein / extensin family protein (AT3G22800) mRNA, complete cds [NM_113179]	821851	NM_113179	leucine-rich repeat family protein / extensin family protein	GO:0005199|GO:0012505	NM_113179	At.22521	Leucine-rich repeat (LRR) family protein	3	8063057	8063116
A_84_P849401	AT1G26250	1.70375	0.0126165	1.98137	0.00933862	1.021	0.043432	1.30583	0.0342351	-3.10295	0.00228285	-3.09574	0.000946945	-3.77849	0.00532556	[10.5.3] cell wall.cell wall proteins.LRR	AT1G26250	Arabidopsis thaliana proline-rich extensin, putative (AT1G26250) mRNA, complete cds [NM_102389]	839166	NM_102389	proline-rich extensin, putative	GO:0005199|GO:0012505|GO:0009664	NM_102389	At.17257	Proline-rich extensin-like family protein	1	9085151	9085210
A_84_P13613	AT3G22800	1.19462	0.138101	1.31074	0.172277	1.45052	0.00609431	1.45511	0.00217186	-2.07104	0.0354047	-2.18257	0.00434561	-1.92667	0.0587859	[10.5.3] cell wall.cell wall proteins.LRR	AT3G22800	Arabidopsis thaliana leucine-rich repeat family protein / extensin family protein (AT3G22800) mRNA, complete cds [NM_113179]	821851	NM_113179	leucine-rich repeat family protein / extensin family protein	GO:0005199|GO:0012505	NM_113179	At.22521	Leucine-rich repeat (LRR) family protein	3	8063375	8063434	Leucine-rich repeat (LRR) family protein
A_84_P147718	AT4G08410	-0.0839014	0.676432	0.48496	0.12119	0.187123	0.433606	0.398409	0.0959926	-2.15068	0.00297418	-2.50825	0.00450973	-2.23723	0.00762392	[10.5.4] cell wall.cell wall proteins.HRGP	AT4G08410	Arabidopsis thaliana proline-rich extensin-like family protein (AT4G08410) mRNA, complete cds [NM_116910]	826400	NM_116910	proline-rich extensin-like family protein	GO:0005199|GO:0009664	NM_116910	At.65342	Proline-rich extensin-like family protein	4	5339465	5339524
A_84_P17508	AT3G54590	-0.0601063	0.797448	0.158205	0.51701	0.0407501	0.794414	0.0640184	0.787486	-1.77543	0.0118424	-1.97047	0.00373484	-1.86961	0.0130305	[10.5.4] cell wall.cell wall proteins.HRGP	ATHRGP1	Arabidopsis thaliana ATHRGP1 (HYDROXYPROLINE-RICH GLYCOPROTEIN); structural constituent of cell wall (ATHRGP1) mRNA, complete cds [NM_115316]	824624	NM_115316	ATHRGP1 (HYDROXYPROLINE-RICH GLYCOPROTEIN); structural constituent of cell wall	GO:0005199|GO:0012505|GO:0009664	NM_115316	At.35094	hydroxyproline-rich glycoprotein	3	20208359	20208418
A_84_P21990	AT2G43150	0.15767	0.591871	0.342569	0.395732	0.971677	0.0790863	1.14807	0.0261533	-1.94746	0.0193536	-1.95596	0.0213695	-1.14196	0.0446049	[10.5.4] cell wall.cell wall proteins.HRGP	AT2G43150	Arabidopsis thaliana proline-rich extensin-like family protein (AT2G43150) mRNA, complete cds [NM_129877]	818917	NM_129877	proline-rich extensin-like family protein	GO:0005199|GO:0012505|GO:0009664	NM_129877	At.48584	Proline-rich extensin-like family protein	2	17946032	17946091
A_84_P289374	AT4G08400	-0.0494476	0.846086	0.250485	0.434573	0.414872	0.272741	0.454642	0.217584	-2.13486	0.00569393	-2.39502	0.00363804	-1.9307	0.0272915	[10.5.4] cell wall.cell wall proteins.HRGP	AT4G08400	Arabidopsis thaliana proline-rich extensin-like family protein (AT4G08400) mRNA, complete cds [NM_116909]	826398	NM_116909	proline-rich extensin-like family protein	GO:0005199|GO:0005575|GO:0009664	NM_116909	At.65341	Proline-rich extensin-like family protein	4	5324531	5324590
A_84_P555078	AT1G26240	0.540397	0.323679	0.0184257	0.974003	0.161936	0.65579	0.156521	0.723899	-2.40204	0.0286839	-1.88548	0.0122118	-2.26394	0.0414685	[10.5.4] cell wall.cell wall proteins.HRGP	AT1G26240	Arabidopsis thaliana proline-rich extensin-like family protein (AT1G26240) mRNA, complete cds [NM_102388]	839165	NM_102388	proline-rich extensin-like family protein	GO:0005199|GO:0012505|GO:0009664	NM_102388	At.65929	Proline-rich extensin-like family protein	1	9078460	9078519
A_84_P804573	AT2G43150	-0.0610113	0.803276	0.260556	0.469125	0.654894	0.0722959	0.741456	0.0457042	-2.08153	0.0234476	-2.31654	0.0132921	-1.60063	0.00317693	[10.5.4] cell wall.cell wall proteins.HRGP	AT2G43150	Arabidopsis thaliana proline-rich extensin-like family protein (AT2G43150) mRNA, complete cds [NM_129877]	818917	NM_129877	proline-rich extensin-like family protein	GO:0005199|GO:0012505|GO:0009664	NM_129877	At.48584	no_match	no_match	no_match	no_match
A_84_P804586	AT2G43150	-0.0488944	0.768099	0.239393	0.396425	0.675883	0.0431463	0.834483	0.0518512	-2.26814	0.0154311	-2.39783	0.00590103	-1.67305	0.00279754	[10.5.4] cell wall.cell wall proteins.HRGP	AT2G43150	Arabidopsis thaliana proline-rich extensin-like family protein (AT2G43150) mRNA, complete cds [NM_129877]	818917	NM_129877	proline-rich extensin-like family protein	GO:0005199|GO:0012505|GO:0009664	NM_129877	At.48584	Proline-rich extensin-like family protein	2	17946759	17946818
A_84_P804614	AT2G43150	-0.103828	0.476084	0.268527	0.476756	0.631292	0.0510134	0.76889	0.0366834	-2.07794	0.0257553	-2.3127	0.00617373	-1.57758	0.00117	[10.5.4] cell wall.cell wall proteins.HRGP	AT2G43150	Arabidopsis thaliana proline-rich extensin-like family protein (AT2G43150) mRNA, complete cds [NM_129877]	818917	NM_129877	proline-rich extensin-like family protein	GO:0005199|GO:0012505|GO:0009664	NM_129877	At.48584	Proline-rich extensin-like family protein	2	17946798	17946857
A_84_P168133	AT1G22880	0.221834	0.302141	-0.160339	0.232857	-0.629466	0.480872	-1.56719	0.0631775	-2.98372	0.0183397	-3.53927	0.0412545	-4.39057	0.00063903	[10.6.1] cell wall.degradation.cellulases and beta -1,4-glucanases	CEL5	Arabidopsis thaliana CEL5 (CELLULASE 5); catalytic/ hydrolase, hydrolyzing O-glycosyl compounds (CEL5) mRNA, complete cds [NM_001036005]	838893	NM_001036005	CEL5 (CELLULASE 5); catalytic/ hydrolase, hydrolyzing O-glycosyl compounds	GO:0005886|GO:0005975|GO:0009505|GO:0005618|GO:0003824|GO:0004553	NM_001036005	At.41580	cellulase 5	1	8097179	8097238
A_84_P18421	AT3G47040	-0.493875	0.0140297	0.669241	0.00941918	-0.319037	0.0276639	0.858071	0.0112592	-1.75245	0.00338227	-1.73846	0.00137411	-1.56362	0.000927596	[10.6.1] cell wall.degradation.cellulases and beta -1,4-glucanases	AT3G47040	Arabidopsis thaliana glycosyl hydrolase family 3 protein (AT3G47040) mRNA, complete cds [NM_114571]	823857	NM_114571	glycosyl hydrolase family 3 protein	GO:0005975|GO:0005575|GO:0004553	NM_114571	At.53810	Glycosyl hydrolase family protein	3	17324240	17324299
A_84_P19367	AT3G47050	-0.301801	0.00784087	1.11614	0.00286147	-0.202231	0.0436505	1.0347	0.00167353	-1.14084	0.00237614	-1.32185	0.000205575	-1.22228	0.00151774	[10.6.1] cell wall.degradation.cellulases and beta -1,4-glucanases	AT3G47050	Arabidopsis thaliana glycosyl hydrolase family 3 protein (AT3G47050) mRNA, complete cds [NM_114572]	823858	NM_114572	glycosyl hydrolase family 3 protein	GO:0005773|GO:0005975|GO:0004553	NM_114572	At.35850	Glycosyl hydrolase family protein	3	17328109	17328168
A_84_P17475	AT3G47010	-1.69528	0.00506772	-1.97394	0.0165149	-1.34897	0.0034899	-1.2488	0.00047511	-0.816765	0.0741022	-0.437928	0.0477872	-0.0916187	0.477798	[10.6.1] cell wall.degradation.cellulases and beta -1,4-glucanases	AT3G47010	Arabidopsis thaliana hydrolase, hydrolyzing O-glycosyl compounds (AT3G47010) mRNA, complete cds [NM_114568]	823854	NM_114568	hydrolase, hydrolyzing O-glycosyl compounds	GO:0005975|GO:0005575|GO:0004553	NM_114568	At.35859	Glycosyl hydrolase family protein	3	17317018	17317077	Glycosyl hydrolase family protein
A_84_P16520	AT1G02640	0.475796	0.0401617	0.48092	0.0296094	-0.0169106	0.848165	0.27727	0.0900203	-1.88478	0.000850492	-1.59572	0.00141412	-2.08843	0.00276757	[10.6.2] cell wall.degradation.mannan-xylose-arabinose-fucose	BXL2	Arabidopsis thaliana BXL2 (BETA-XYLOSIDASE 2); hydrolase, hydrolyzing O-glycosyl compounds (BXL2) mRNA, complete cds [NM_100144]	837940	NM_100144	BXL2 (BETA-XYLOSIDASE 2); hydrolase, hydrolyzing O-glycosyl compounds	GO:0005975|GO:0009505|GO:0004553	NM_100144	At.25322	beta-xylosidase 2	1	567491	567550
A_84_P16885	AT5G49360	0.116327	0.278081	0.738589	0.0102533	0.0421667	0.380245	0.432559	0.00512873	-1.98167	0.000105779	-2.21354	0.000287609	-2.2877	0.00118867	[10.6.2] cell wall.degradation.mannan-xylose-arabinose-fucose	BXL1	Arabidopsis thaliana BXL1 (BETA-XYLOSIDASE 1); hydrolase, hydrolyzing O-glycosyl compounds (BXL1) mRNA, complete cds [NM_124313]	834996	NM_124313	BXL1 (BETA-XYLOSIDASE 1); hydrolase, hydrolyzing O-glycosyl compounds	GO:0010214|GO:0046556|GO:0009505|GO:0048046|GO:0004553	NM_124313	At.22961	beta-xylosidase 1	5	20012211	20012270
A_84_P18159	AT1G58370	0.331158	0.00690753	-1.0115	0.00345005	-0.408733	0.0476289	-1.52755	0.000198987	-2.024	0.000825569	-1.80016	0.00267481	-2.54005	9.70847e-05	[10.6.2] cell wall.degradation.mannan-xylose-arabinose-fucose	RXF12	Arabidopsis thaliana RXF12; endo-1,4-beta-xylanase/ hydrolase, hydrolyzing O-glycosyl compounds (RXF12) mRNA, complete cds [NM_104617]	842206	NM_104617	RXF12; endo-1,4-beta-xylanase/ hydrolase, hydrolyzing O-glycosyl compounds	GO:0031176|GO:0005975|GO:0005618|GO:0004553	NM_104617	At.440	glycosyl hydrolase family 10 protein / carbohydrate-binding domain-containing protein	1	21688129	21688188
A_84_P24057	AT3G19620	-1.41366	0.0079927	-1.00288	0.00231314	-1.16669	0.00325547	-0.648586	0.00231235	1.44285	0.00048282	1.55017	0.00753547	1.79714	0.000712867	[10.6.2] cell wall.degradation.mannan-xylose-arabinose-fucose	AT3G19620	Arabidopsis thaliana glycosyl hydrolase family 3 protein (AT3G19620) mRNA, complete cds [NM_112852]	821499	NM_112852	glycosyl hydrolase family 3 protein	GO:0005975|GO:0005618|GO:0004553	NM_112852	At.50204	Glycosyl hydrolase family protein	3	6815630	6815689
A_84_P10687	AT2G43880	-0.134386	0.151835	0.352982	0.0662787	-1.62591	0.00600824	-1.2868	0.00664864	-1.96714	0.00313842	-2.11539	0.00255421	-3.60692	0.000620199	[10.6.3] cell wall.degradation.pectate lyases and polygalacturonases	AT2G43880	Arabidopsis thaliana polygalacturonase, putative / pectinase, putative (AT2G43880) mRNA, complete cds [NM_129950]	818992	NM_129950	polygalacturonase, putative / pectinase, putative	GO:0005975|GO:0004650|GO:0012505	NM_129950	At.36829	Pectin lyase-like superfamily protein	2	18174419	18174478
A_84_P11383	AT1G65570	-0.62751	0.0247467	-0.293917	0.0526432	-1.103	0.00608652	-1.01944	0.00283163	-2.73752	0.000355779	-2.98755	0.00138306	-3.46305	0.000435106	[10.6.3] cell wall.degradation.pectate lyases and polygalacturonases	AT1G65570	Arabidopsis thaliana polygalacturonase, putative / pectinase, putative (AT1G65570) mRNA, complete cds [NM_105231]	842868	NM_105231	polygalacturonase, putative / pectinase, putative	GO:0005975|GO:0004650|GO:0012505	NM_105231	At.52380	Pectin lyase-like superfamily protein	1	24374102	24374161
A_84_P11746	AT3G27400	0.470188	0.0137265	0.219923	0.09087	-0.611217	0.00837543	-1.60468	0.00397339	-1.38388	0.00516651	-2.12708	0.000192245	-3.20848	0.000523847	[10.6.3] cell wall.degradation.pectate lyases and polygalacturonases	AT3G27400	Arabidopsis thaliana pectate lyase family protein (AT3G27400) mRNA, complete cds [NM_113655]	822361	NM_113655	pectate lyase family protein	GO:0008150|GO:0030570|GO:0012505	NM_113655	At.23327	Pectin lyase-like superfamily protein	3	10142827	10142886
A_84_P12298	AT1G23760	0.493761	0.00774454	1.78005	0.0015491	0.247554	0.0614937	1.52919	0.0047881	-3.11064	0.00118389	-3.11529	0.000137592	-3.3615	0.000417595	[10.6.3] cell wall.degradation.pectate lyases and polygalacturonases	JP630	Arabidopsis thaliana JP630; polygalacturonase (JP630) mRNA, complete cds [NM_102224]	838987	NM_102224	JP630; polygalacturonase	GO:0008150|GO:0004650	NM_102224	At.24878	BURP domain-containing protein	1	8403972	8404031
A_84_P13877	AT4G33440	0.0800223	0.250424	-0.133851	0.423903	0.489037	0.0229912	0.245863	0.0131196	1.20513	0.012418	1.17583	0.0055414	1.58484	0.000185209	[10.6.3] cell wall.degradation.pectate lyases and polygalacturonases	AT4G33440	Arabidopsis thaliana glycoside hydrolase family 28 protein / polygalacturonase (pectinase) family protein (AT4G33440) mRNA, complete cds [NM_119498]	829481	NM_119498	glycoside hydrolase family 28 protein / polygalacturonase (pectinase) family protein	GO:0005975|GO:0004650|GO:0012505	NM_119498	At.43591	Pectin lyase-like superfamily protein	4	16094587	16094646
A_84_P13966	AT5G14650	0.724582	0.0127384	-0.129116	0.0581533	-0.293132	0.116516	-0.558194	0.0249368	-3.09201	0.000154226	-2.50338	0.00178884	-3.52109	0.000617	[10.6.3] cell wall.degradation.pectate lyases and polygalacturonases	AT5G14650	Arabidopsis thaliana polygalacturonase, putative / pectinase, putative (AT5G14650) mRNA, complete cds [NM_121469]	831317	NM_121469	polygalacturonase, putative / pectinase, putative	GO:0005975|GO:0004650|GO:0012505	NM_121469	At.31902	Pectin lyase-like superfamily protein	5	4726249	4726308
A_84_P14783	AT4G24780	0.139941	0.273742	-0.0832748	0.459785	-0.565434	0.0224819	-0.960281	0.00964701	-2.91697	0.000355809	-3.0886	0.000188532	-3.79397	0.000999675	[10.6.3] cell wall.degradation.pectate lyases and polygalacturonases	AT4G24780	Arabidopsis thaliana pectate lyase family protein (AT4G24780) mRNA, complete cds [NM_118611]	828580	NM_118611	pectate lyase family protein	GO:0008150|GO:0016020|GO:0030570|GO:0016829	NM_118611	At.23543	Pectin lyase-like superfamily protein	4	12770647	12770706
A_84_P14838	AT4G37950	0.297263	0.172706	1.08398	0.00582396	2.4466	0.00666589	2.38192	0.00431075	-2.56749	0.0046407	-3.41889	0.00509075	-1.26956	0.000442656	[10.6.3] cell wall.degradation.pectate lyases and polygalacturonases	AT4G37950	Arabidopsis thaliana lyase (AT4G37950) mRNA, complete cds [NM_119956]	829951	NM_119956	lyase	GO:0008150|GO:0016829	NM_119956	At.48950	Rhamnogalacturonate lyase family protein	4	17849092	17849151
A_84_P15046	AT5G63180	-0.0383807	0.621774	-0.557182	0.0298904	-0.359102	0.0825829	-1.43058	0.00347993	-3.60572	0.000587414	-4.1584	0.000422715	-4.47912	0.000459657	[10.6.3] cell wall.degradation.pectate lyases and polygalacturonases	AT5G63180	Arabidopsis thaliana pectate lyase family protein (AT5G63180) mRNA, complete cds [NM_125713]	836439	NM_125713	pectate lyase family protein	GO:0008150|GO:0030570|GO:0016829	NM_125713	At.8839	Pectin lyase-like superfamily protein	5	25341148	25341207
A_84_P15425	AT1G67750	0.220914	0.194749	-0.233175	0.303317	-0.302219	0.0987526	-1.04761	0.00869068	-1.35513	0.00848567	-1.64643	0.000398873	-2.16956	0.004789	[10.6.3] cell wall.degradation.pectate lyases and polygalacturonases	AT1G67750	Arabidopsis thaliana pectate lyase family protein (AT1G67750) mRNA, complete cds [NM_105443]	843100	NM_105443	pectate lyase family protein	GO:0008150|GO:0030570|GO:0012505	NM_105443	At.20989	Pectate lyase family protein	1	25403106	25403165
A_84_P15700	AT4G13710	0.170322	0.44676	0.110796	0.687041	-0.462927	0.140073	-0.213728	0.378147	-2.12284	0.0107204	-1.81412	0.00809904	-2.44736	0.00720957	[10.6.3] cell wall.degradation.pectate lyases and polygalacturonases	AT4G13710	Arabidopsis thaliana pectate lyase family protein (AT4G13710) mRNA, complete cds [NM_117445]	827005	NM_117445	pectate lyase family protein	GO:0008150|GO:0030570|GO:0016829|GO:0012505	NM_117445	At.22271	Pectin lyase-like superfamily protein	4	7965926	7965985
A_84_P16435	AT3G07820	-0.0329201	0.88999	-0.261859	0.320938	0.124212	0.449902	0.138405	0.241094	-1.56661	0.00242023	-1.32348	0.0116974	-1.16635	0.0289468	[10.6.3] cell wall.degradation.pectate lyases and polygalacturonases	AT3G07820	Arabidopsis thaliana polygalacturonase 3 (PGA3) / pectinase (AT3G07820) mRNA, complete cds [NM_111661]	819973	NM_111661	polygalacturonase 3 (PGA3) / pectinase	GO:0005975|GO:0004650|GO:0012505	NM_111661	At.3	Pectin lyase-like superfamily protein	3	2496974	2497033
A_84_P16441	AT3G07010	0.824974	0.0514165	0.0978579	0.643147	0.273644	0.227796	0.042758	0.735033	-2.28974	0.000410323	-1.79351	0.00630427	-2.34484	0.00768836	[10.6.3] cell wall.degradation.pectate lyases and polygalacturonases	AT3G07010	Arabidopsis thaliana pectate lyase family protein (AT3G07010) mRNA, complete cds [NM_111581]	819886	NM_111581	pectate lyase family protein	GO:0008150|GO:0030570|GO:0016829|GO:0012505	NM_111581	At.18756	Pectin lyase-like superfamily protein	3	2213126	2213185
A_84_P16479	AT3G24230	0.536514	0.0228587	0.9188	0.00789209	-0.489726	0.0545343	1.40775	0.0955421	-4.91477	0.00903721	-3.39958	0.00131187	-4.42582	0.000298698	[10.6.3] cell wall.degradation.pectate lyases and polygalacturonases	AT3G24230	Arabidopsis thaliana pectate lyase family protein (AT3G24230) mRNA, complete cds [NM_113328]	822010	NM_113328	pectate lyase family protein	GO:0008150|GO:0030570|GO:0016829|GO:0012505	NM_113328	At.50221	Pectate lyase family protein	3	8777203	8777262
A_84_P17058	AT1G04680	0.365576	0.229224	-0.233695	0.346202	-0.547706	0.160231	-1.37145	0.0395805	-1.2161	0.0172298	-1.44057	0.00894823	-2.35385	0.0157778	[10.6.3] cell wall.degradation.pectate lyases and polygalacturonases	AT1G04680	Arabidopsis thaliana pectate lyase family protein (AT1G04680) mRNA, complete cds [NM_100348]	839452	NM_100348	pectate lyase family protein	GO:0008150|GO:0016020|GO:0030570|GO:0016829	NM_100348	At.10458	Pectin lyase-like superfamily protein	1	1304195	1304254
A_84_P17423	AT3G26610	0.0605135	0.363751	0.0846686	0.373038	-1.1015	0.102879	-0.719539	0.201682	-3.78628	0.00262686	-3.42847	0.00294432	-4.59049	0.00541523	[10.6.3] cell wall.degradation.pectate lyases and polygalacturonases	AT3G26610	Arabidopsis thaliana polygalacturonase, putative / pectinase, putative (AT3G26610) mRNA, complete cds [NM_113570]	822270	NM_113570	polygalacturonase, putative / pectinase, putative	GO:0005975|GO:0004650|GO:0012505	NM_113570	At.37184	Pectin lyase-like superfamily protein	3	9780169	9780228
A_84_P17521	AT3G57510	-0.592967	0.240648	0.0406031	0.805943	-2.43774	0.000261544	-0.613943	0.00612229	3.43108	0.00031323	4.62131	0.00515439	2.77654	0.00254625	[10.6.3] cell wall.degradation.pectate lyases and polygalacturonases	ADPG1	Arabidopsis thaliana ADPG1; polygalacturonase (ADPG1) mRNA, complete cds [NM_115611]	824918	NM_115611	ADPG1; polygalacturonase	GO:0010047|GO:0009830|GO:0009901|GO:0005975|GO:0004650|GO:0012505	NM_115611	At.26895	Pectin lyase-like superfamily protein	3	21283548	21283607
A_84_P17555	AT4G01890	3.38723	0.000860212	1.27759	0.00422987	0.267559	0.44432	0.443613	0.369745	-5.02118	0.0043302	-2.73548	0.00578043	-5.85515	0.00135002	[10.6.3] cell wall.degradation.pectate lyases and polygalacturonases	AT4G01890	Arabidopsis thaliana glycoside hydrolase family 28 protein / polygalacturonase (pectinase) family protein (AT4G01890) mRNA, complete cds [NM_116419]	828220	NM_116419	glycoside hydrolase family 28 protein / polygalacturonase (pectinase) family protein	GO:0005975|GO:0004650|GO:0012505	NM_116419	At.34358	Pectin lyase-like superfamily protein	4	818352	818411
A_84_P18031	AT1G05660	0.690936	0.0731934	0.6558	0.0807684	-0.842245	0.166245	-1.01463	0.0233358	-1.61266	0.00551937	-1.7499	0.0441969	-3.28308	0.00459453	[10.6.3] cell wall.degradation.pectate lyases and polygalacturonases	AT1G05660	Arabidopsis thaliana polygalacturonase, putative / pectinase, putative (AT1G05660) mRNA, complete cds [NM_100446]	837073	NM_100446	polygalacturonase, putative / pectinase, putative	GO:0005975|GO:0004650|GO:0012505	NM_100446	At.51493	Pectin lyase-like superfamily protein	1	16945101694513	16946201694675
A_84_P18447	AT3G53190	-0.370874	0.0293948	-0.554887	0.0482373	-0.34681	0.0446354	-0.774989	0.00257629	-1.87322	0.00366823	-2.11739	0.0011953	-2.09333	0.00105057	[10.6.3] cell wall.degradation.pectate lyases and polygalacturonases	AT3G53190	Arabidopsis thaliana pectate lyase family protein (AT3G53190) mRNA, complete cds [NM_115179]	824485	NM_115179	pectate lyase family protein	GO:0008150|GO:0031225|GO:0030570|GO:0016829	NM_115179	At.28000	Pectin lyase-like superfamily protein	3	19717461	19717520
A_84_P18929	AT1G60590	-0.472265	0.00149242	-0.538785	0.000378073	-0.0446991	0.694307	-0.0384922	0.150606	-1.88771	1.16461e-06	-1.81499	0.00291163	-1.38742	0.000203407	[10.6.3] cell wall.degradation.pectate lyases and polygalacturonases	AT1G60590	Arabidopsis thaliana polygalacturonase, putative / pectinase, putative (AT1G60590) mRNA, complete cds [NM_104742]	842353	NM_104742	polygalacturonase, putative / pectinase, putative	GO:0005975|GO:0004650	NM_104742	At.27368	Pectin lyase-like superfamily protein	1	22314437	22314496
A_84_P19573	AT1G48100	-0.662843	0.030556	-0.809863	0.00297853	-0.0554748	0.679368	0.321593	0.0477184	1.03617	0.00454415	1.56026	0.0101668	2.16763	0.000502384	[10.6.3] cell wall.degradation.pectate lyases and polygalacturonases	AT1G48100	Arabidopsis thaliana glycoside hydrolase family 28 protein / polygalacturonase (pectinase) family protein (AT1G48100) mRNA, complete cds [NM_103706]	841228	NM_103706	glycoside hydrolase family 28 protein / polygalacturonase (pectinase) family protein	GO:0005975|GO:0004650	NM_103706	At.70184	Pectin lyase-like superfamily protein	1	17769556	17769615
A_84_P21460	AT4G38030	-0.572315	0.266796	0.040843	0.856285	-1.00452	0.0621314	1.62004	0.0248936	2.33796	0.00238869	4.34936	0.00605698	3.91716	0.00608976	[10.6.3] cell wall.degradation.pectate lyases and polygalacturonases	AT4G38030	Arabidopsis thaliana lyase (AT4G38030) mRNA, complete cds [NM_119964]	829959	NM_119964	lyase	GO:0016829|GO:0012505	NM_119964	At.54646	Rhamnogalacturonate lyase family protein	4	17863257	17863316
A_84_P23696	AT1G60390	0.0266629	0.758645	0.48727	0.030708	-0.265884	0.0637902	0.138159	0.045321	-1.18412	0.00467739	-1.24068	0.0056449	-1.53323	0.000834528	[10.6.3] cell wall.degradation.pectate lyases and polygalacturonases	AT1G60390	Arabidopsis thaliana BURP domain-containing protein / polygalacturonase, putative (AT1G60390) mRNA, complete cds [NM_104726]	842334	NM_104726	BURP domain-containing protein / polygalacturonase, putative	GO:0008150|GO:0004650|GO:0012505	NM_104726	At.36663	polygalacturonase 1	1	22247642	22247701
A_84_P237873	AT5G04310	-0.525775	0.036419	-0.619397	0.0697113	-0.633912	0.150265	-1.01214	0.0736972	-1.11342	0.0231487	-1.39803	0.00160434	-1.50616	0.035426	[10.6.3] cell wall.degradation.pectate lyases and polygalacturonases	AT5G04310	Arabidopsis thaliana pectate lyase family protein (AT5G04310) mRNA, complete cds [NM_120513]	830310	NM_120513	pectate lyase family protein	GO:0008150|GO:0031225|GO:0030570	NM_120513	At.26658	Pectin lyase-like superfamily protein	5	1203360	1203419
A_84_P759481	AT3G12145	-0.525516	0.0150997	-0.714156	0.033897	-0.865875	0.00286585	-1.52261	0.00387016	2.11292	0.00465362	1.64482	4.16321e-05	1.30446	0.00368873	[10.6.3] cell wall.degradation.pectate lyases and polygalacturonases	FLR1	Arabidopsis thaliana FLR1; enzyme inhibitor/ transcription factor binding (FLR1) mRNA, complete cds [NM_202562]	820391	NM_202562	FLR1; enzyme inhibitor/ transcription factor binding	GO:0004857|GO:0008150|GO:0012505|GO:0008134	NM_202562	At.17445	Leucine-rich repeat (LRR) family protein	3	3874739	3874798
A_84_P799181	AT1G05660	0.316228	0.079532	0.421804	0.0198081	-0.311233	0.0851077	-0.626409	0.00750689	-1.4703	0.00104981	-1.89106	0.00392132	-2.51852	0.000683185	[10.6.3] cell wall.degradation.pectate lyases and polygalacturonases	AT1G05660	Arabidopsis thaliana polygalacturonase, putative / pectinase, putative (AT1G05660) mRNA, complete cds [NM_100446]	837073	NM_100446	polygalacturonase, putative / pectinase, putative	GO:0005975|GO:0004650|GO:0012505	NM_100446	At.51493	Pectin lyase-like superfamily protein	1	1695687	1695746
A_84_P811806	AT3G12145	-0.218684	0.0944835	-0.718585	0.0147459	-0.831207	0.00233681	-1.53267	0.00108036	2.02403	0.00144162	1.82246	0.000740168	1.20994	0.00299841	[10.6.3] cell wall.degradation.pectate lyases and polygalacturonases									Leucine-rich repeat (LRR) family protein	3	3875548	3875598
A_84_P811808	AT3G12145	-0.519949	0.00974652	-0.900613	0.0033578	-0.89034	0.00480331	-1.53479	0.00176433	1.98036	0.000214679	1.71658	0.000151682	1.34619	0.00332845	[10.6.3] cell wall.degradation.pectate lyases and polygalacturonases	FLR1	Arabidopsis thaliana FLR1; enzyme inhibitor/ transcription factor binding (FLR1) mRNA, complete cds [NM_202562]	820391	NM_202562	FLR1; enzyme inhibitor/ transcription factor binding	GO:0004857|GO:0008150|GO:0012505|GO:0008134	NM_202562	At.17445	Leucine-rich repeat (LRR) family protein	3	3874920	3874979
A_84_P820887	AT3G53190	-0.47406	0.0039315	-0.275784	0.00826057	-0.47519	0.000810354	0.00125338	0.990797	-1.85155	0.002689	-1.57338	0.000168732	-1.57451	0.000263773	[10.6.3] cell wall.degradation.pectate lyases and polygalacturonases	AT3G53190	Arabidopsis thaliana pectate lyase family protein (AT3G53190) mRNA, complete cds [NM_115179]	824485	NM_115179	pectate lyase family protein	GO:0008150|GO:0031225|GO:0030570|GO:0016829	NM_115179	At.28000	Pectin lyase-like superfamily protein	3	1971430319714310	1971451619714560
A_84_P862058	AT3G12145	-0.206222	0.247789	-0.789906	0.00990151	-0.86371	0.00867347	-1.46014	0.00484167	1.78936	0.00210974	1.77661	0.004087	1.11912	0.00780639	[10.6.3] cell wall.degradation.pectate lyases and polygalacturonases	FLR1	Arabidopsis thaliana FLR1; enzyme inhibitor/ transcription factor binding (FLR1) mRNA, complete cds [NM_202562]	820391	NM_202562	FLR1; enzyme inhibitor/ transcription factor binding	GO:0004857|GO:0008150|GO:0012505|GO:0008134	NM_202562	At.17445	Leucine-rich repeat (LRR) family protein	3	3875938	3875997
A_84_P11788	AT1G02790	-1.54015	0.0263271	2.44754	0.00543202	1.22515	0.0254843	2.58652	0.018915	0.798613	0.156314	-1.82771	0.0205572	0.937597	0.0364886	[10.6.3] cell wall.degradation.pectate lyases and polygalacturonases	PGA4	Arabidopsis thaliana PGA4 (POLYGALACTURONASE 4); polygalacturonase (PGA4) mRNA, complete cds [NM_100158]	839391	NM_100158	PGA4 (POLYGALACTURONASE 4); polygalacturonase	GO:0005975|GO:0004650|GO:0012505	NM_100158	At.22350	polygalacturonase 4	1	610700	610759	PGA4__polygalacturonase 4
A_84_P848586	AT1G04680	-0.883769	0.00343397	-0.560666	0.0342635	-1.04305	0.0083484	-1.24293	0.00820613	-0.686724	0.0372923	-1.20971	0.00429734	-1.36899	0.00295576	[10.6.3] cell wall.degradation.pectate lyases and polygalacturonases	AT1G04680	Arabidopsis thaliana pectate lyase family protein (AT1G04680) mRNA, complete cds [NM_100348]	839452	NM_100348	pectate lyase family protein	GO:0008150|GO:0016020|GO:0030570|GO:0016829	NM_100348	At.10458	Pectin lyase-like superfamily protein	1	1307687	1307746	Pectin lyase-like superfamily protein
A_84_P10436	AT1G09890	2.19946	0.00101588	1.01147	0.0403641	1.8879	0.0113087	0.642943	0.0447167	0.08464	0.726923	0.0276718	0.880957	-0.283888	0.177631	[10.6.3] cell wall.degradation.pectate lyases and polygalacturonases		GB						At.49870	Rhamnogalacturonate lyase family protein	1	3215098	3215151	Rhamnogalacturonate lyase family protein
A_84_P22909	AT2G41850	-1.22776	0.0362994	0.362715	0.339956	-4.5668	7.8319e-05	-1.61307	9.9358e-05	1.64427	0.0142748	3.00753	0.00148339	-0.331509	0.262339	[10.6.3] cell wall.degradation.pectate lyases and polygalacturonases	PGAZAT	Arabidopsis thaliana PGAZAT (POLYGALACTURONASE ABSCISSION ZONE A. THALIANA); polygalacturonase (PGAZAT) mRNA, complete cds [NM_180028]	818785	NM_180028	PGAZAT (POLYGALACTURONASE ABSCISSION ZONE A. THALIANA); polygalacturonase	GO:0010227|GO:0010047|GO:0009830|GO:0009901|GO:0005975|GO:0004650|GO:0012505	NM_180028	At.42781	polygalacturonase abscission zone A. thaliana	2	17461932	17461991	ADPG2_PGAZAT__polygalacturonase abscission zone A. thaliana
A_84_P59200	AT3G14040	-1.54516	0.123109	0.981142	0.226341	1.08927	0.0156646	1.59238	0.0464957	-0.0936079	0.81739	-2.1168	0.0121107	0.517626	0.458244	[10.6.3] cell wall.degradation.pectate lyases and polygalacturonases	AT3G14040	Arabidopsis thaliana exopolygalacturonase / galacturan 1,4-alpha-galacturonidase / pectinase (AT3G14040) mRNA, complete cds [NM_112258]	820618	NM_112258	exopolygalacturonase / galacturan 1,4-alpha-galacturonidase / pectinase	GO:0005975|GO:0004650|GO:0012505	NM_112258	At.48657	Pectin lyase-like superfamily protein	3	4648409	4648468	Pectin lyase-like superfamily protein
A_84_P20368	AT3G59850	0.10625	0.416968	-0.392817	0.0643153	-1.41239	0.00782162	-1.25139	0.0108955	-1.08123	0.00199127	-0.421162	0.00430002	-1.9398	0.00683393	[10.6.3] cell wall.degradation.pectate lyases and polygalacturonases	AT3G59850	Arabidopsis thaliana polygalacturonase, putative / pectinase, putative (AT3G59850) mRNA, complete cds [NM_115848]	825155	NM_115848	polygalacturonase, putative / pectinase, putative	GO:0005975|GO:0004650|GO:0012505	NM_115848	At.34545	Pectin lyase-like superfamily protein	3	22109405	22109464	Pectin lyase-like superfamily protein
A_84_P10034	AT4G18990	0.404164	0.374595	1.59984	0.0461886	0.310623	0.261697	2.24095	0.000928175	3.54269	0.00753705	4.27734	0.00710911	4.1838	0.00204676	[10.7] cell wall.modification	AT4G18990	Arabidopsis thaliana xyloglucan:xyloglucosyl transferase, putative / xyloglucan endotransglycosylase, putative / endo-xyloglucan transferase, putat_ (AT4G18990) mRNA, complete cds [NM_118017]	827635	NM_118017	xyloglucan:xyloglucosyl transferase, putative / xyloglucan endotransglycosylase, putative / endo-xyloglucan transferase, putative	GO:0005975|GO:0016798|GO:0005618|GO:0016762|GO:0006073|GO:0048046|GO:0004553|GO:0012505	NM_118017	At.32850	xyloglucan endotransglucosylase/hydrolase 29	4	10401986	10402045
A_84_P10114	AT4G38400	1.14089	0.00728046	0.303972	0.0887614	1.04229	0.042277	0.216759	0.314312	1.82731	0.00165819	1.8387	0.00824807	1.7401	0.00987877	[10.7] cell wall.modification	ATEXLA2	Arabidopsis thaliana ATEXLA2 (ARABIDOPSIS THALIANA EXPANSIN-LIKE A2) (ATEXLA2) mRNA, complete cds [NM_120002]	829997	NM_120002	ATEXLA2 (ARABIDOPSIS THALIANA EXPANSIN-LIKE A2)	GO:0005576|GO:0009828|GO:0009826|GO:0012505|GO:0009664	NM_120002	At.2766	expansin-like A2	4	17978898	17978957
A_84_P10804	AT1G26770	0.445774	0.0201081	-0.3149	0.0998519	-0.847107	0.0213177	-0.310512	0.198055	3.19517	0.00247531	4.49244	0.00034284	3.19956	0.00126724	[10.7] cell wall.modification	ATEXPA10	Arabidopsis thaliana ATEXPA10 (ARABIDOPSIS THALIANA EXPANSIN A 10); structural constituent of cell wall (ATEXPA10) mRNA, complete cds [NM_001084130]	839218	NM_001084130	ATEXPA10 (ARABIDOPSIS THALIANA EXPANSIN A 10); structural constituent of cell wall	GO:0006949|GO:0009831|GO:0009505|GO:0005199|GO:0009828|GO:0009826	NM_001084130	At.19919	expansin A10	1	9260159	9260218
A_84_P11330	AT1G11545	0.432634	0.0322723	0.301734	0.155214	-0.950709	0.00997837	-0.671089	0.00656669	-1.5304	0.00712905	-1.11987	0.00875684	-2.50322	0.000697261	[10.7] cell wall.modification	AT1G11545	Arabidopsis thaliana xyloglucan:xyloglucosyl transferase, putative / xyloglucan endotransglycosylase, putative / endo-xyloglucan transferase, putat_ (AT1G11545) mRNA, complete cds [NM_101028]	837698	NM_101028	xyloglucan:xyloglucosyl transferase, putative / xyloglucan endotransglycosylase, putative / endo-xyloglucan transferase, putative	GO:0005975|GO:0016798|GO:0005618|GO:0016762|GO:0006073|GO:0048046|GO:0004553|GO:0012505	NM_101028	At.47525	xyloglucan endotransglucosylase/hydrolase 8	1	3878732	3878791
A_84_P11569	AT2G40610	-0.155573	0.178057	0.042162	0.758434	-0.319723	0.0428486	-0.14935	0.139056	-4.19424	0.000670324	-4.22161	0.000227582	-4.38576	0.000334237	[10.7] cell wall.modification	ATEXPA8	Arabidopsis thaliana ATEXPA8 (ARABIDOPSIS THALIANA EXPANSIN A8) (ATEXPA8) mRNA, complete cds [NM_129623]	818656	NM_129623	ATEXPA8 (ARABIDOPSIS THALIANA EXPANSIN A8)	GO:0006949|GO:0009831|GO:0005576|GO:0009828|GO:0009826|GO:0012505	NM_129623	At.70279	expansin A8	2	16949207	16949266
A_84_P11798	AT3G45970	-0.366251	0.0418326	0.23132	0.0102926	0.983341	0.0184909	1.11314	0.0108613	3.99037	4.91153e-05	3.5226	0.000878462	4.87219	0.00056644	[10.7] cell wall.modification	ATEXLA1	Arabidopsis thaliana ATEXLA1 (ARABIDOPSIS THALIANA EXPANSIN-LIKE A1) (ATEXLA1) mRNA, complete cds [NM_114466]	823740	NM_114466	ATEXLA1 (ARABIDOPSIS THALIANA EXPANSIN-LIKE A1)	GO:0009505|GO:0005618|GO:0009828|GO:0009826	NM_114466	At.4757	expansin-like A1	3	16897079	16897138
A_84_P14072	AT5G56320	-0.579802	0.0468058	-0.308738	0.108585	-1.96198	0.00611403	-1.9682	0.00874965	-1.05163	0.0151848	-1.32892	0.00627475	-2.71109	0.00398675	[10.7] cell wall.modification	ATEXPA14	Arabidopsis thaliana ATEXPA14 (ARABIDOPSIS THALIANA EXPANSIN A14) (ATEXPA14) mRNA, complete cds [NM_125015]	835731	NM_125015	ATEXPA14 (ARABIDOPSIS THALIANA EXPANSIN A14)	GO:0009831|GO:0005576|GO:0009828|GO:0009826|GO:0012505	NM_125015	At.29394	expansin A14	5	22809800	22809859
A_84_P15021	AT5G57530	-0.601175	0.0271157	0.483738	0.0257992	-1.66035	0.000558468	-0.652308	0.0171229	-1.26674	0.00755721	-1.34361	0.00563706	-2.40279	0.000258158	[10.7] cell wall.modification	AT5G57530	Arabidopsis thaliana xyloglucan:xyloglucosyl transferase, putative / xyloglucan endotransglycosylase, putative / endo-xyloglucan transferase, putat_ (AT5G57530) mRNA, complete cds [NM_125134]	835857	NM_125134	xyloglucan:xyloglucosyl transferase, putative / xyloglucan endotransglycosylase, putative / endo-xyloglucan transferase, putative	GO:0005737|GO:0080039|GO:0016798|GO:0005618|GO:0033946|GO:0010411	NM_125134	At.26243	xyloglucan endotransglucosylase/hydrolase 12	5	2330118823301190	2330127723301320
A_84_P15415	AT2G18800	-0.437028	0.0563624	-0.24457	0.047545	-0.976204	0.0194537	-0.553856	0.00164617	-4.1551	0.0001467	-3.92521	0.00192916	-4.46439	5.18393e-05	[10.7] cell wall.modification	XTH21	Arabidopsis thaliana XTH21 (XYLOGLUCAN ENDOTRANSGLUCOSYLASE/HYDROLASE 21); hydrolase, acting on glycosyl bonds / xyloglucan endotransglucosylase (XTH21) mRNA, complete cds [NM_127436]	816395	NM_127436	XTH21 (XYLOGLUCAN ENDOTRANSGLUCOSYLASE/HYDROLASE 21); hydrolase, acting on glycosyl bonds / xyloglucan endotransglucosylase	GO:0080039|GO:0042545|GO:0016798|GO:0080022|GO:0005618|GO:0048046|GO:0012505	NM_127436	At.39941	xyloglucan endotransglucosylase/hydrolase 21	2	8146195	8146254
A_84_P15734	AT4G25810	-0.022472	0.874884	-1.93164	0.00406621	-0.401864	0.0678618	-0.171531	0.286349	2.8994	0.00272246	5.0389	0.000849757	4.65951	0.000297365	[10.7] cell wall.modification	XTR6	Arabidopsis thaliana XTR6 (XYLOGLUCAN ENDOTRANSGLYCOSYLASE 6); hydrolase, acting on glycosyl bonds / hydrolase, hydrolyzing O-glycosyl compounds / _ (XTR6) mRNA, complete cds [NM_118713]	828686	NM_118713	XTR6 (XYLOGLUCAN ENDOTRANSGLYCOSYLASE 6); hydrolase, acting on glycosyl bonds / hydrolase, hydrolyzing O-glycosyl compounds / xyloglucan:xyloglucosyl transferase	GO:0005975|GO:0016798|GO:0005618|GO:0016762|GO:0006073|GO:0004553	NM_118713	At.2901	xyloglucan endotransglycosylase 6	4	13129629	13129688
A_84_P15785	AT4G38210	-0.023386	0.911487	-0.120118	0.210606	0.211447	0.281099	0.22566	0.0151376	1.04029	0.00323024	1.15123	0.038339	1.38606	0.000851962	[10.7] cell wall.modification	ATEXPA20	Arabidopsis thaliana ATEXPA20 (ARABIDOPSIS THALIANA EXPANSIN A20) (ATEXPA20) mRNA, complete cds [NM_119982]	829977	NM_119982	ATEXPA20 (ARABIDOPSIS THALIANA EXPANSIN A20)	GO:0006949|GO:0009831|GO:0080167|GO:0005576|GO:0009828|GO:0009826|GO:0012505	NM_119982	At.31190	expansin A20	4	17923013	17923072
A_84_P16400	AT2G28950	-0.0122327	0.931441	-0.0440392	0.730384	-0.456659	0.0122357	-0.609981	0.0284672	-1.43572	0.00658164	-1.55724	0.00357337	-2.00167	0.00241977	[10.7] cell wall.modification	ATEXPA6	Arabidopsis thaliana ATEXPA6 (ARABIDOPSIS THALIANA EXPANSIN A6) (ATEXPA6) mRNA, complete cds [NM_128454]	817444	NM_128454	ATEXPA6 (ARABIDOPSIS THALIANA EXPANSIN A6)	GO:0006949|GO:0009831|GO:0009505|GO:0009828|GO:0009826	NM_128454	At.23765	expansin A6	2	12431846	12431905
A_84_P16913	AT5G57550	0.704498	0.0892804	1.95386	0.0211303	0.466673	0.0913401	0.228705	0.0946348	5.63936	0.00264267	4.15204	0.00399923	3.91421	0.00030483	[10.7] cell wall.modification	XTR3	Arabidopsis thaliana XTR3 (XYLOGLUCAN ENDOTRANSGLYCOSYLASE 3); hydrolase, acting on glycosyl bonds / xyloglucan:xyloglucosyl transferase (XTR3) mRNA, complete cds [NM_125136]	835859	NM_125136	XTR3 (XYLOGLUCAN ENDOTRANSGLYCOSYLASE 3); hydrolase, acting on glycosyl bonds / xyloglucan:xyloglucosyl transferase	GO:0009832|GO:0016798|GO:0005618|GO:0016762|GO:0048046|GO:0012505	NM_125136	At.7483	xyloglucan endotransglucosylase/hydrolase 25	5	23305060	23305119
A_84_P16948	AT5G65730	-0.962102	0.0189287	-0.372777	0.0856933	-0.602533	0.103433	-1.22104	0.00638289	-1.44435	7.02574e-05	-2.65218	0.00553147	-2.29261	0.00436548	[10.7] cell wall.modification	AT5G65730	Arabidopsis thaliana xyloglucan:xyloglucosyl transferase, putative / xyloglucan endotransglycosylase, putative / endo-xyloglucan transferase, putat_ (AT5G65730) mRNA, complete cds [NM_125970]	836702	NM_125970	xyloglucan:xyloglucosyl transferase, putative / xyloglucan endotransglycosylase, putative / endo-xyloglucan transferase, putative	GO:0016798|GO:0009414|GO:0005618|GO:0016762|GO:0048046|GO:0004553|GO:0012505	NM_125970	At.23387	xyloglucan endotransglucosylase/hydrolase 6	5	26300214	26300273
A_84_P17481	AT3G48580	-0.315084	0.0899779	1.1254	0.00575892	-0.423707	0.0144436	1.46059	0.00264881	4.43447	0.000296684	4.87829	0.00024186	4.76967	0.000316066	[10.7] cell wall.modification	AT3G48580	Arabidopsis thaliana xyloglucan:xyloglucosyl transferase, putative / xyloglucan endotransglycosylase, putative / endo-xyloglucan transferase, putat_ (AT3G48580) mRNA, complete cds [NM_114717]	824018	NM_114717	xyloglucan:xyloglucosyl transferase, putative / xyloglucan endotransglycosylase, putative / endo-xyloglucan transferase, putative	GO:0005975|GO:0016798|GO:0005618|GO:0016762|GO:0006073|GO:0048046|GO:0004553|GO:0012505	NM_114717	At.35708	xyloglucan endotransglucosylase/hydrolase 11	3	18008255	18008314
A_84_P17859	AT5G57560	1.66194	0.00159118	1.8037	0.00796227	0.762987	0.00715914	1.13033	0.00819641	1.79631	0.00899467	2.02188	0.000298026	1.12293	0.00581683	[10.7] cell wall.modification	TCH4	Arabidopsis thaliana TCH4 (Touch 4); hydrolase, acting on glycosyl bonds / xyloglucan:xyloglucosyl transferase (TCH4) mRNA, complete cds [NM_125137]	835860	NM_125137	TCH4 (Touch 4); hydrolase, acting on glycosyl bonds / xyloglucan:xyloglucosyl transferase	GO:0009741|GO:0009408|GO:0016798|GO:0009733|GO:0009409|GO:0005618|GO:0016762|GO:0009664|GO:0009612	NM_125137	At.24429	Xyloglucan endotransglucosylase/hydrolase family protein	5	23307323	23307382
A_84_P18192	AT2G20750	2.08074	0.00312322	-0.366154	0.301838	1.12267	0.0467963	-1.36629	0.024605	-2.1117	0.0132458	-2.15377	0.00408535	-3.11183	0.00592756	[10.7] cell wall.modification	ATEXPB1	Arabidopsis thaliana ATEXPB1 (ARABIDOPSIS THALIANA EXPANSIN B1) (ATEXPB1) mRNA, complete cds [NM_127640]	816604	NM_127640	ATEXPB1 (ARABIDOPSIS THALIANA EXPANSIN B1)	GO:0005576|GO:0009828|GO:0009826|GO:0012505|GO:0009664	NM_127640	At.10326	expansin B1	2	89421218942144	89422278942262
A_84_P19357	AT3G44990	-0.269023	0.0457593	-0.761857	0.0689701	-0.364635	0.114937	-0.614398	0.0136577	-2.02309	0.0114346	-1.78002	0.00616115	-1.87563	0.000635541	[10.7] cell wall.modification	XTR8	Arabidopsis thaliana XTR8 (XYLOGLUCAN ENDO-TRANSGLYCOSYLASE-RELATED 8); hydrolase, acting on glycosyl bonds / xyloglucan:xyloglucosyl transferase (XTR8) mRNA, complete cds [NM_114368]	823634	NM_114368	XTR8 (XYLOGLUCAN ENDO-TRANSGLYCOSYLASE-RELATED 8); hydrolase, acting on glycosyl bonds / xyloglucan:xyloglucosyl transferase	GO:0042546|GO:0016798|GO:0005618|GO:0016762|GO:0048046	NM_114368	At.20372	xyloglucan endo-transglycosylase-related 8	3	16447309	16447368
A_84_P19532	AT4G28850	-0.568341	0.0114204	0.749395	0.0280618	-2.95166	0.00494873	0.531204	0.556044	-3.70183	0.0379197	-1.53671	0.00284813	-3.92002	0.00262104	[10.7] cell wall.modification	AT4G28850	Arabidopsis thaliana xyloglucan:xyloglucosyl transferase, putative / xyloglucan endotransglycosylase, putative / endo-xyloglucan transferase, putat_ (AT4G28850) mRNA, complete cds [NM_119029]	829006	NM_119029	xyloglucan:xyloglucosyl transferase, putative / xyloglucan endotransglycosylase, putative / endo-xyloglucan transferase, putative	GO:0005975|GO:0016798|GO:0005618|GO:0016762|GO:0006073|GO:0048046|GO:0004553|GO:0012505	NM_119029	At.50378	xyloglucan endotransglucosylase/hydrolase 26	4	14245713	14245772
A_84_P19588	AT4G17030	-0.500134	0.030147	-2.3759	0.000527961	-0.105686	0.401867	-0.949167	0.0112842	2.73187	0.000498997	3.76416	0.000587032	4.15861	0.000554451	[10.7] cell wall.modification	ATEXLB1	Arabidopsis thaliana ATEXLB1 (ARABIDOPSIS THALIANA EXPANSIN-LIKE B1) (ATEXLB1) mRNA, complete cds [NM_117807]	827411	NM_117807	ATEXLB1 (ARABIDOPSIS THALIANA EXPANSIN-LIKE B1)	GO:0019953|GO:0005576|GO:0009828|GO:0009826|GO:0012505	NM_117807	At.33028	expansin-like B1	4	9581878	9581937
A_84_P23502	AT5G48070	0.443817	0.0324528	0.0759177	0.560153	-0.990713	0.000530932	-0.908639	0.00695521	-1.88752	0.00375589	-1.43755	0.0013905	-2.87208	0.000528089	[10.7] cell wall.modification	XTH20	Arabidopsis thaliana XTH20 (XYLOGLUCAN ENDOTRANSGLUCOSYLASE/HYDROLASE 20); hydrolase, acting on glycosyl bonds / hydrolase, hydrolyzing O-glycosyl _ (XTH20) mRNA, complete cds [NM_124181]	834859	NM_124181	XTH20 (XYLOGLUCAN ENDOTRANSGLUCOSYLASE/HYDROLASE 20); hydrolase, acting on glycosyl bonds / hydrolase, hydrolyzing O-glycosyl compounds / xyloglucan:xyloglucosyl transferase	GO:0005975|GO:0016798|GO:0005618|GO:0016762|GO:0006073|GO:0048046|GO:0004553|GO:0012505	NM_124181	At.42985	xyloglucan endotransglucosylase/hydrolase 20	5	19483159	19483218
A_84_P24091	AT3G45960	-1.35662	0.0060542	-1.27404	0.00664493	-0.767799	0.00236021	-0.483957	0.0150695	1.46351	0.00373853	1.66477	0.00222526	2.25359	0.00126813	[10.7] cell wall.modification	ATEXLA3	Arabidopsis thaliana ATEXLA3 (arabidopsis thaliana expansin-like a3) (ATEXLA3) mRNA, complete cds [NM_114465]	823739	NM_114465	ATEXLA3 (arabidopsis thaliana expansin-like a3)	GO:0016020|GO:0009505|GO:0009828|GO:0009826|GO:0009664	NM_114465	At.66472	expansin-like A3	3	16893513	16893572
A_84_P297064	AT1G65310	1.15878	0.0347131	0.989266	0.0468871	0.112889	0.616094	0.782662	0.0666457	-2.86023	0.00483392	-2.02094	0.00755849	-3.06683	0.00577536	[10.7] cell wall.modification	XTH17	Arabidopsis thaliana XTH17 (XYLOGLUCAN ENDOTRANSGLUCOSYLASE/HYDROLASE 17); hydrolase, acting on glycosyl bonds / hydrolase, hydrolyzing O-glycosyl _ (XTH17) mRNA, complete cds [NM_105205]	842839	NM_105205	XTH17 (XYLOGLUCAN ENDOTRANSGLUCOSYLASE/HYDROLASE 17); hydrolase, acting on glycosyl bonds / hydrolase, hydrolyzing O-glycosyl compounds / xyloglucan:xyloglucosyl transferase	GO:0080039|GO:0016798|GO:0009505|GO:0033946|GO:0010411	NM_105205	At.17100	xyloglucan endotransglucosylase/hydrolase 17	1	24257359	24257418
A_84_P57310	AT4G28250	-0.186861	0.12212	-0.63376	0.0335513	-0.768744	0.00192566	-1.67423	0.000409944	-2.43383	0.00151647	-2.89242	4.83104e-07	-3.4743	0.000524185	[10.7] cell wall.modification	ATEXPB3	Arabidopsis thaliana ATEXPB3 (ARABIDOPSIS THALIANA EXPANSIN B3) (ATEXPB3) mRNA, complete cds [NM_118965]	828940	NM_118965	ATEXPB3 (ARABIDOPSIS THALIANA EXPANSIN B3)	GO:0006949|GO:0005576|GO:0009828|GO:0009826|GO:0012505|GO:0009664	NM_118965	At.23110	expansin B3	4	14000293	14000352
A_84_P750187	AT1G65680	0.265366	0.443337	0.727758	0.0131426	-0.557463	0.0953683	-0.609619	0.28236	-2.26696	0.0318609	-2.78151	0.0130187	-3.60434	0.000782694	[10.7] cell wall.modification	ATEXPB2	Arabidopsis thaliana ATEXPB2 (ARABIDOPSIS THALIANA EXPANSIN B2) (ATEXPB2) mRNA, complete cds [NM_105241]	842879	NM_105241	ATEXPB2 (ARABIDOPSIS THALIANA EXPANSIN B2)	GO:0009831|GO:0005576|GO:0009828|GO:0009826|GO:0012505	NM_105241	At.52384	expansin B2	1	24428172	24428231
A_84_P754913	AT2G18800	-0.392966	0.0822816	-0.319278	0.310435	-0.825972	0.0576627	-0.580453	0.0742672	-4.18701	0.00308014	-4.01518	0.00169541	-4.44819	0.00151715	[10.7] cell wall.modification	XTH21	Arabidopsis thaliana XTH21 (XYLOGLUCAN ENDOTRANSGLUCOSYLASE/HYDROLASE 21); hydrolase, acting on glycosyl bonds / xyloglucan endotransglucosylase (XTH21) mRNA, complete cds [NM_127436]	816395	NM_127436	XTH21 (XYLOGLUCAN ENDOTRANSGLUCOSYLASE/HYDROLASE 21); hydrolase, acting on glycosyl bonds / xyloglucan endotransglucosylase	GO:0080039|GO:0042545|GO:0016798|GO:0080022|GO:0005618|GO:0048046|GO:0012505	NM_127436	At.39941	[AT2G18800, xyloglucan endotransglucosylase/hydrolase 21];[AT2G12660, pseudogene, xyloglucan endotransglycosylase, blastp match of 82% identity and 5.9e-44 P-value to GP|19911573|dbj|BAB86890.1||AB083025 syringolide-induced protein 19-1-5 {Glycine max}]	[AT2G18800, 2];[AT2G12660, 2]	[AT2G18800, 8145397];[AT2G12660, 5181503]	[AT2G18800, 8145456];[AT2G12660, 5181562]
A_84_P788919	AT2G40610	-1.33042	0.0838755	-0.370487	0.687393	-0.581422	0.00742401	-0.679377	0.102323	-3.98609	0.0311499	-5.04398	7.07341e-05	-4.29498	0.00910126	[10.7] cell wall.modification	ATEXPA8	Arabidopsis thaliana ATEXPA8 (ARABIDOPSIS THALIANA EXPANSIN A8) (ATEXPA8) mRNA, complete cds [NM_129623]	818656	NM_129623	ATEXPA8 (ARABIDOPSIS THALIANA EXPANSIN A8)	GO:0006949|GO:0009831|GO:0005576|GO:0009828|GO:0009826|GO:0012505	NM_129623	At.70279	expansin A8	2	16950379	16950438
A_84_P806966	AT2G40610	-0.246978	0.0148364	-0.0379973	0.731565	-0.292046	0.0277834	-0.0556073	0.291382	-4.26834	0.000505786	-4.24089	9.95195e-05	-4.28595	8.75045e-05	[10.7] cell wall.modification	ATEXPA8	Arabidopsis thaliana ATEXPA8 (ARABIDOPSIS THALIANA EXPANSIN A8) (ATEXPA8) mRNA, complete cds [NM_129623]	818656	NM_129623	ATEXPA8 (ARABIDOPSIS THALIANA EXPANSIN A8)	GO:0006949|GO:0009831|GO:0005576|GO:0009828|GO:0009826|GO:0012505	NM_129623	At.70279	expansin A8	2	16949090	16949149
A_84_P806985	AT3G45970	-0.186476	0.0549503	0.169847	0.0453347	0.980905	0.00118027	1.14608	0.000958083	3.8681	2.81608e-05	3.67695	7.22555e-05	4.84433	9.54941e-05	[10.7] cell wall.modification	ATEXLA1	Arabidopsis thaliana ATEXLA1 (ARABIDOPSIS THALIANA EXPANSIN-LIKE A1) (ATEXLA1) mRNA, complete cds [NM_114466]	823740	NM_114466	ATEXLA1 (ARABIDOPSIS THALIANA EXPANSIN-LIKE A1)	GO:0009505|GO:0005618|GO:0009828|GO:0009826	NM_114466	At.4757	expansin-like A1	3	1689671716896720	1689680816896850
A_84_P825792	AT4G17030	0.603681	0.020086	-1.328	0.0625761	1.34832	0.00629887	0.175098	0.366598	3.06525	0.013748	3.8237	0.000441509	4.56834	0.000605461	[10.7] cell wall.modification	ATEXLB1	Arabidopsis thaliana ATEXLB1 (ARABIDOPSIS THALIANA EXPANSIN-LIKE B1) (ATEXLB1) mRNA, complete cds [NM_117807]	827411	NM_117807	ATEXLB1 (ARABIDOPSIS THALIANA EXPANSIN-LIKE B1)	GO:0019953|GO:0005576|GO:0009828|GO:0009826|GO:0012505	NM_117807	At.33028	expansin-like B1	4	9582617	9582676
A_84_P828978	AT3G45960	-0.447309	0.269701	-0.00767286	0.984786	1.10773	0.000149789	1.2086	0.000759982	3.96228	0.0080074	3.62351	0.00653851	5.17855	3.80963e-05	[10.7] cell wall.modification	ATEXLA3	Arabidopsis thaliana ATEXLA3 (arabidopsis thaliana expansin-like a3) (ATEXLA3) mRNA, complete cds [NM_001035738]	823739	NM_001035738	ATEXLA3 (arabidopsis thaliana expansin-like a3)	GO:0016020|GO:0009505|GO:0009828|GO:0009826|GO:0009664	NM_001035738	At.66472	expansin-like A3	3	16892875	16892934
A_84_P853089	AT1G26770	0.195074	0.000393002	-0.399532	0.0824771	-0.962367	0.00763932	-0.331177	0.0894627	3.22924	0.00184018	4.45504	5.79781e-06	3.2976	0.000648335	[10.7] cell wall.modification	ATEXPA10	Arabidopsis thaliana ATEXPA10 (ARABIDOPSIS THALIANA EXPANSIN A 10); structural constituent of cell wall (ATEXPA10) mRNA, complete cds [NM_001084130]	839218	NM_001084130	ATEXPA10 (ARABIDOPSIS THALIANA EXPANSIN A 10); structural constituent of cell wall	GO:0006949|GO:0009831|GO:0009505|GO:0005199|GO:0009828|GO:0009826	NM_001084130	At.19919	expansin A10	1	9260073	9260132
A_84_P254760	AT1G12560	0.26581	0.0964327	-0.237694	0.0850793	-1.4087	5.74981e-05	-1.43812	0.00072366	-1.32706	0.00220046	-0.852979	0.00673309	-2.52748	0.000486226	[10.7] cell wall.modification	ATEXPA7	Arabidopsis thaliana ATEXPA7 (ARABIDOPSIS THALIANA EXPANSIN A7) (ATEXPA7) mRNA, complete cds [NM_101127]	837813	NM_101127	ATEXPA7 (ARABIDOPSIS THALIANA EXPANSIN A7)	GO:0009831|GO:0005576|GO:0009828|GO:0009826|GO:0012505	NM_101127	At.42070	expansin A7	1	4277510	4277569	ATEXP7_ATEXPA7_ATHEXP ALPHA 1.26_EXP7_EXPA7__expansin A7
A_84_P21276	AT1G62980	0.34352	0.0436099	0.358684	0.0666742	-2.09077	0.00397803	-1.19316	0.0120544	-1.19695	0.00307165	-0.3145	0.00424748	-2.74879	0.00297434	[10.7] cell wall.modification	ATEXPA18	Arabidopsis thaliana ATEXPA18 (ARABIDOPSIS THALIANA EXPANSIN A18) (ATEXPA18) mRNA, complete cds [NM_104976]	842601	NM_104976	ATEXPA18 (ARABIDOPSIS THALIANA EXPANSIN A18)	GO:0009831|GO:0005576|GO:0009828|GO:0009826|GO:0012505	NM_104976	At.70234	expansin A18	1	23332661	23332720	ATEXP18_ATEXPA18_ATHEXP ALPHA 1.25_EXP18_EXPA18__expansin A18
A_84_P11841	AT3G55500	-0.45614	0.130419	-0.26259	0.223331	-2.26833	0.00116868	-1.93846	0.00690613	0.996792	0.0383588	1.13312	0.0233707	-0.679077	0.0178895	[10.7] cell wall.modification	ATEXPA16	Arabidopsis thaliana ATEXPA16 (ARABIDOPSIS THALIANA EXPANSIN A16) (ATEXPA16) mRNA, complete cds [NM_115407]	824715	NM_115407	ATEXPA16 (ARABIDOPSIS THALIANA EXPANSIN A16)	GO:0006949|GO:0009831|GO:0005576|GO:0009828|GO:0009826|GO:0012505	NM_115407	At.35021	expansin A16	3	20575690	20575749	ATEXP16_ATEXPA16_ATHEXP ALPHA 1.7_EXP16_EXPA16__expansin A16
A_84_P23265	AT4G13090	2.74801	0.029879	3.61456	0.0307751	-0.312408	0.550672	-0.155706	0.797473	-0.695576	0.448326	-1.40542	0.116343	-4.46584	0.00753025	[10.7] cell wall.modification	AT4G13090	Arabidopsis thaliana xyloglucan:xyloglucosyl transferase, putative / xyloglucan endotransglycosylase, putative / endo-xyloglucan transferase, putat_ (AT4G13090) mRNA, complete cds [NM_117378]	826923	NM_117378	xyloglucan:xyloglucosyl transferase, putative / xyloglucan endotransglycosylase, putative / endo-xyloglucan transferase, putative	GO:0005975|GO:0016798|GO:0005618|GO:0016762|GO:0006073|GO:0048046|GO:0004553|GO:0012505	NM_117378	At.54297	xyloglucan endotransglucosylase/hydrolase 2	4	7631562	7631621	XTH2__xyloglucan endotransglucosylase/hydrolase 2
A_84_P100606	AT1G02810	-0.396215	0.0633496	0.250335	0.168527	-0.146121	0.0681329	0.18159	0.0632839	-2.64133	0.00123285	-2.96017	0.000561001	-2.71008	0.00104334	[10.8.1] cell wall.pectin*esterases.PME	AT1G02810	Arabidopsis thaliana pectinesterase family protein (AT1G02810) mRNA, complete cds [NM_100160]	838078	NM_100160	pectinesterase family protein	GO:0004857|GO:0030599|GO:0042545|GO:0009505|GO:0005618|GO:0012505	NM_100160	At.42579	Plant invertase/pectin methylesterase inhibitor superfamily	1	620270	620329
A_84_P12382	AT1G53830	0.735432	0.0294865	0.158775	0.390731	-0.397657	0.106843	0.234187	0.239504	-2.75653	0.001478	-1.54802	0.00276043	-2.68111	0.00415946	[10.8.1] cell wall.pectin*esterases.PME	ATPME2	Arabidopsis thaliana ATPME2; pectinesterase (ATPME2) mRNA, complete cds [NM_104260]	841820	NM_104260	ATPME2; pectinesterase	GO:0030599|GO:0042545|GO:0009505|GO:0005576	NM_104260	At.66848	pectin methylesterase 2	1	20100628	20100687
A_84_P12757	AT3G49220	0.298725	0.0737396	-0.331559	0.0874401	0.11616	0.00764886	-0.310922	0.00876132	1.22351	0.00708621	1.42671	0.00308887	1.24415	0.000757958	[10.8.1] cell wall.pectin*esterases.PME	AT3G49220	Arabidopsis thaliana pectinesterase family protein (AT3G49220) mRNA, complete cds [NM_114781]	824083	NM_114781	pectinesterase family protein	GO:0004857|GO:0030599|GO:0042545|GO:0009505|GO:0005618	NM_114781	At.24776	Plant invertase/pectin methylesterase inhibitor superfamily	3	18253436	18253495
A_84_P14223	AT1G05310	1.37596	0.00523652	0.278614	0.122696	1.89356	0.00173599	0.292048	0.0649306	-1.09158	0.00166456	-1.59574	0.000187612	-1.07814	0.0132848	[10.8.1] cell wall.pectin*esterases.PME	AT1G05310	Arabidopsis thaliana pectinesterase family protein (AT1G05310) mRNA, complete cds [NM_100410]	837030	NM_100410	pectinesterase family protein	GO:0030599|GO:0042545|GO:0009505|GO:0005618|GO:0012505	NM_100410	At.50780	Pectin lyase-like superfamily protein	1	1550630	1550689
A_84_P15824	AT5G04960	0.39339	0.0257042	0.425528	0.0710239	-0.83879	0.0142398	-0.379843	0.000249575	-2.93599	0.00148368	-2.50918	0.00202407	-3.74136	0.000113648	[10.8.1] cell wall.pectin*esterases.PME	AT5G04960	Arabidopsis thaliana pectinesterase family protein (AT5G04960) mRNA, complete cds [NM_120578]	830378	NM_120578	pectinesterase family protein	GO:0004857|GO:0030599|GO:0042545|GO:0009505|GO:0005618	NM_120578	At.43216	Plant invertase/pectin methylesterase inhibitor superfamily	5	1463731	1463790
A_84_P18175	AT2G21610	-0.0925286	0.230482	0.734939	0.00333035	-0.307468	0.214284	0.859182	0.0310437	-2.13894	0.0012576	-1.79976	0.00373727	-2.0147	0.00490884	[10.8.1] cell wall.pectin*esterases.PME	PE11	Arabidopsis thaliana pectinesterase family protein (PE11) mRNA, complete cds [NM_127732]	816699	NM_127732	pectinesterase family protein	GO:0030599|GO:0042545|GO:0009505|GO:0005618	NM_127732	At.52856	pectinesterase 11	2	9245163	9245222
A_84_P18770	AT5G47500	-0.595323	0.039958	-0.683929	0.0227555	-0.615423	0.0200423	-0.460132	0.0672984	-2.61233	0.00336141	-2.36843	0.00338627	-2.38853	0.000663867	[10.8.1] cell wall.pectin*esterases.PME	AT5G47500	Arabidopsis thaliana pectinesterase family protein (AT5G47500) mRNA, complete cds [NM_124123]	834800	NM_124123	pectinesterase family protein	GO:0030599|GO:0042545|GO:0009505|GO:0005618|GO:0012505	NM_124123	At.7961	Pectin lyase-like superfamily protein	5	19271264	19271323
A_84_P19163	AT2G43050	0.529378	0.0209452	0.702963	0.00739262	-0.904729	0.00191668	-0.518009	0.00466031	-1.29778	0.0016033	-1.08465	0.00454721	-2.51875	0.000353919	[10.8.1] cell wall.pectin*esterases.PME	ATPMEPCRD	Arabidopsis thaliana ATPMEPCRD; enzyme inhibitor/ pectinesterase (ATPMEPCRD) mRNA, complete cds [NM_129866]	818907	NM_129866	ATPMEPCRD; enzyme inhibitor/ pectinesterase	GO:0004857|GO:0030599|GO:0042545|GO:0009505|GO:0005618	NM_129866	At.43649	Plant invertase/pectin methylesterase inhibitor superfamily	2	17904108	17904167
A_84_P21066	AT2G19150	-0.419783	0.0382937	-0.697589	0.0157262	0.121982	0.510884	-1.60712	0.0107426	-1.99824	0.00168393	-3.44953	0.000127616	-2.90777	0.00344701	[10.8.1] cell wall.pectin*esterases.PME	AT2G19150	Arabidopsis thaliana pectinesterase family protein (AT2G19150) mRNA, complete cds [NM_127472]	816432	NM_127472	pectinesterase family protein	GO:0030599|GO:0042545|GO:0009505|GO:0005618|GO:0012505	NM_127472	At.52825	Pectin lyase-like superfamily protein	2	8307367	8307426
A_84_P21636	AT5G55590	-0.572248	0.000521247	-0.176543	0.0799664	-0.717763	0.00121431	0.0166476	0.89888	-1.57022	0.00633822	-1.23152	0.000220821	-1.37703	0.000243839	[10.8.1] cell wall.pectin*esterases.PME	QRT1	Arabidopsis thaliana QRT1 (QUARTET 1); pectinesterase (QRT1) mRNA, complete cds [NM_124941]	835653	NM_124941	QRT1 (QUARTET 1); pectinesterase	GO:0030599|GO:0009505|GO:0045490|GO:0005618|GO:0012505	NM_124941	At.29433	Pectin lyase-like superfamily protein	5	22521609	22521668
A_84_P22106	AT3G10710	-0.316308	0.00529903	-0.0420227	0.118195	-1.68162	0.0329205	-1.47803	0.071985	-1.63783	0.0280186	-1.70853	0.000204588	-3.07384	0.0101969	[10.8.1] cell wall.pectin*esterases.PME	AT3G10710	Arabidopsis thaliana pectinesterase family protein (AT3G10710) mRNA, complete cds [NM_111907]	820240	NM_111907	pectinesterase family protein	GO:0004857|GO:0030599|GO:0042545|GO:0009505|GO:0005618	NM_111907	At.53254	root hair specific 12	3	3354116	3354175
A_84_P286310	AT3G43270	0.175894	0.249574	0.269233	0.129702	-0.132013	0.212889	-1.27849	0.00209544	2.8514	0.0009554	1.61159	0.0038613	1.30368	0.00424711	[10.8.1] cell wall.pectin*esterases.PME		Rep: Pectin methylesterase 4 - Pyrus communis (Pear), partial (36%) [TC375568]						At.28622	Plant invertase/pectin methylesterase inhibitor superfamily	3	15223192	15223237
A_84_P593738	AT3G43270	-0.118787	0.255324	-0.187708	0.0972886	-0.227032	0.0856034	-1.68996	0.00105273	3.03136	0.000357681	1.63735	0.00259861	1.5291	0.00158923	[10.8.1] cell wall.pectin*esterases.PME	AT3G43270	Arabidopsis thaliana pectinesterase family protein (AT3G43270) mRNA, complete cds [NM_114195]	823402	NM_114195	pectinesterase family protein	GO:0004857|GO:0030599|GO:0042545|GO:0009505	NM_114195	At.28622	Plant invertase/pectin methylesterase inhibitor superfamily	3	15222399	15222458
A_84_P834353	AT1G05310	1.23922	0.00513264	0.102967	0.205189	1.4342	0.00992888	0.413958	0.053684	-1.3357	0.00215692	-1.21969	0.012822	-1.02471	0.00867284	[10.8.1] cell wall.pectin*esterases.PME	AT1G05310	Arabidopsis thaliana pectinesterase family protein (AT1G05310) mRNA, complete cds [NM_100410]	837030	NM_100410	pectinesterase family protein	GO:0030599|GO:0042545|GO:0009505|GO:0005618|GO:0012505	NM_100410	At.50780	Pectin lyase-like superfamily protein	1	1551910	1551969
A_84_P849198	AT3G43270	-0.180188	0.179686	-0.328456	0.205368	-0.135034	0.564807	-2.01483	0.0219861	3.06069	0.00862333	1.32916	0.00280724	1.37432	0.0214876	[10.8.1] cell wall.pectin*esterases.PME	AT3G43270	Arabidopsis thaliana pectinesterase family protein (AT3G43270) mRNA, complete cds [NM_114195]	823402	NM_114195	pectinesterase family protein	GO:0004857|GO:0030599|GO:0042545|GO:0009505	NM_114195	At.28622	Plant invertase/pectin methylesterase inhibitor superfamily	3	15224911	15224970
A_84_P577399	AT1G69940	-1.17906	0.130133	-3.55044	0.352122	1.3473	0.0307858	1.54257	0.0444879	-3.08963	0.404824	-0.522976	0.317367	2.00338	0.0298499	[10.8.1] cell wall.pectin*esterases.PME	PPME1	Arabidopsis thaliana PPME1; pectinesterase (PPME1) mRNA, complete cds [NM_105663]	843331	NM_105663	PPME1; pectinesterase	GO:0030599|GO:0005794|GO:0005783|GO:0009860|GO:0009505	NM_105663	At.48355	Pectin lyase-like superfamily protein	1	26343422	26343481	ATPPME1_PPME1__Pectin lyase-like superfamily protein
A_84_P12871	AT4G19410	0.173335	0.325969	-0.21508	0.250694	-0.0818649	0.561525	-0.304069	0.168369	1.09859	0.00595977	1.2648	0.000437219	1.00961	0.0294708	[10.8.2] cell wall.pectin*esterases.acetyl esterase	AT4G19410	Arabidopsis thaliana pectinacetylesterase, putative (AT4G19410) mRNA, complete cds [NM_118061]	827682	NM_118061	pectinacetylesterase, putative	GO:0004091|GO:0016020|GO:0009505|GO:0007010|GO:0005618|GO:0003779	NM_118061	At.22429	Pectinacetylesterase family protein	4	10582202	10582261
A_84_P17207	AT1G57590	0.0293927	0.756733	0.515223	0.0222349	0.4347	0.00927706	-0.229833	0.0371874	3.39645	0.00017895	2.24608	0.000500158	2.65139	0.000869428	[10.8.2] cell wall.pectin*esterases.acetyl esterase	AT1G57590	Arabidopsis thaliana carboxylesterase (AT1G57590) mRNA, complete cds [NM_104556]	842135	NM_104556	carboxylesterase	GO:0004091|GO:0008150	NM_104556	At.37001	Pectinacetylesterase family protein	1	21327472	21327531
A_84_P16770	AT5G04970	0.675534	0.0301623	0.643625	0.0010356	-0.268442	0.0583855	-0.240623	0.169695	-3.44067	0.00102856	-3.38094	0.0015486	-4.32492	6.82663e-05	[10.8.99] cell wall.pectin*esterases.misc	AT5G04970	Arabidopsis thaliana pectinesterase, putative (AT5G04970) mRNA, complete cds [NM_120579]	830379	NM_120579	pectinesterase, putative	GO:0004857|GO:0030599|GO:0042545|GO:0005618	NM_120579	At.27773	Plant invertase/pectin methylesterase inhibitor superfamily	5	1464299	1464358
A_84_P22568	AT5G51490	0.633577	0.0584015	0.117883	0.170062	-0.322539	0.0935275	-0.864399	0.0105814	-1.58681	0.00310653	-1.61298	0.0126857	-2.56909	0.000501736	[10.8.99] cell wall.pectin*esterases.misc	AT5G51490	Arabidopsis thaliana pectinesterase family protein (AT5G51490) mRNA, complete cds [NM_124528]	835223	NM_124528	pectinesterase family protein	GO:0004857|GO:0030599|GO:0042545|GO:0009505|GO:0005618|GO:0012505	NM_124528	At.7804	Plant invertase/pectin methylesterase inhibitor superfamily	5	20913987	20914046
A_84_P750600	AT1G56480	-1.17902	0.133488	-1.36379	0.0562913	-0.725774	0.0369492	-0.692523	0.0197045	4.63066	0.000398403	4.84868	0.00572666	5.30193	0.00408156	[10.8.99] cell wall.pectin*esterases.misc									pseudogene, pectinesterase, blastp match of 65% identity and 9.5e-47 P-value to GP|14495216|dbj|BAB60935.1||AP003578 putative pectin methylesterase {Oryza sativa (japonica cultivar-group)}	1	21150383	21150442
A_84_P832535	AT5G51490	0.536863	0.031559	0.05018	0.698369	-0.471701	0.0404119	-1.05113	0.00604562	-1.47384	0.0028945	-1.56659	0.00247957	-2.57516	0.00195538	[10.8.99] cell wall.pectin*esterases.misc	AT5G51490	Arabidopsis thaliana pectinesterase family protein (AT5G51490) mRNA, complete cds [NM_124528]	835223	NM_124528	pectinesterase family protein	GO:0004857|GO:0030599|GO:0042545|GO:0009505|GO:0005618|GO:0012505	NM_124528	At.7804	Plant invertase/pectin methylesterase inhibitor superfamily	5	20913646	20913705
A_84_P834792	AT5G04970	-0.551413	0.177169	0.234104	0.649495	-0.914077	0.0925626	0.143298	0.766502	-3.34041	0.0196014	-3.06855	0.00145398	-3.43122	0.0123691	[10.8.99] cell wall.pectin*esterases.misc	AT5G04970	Arabidopsis thaliana pectinesterase, putative (AT5G04970) mRNA, complete cds [NM_120579]	830379	NM_120579	pectinesterase, putative	GO:0004857|GO:0030599|GO:0042545|GO:0005618	NM_120579	At.27773	Plant invertase/pectin methylesterase inhibitor superfamily	5	1466629	1466688
A_84_P22020	AT1G07720	0.779421	0.018453	0.307224	0.204092	0.548424	0.0353557	-0.388966	0.0478763	2.77278	0.00222546	2.30759	0.000903183	2.07659	0.00413401	[11.1.10] lipid metabolism.FA synthesis and FA elongation.beta ketoacyl CoA synthase	KCS3	Arabidopsis thaliana KCS3 (3-KETOACYL-COA SYNTHASE 3); acyltransferase/ catalytic/ transferase, transferring acyl groups other than amino-acyl grou_ (KCS3) mRNA, complete cds [NM_100646]	837286	NM_100646	KCS3 (3-KETOACYL-COA SYNTHASE 3); acyltransferase/ catalytic/ transferase, transferring acyl groups other than amino-acyl groups	GO:0016747|GO:0005783|GO:0009409|GO:0009416|GO:0003824|GO:0008415	NM_100646	At.14838	3-ketoacyl-CoA synthase 3	1	2391034	2391093
A_84_P23792	AT1G71160	-1.14879	0.12318	-0.526417	0.218037	2.92617	0.0294777	2.22827	0.0199205	0.92346	0.026747	-0.396813	0.541765	3.67814	0.0120651	[11.1.10] lipid metabolism.FA synthesis and FA elongation.beta ketoacyl CoA synthase	KCS7	Arabidopsis thaliana KCS7 (3-KETOACYL-COA SYNTHASE 7); acyltransferase/ catalytic/ transferase, transferring acyl groups other than amino-acyl grou_ (KCS7) mRNA, complete cds [NM_105785]	843456	NM_105785	KCS7 (3-KETOACYL-COA SYNTHASE 7); acyltransferase/ catalytic/ transferase, transferring acyl groups other than amino-acyl groups	GO:0000038|GO:0016747|GO:0042335|GO:0016020|GO:0003824|GO:0012505|GO:0008415	NM_105785	At.49516	3-ketoacyl-CoA synthase 7	1	26828803	26828862	KCS7__3-ketoacyl-CoA synthase 7
A_84_P22946	AT2G26640	-1.73599	0.000798839	-1.81697	0.00746708	-1.59422	0.00379087	-1.56151	0.00286499	-0.0689526	0.704967	0.044736	0.594564	0.186503	0.155825	[11.1.10] lipid metabolism.FA synthesis and FA elongation.beta ketoacyl CoA synthase	KCS11	Arabidopsis thaliana KCS11 (3-KETOACYL-COA SYNTHASE 11); acyltransferase/ catalytic/ transferase, transferring acyl groups other than amino-acyl gr_ (KCS11) mRNA, complete cds [NM_128221]	817205	NM_128221	KCS11 (3-KETOACYL-COA SYNTHASE 11); acyltransferase/ catalytic/ transferase, transferring acyl groups other than amino-acyl groups	GO:0016747|GO:0016020|GO:0009409|GO:0009416|GO:0003824	NM_128221	At.48521	3-ketoacyl-CoA synthase 11	2	11331520	11331579	KCS11__3-ketoacyl-CoA synthase 11
A_84_P17664	AT4G34510	0.1248	0.302211	0.265564	0.137219	-0.192972	0.358431	0.135562	0.502751	-1.48926	0.00309775	-1.30149	0.000968143	-1.61926	0.012419	[11.1.11] lipid metabolism.FA synthesis and FA elongation.fatty acid elongase	KCS17	Arabidopsis thaliana KCS17 (3-KETOACYL-COA SYNTHASE 17); acyltransferase/ catalytic/ transferase, transferring acyl groups other than amino-acyl gr_ (KCS17) mRNA, complete cds [NM_119616]	829602	NM_119616	KCS17 (3-KETOACYL-COA SYNTHASE 17); acyltransferase/ catalytic/ transferase, transferring acyl groups other than amino-acyl groups	GO:0000038|GO:0016747|GO:0016020|GO:0030497|GO:0003824|GO:0008415	NM_119616	At.27519	3-ketoacyl-CoA synthase 17	4	16493187	16493246
A_84_P17776	AT5G27200	0.525064	0.00822461	3.62479	0.000736839	0.681071	0.0120875	5.55374	0.000690033	-3.89726	0.00163534	-2.12432	0.000422542	-1.96831	0.00157025	[11.1.12] lipid metabolism.FA synthesis and FA elongation.ACP protein	ACP5	Arabidopsis thaliana ACP5 (acyl carrier protein 5); acyl carrier (ACP5) mRNA, complete cds [NM_122602]	832778	NM_122602	ACP5 (acyl carrier protein 5); acyl carrier	GO:0000036|GO:0006633|GO:0009507	NM_122602	At.55032	acyl carrier protein 5	5	9571920	9571979
A_84_P19540	AT1G43800	0.523576	0.0120515	0.181043	0.110245	-1.09719	0.00974321	0.0853434	0.109708	-3.81089	0.000125507	-2.28582	0.00225545	-3.90659	0.000225494	[11.1.15] lipid metabolism.FA synthesis and FA elongation.ACP desaturase	AT1G43800	Arabidopsis thaliana acyl-(acyl-carrier-protein) desaturase, putative / stearoyl-ACP desaturase, putative (AT1G43800) mRNA, complete cds [NM_103508]	840977	NM_103508	acyl-(acyl-carrier-protein) desaturase, putative / stearoyl-ACP desaturase, putative	GO:0016020|GO:0046914|GO:0016491|GO:0006631|GO:0006633|GO:0055114|GO:0045300	NM_103508	At.43113	Plant stearoyl-acyl-carrier-protein desaturase family protein	1	16579458	16579517
A_84_P804310	AT1G43800	0.793184	0.00321215	0.0860891	0.471431	-1.50162	0.0233642	-0.0543836	0.801762	-4.35931	0.000683445	-2.20497	0.00488222	-4.49978	0.00161146	[11.1.15] lipid metabolism.FA synthesis and FA elongation.ACP desaturase	AT1G43800	Arabidopsis thaliana acyl-(acyl-carrier-protein) desaturase, putative / stearoyl-ACP desaturase, putative (AT1G43800) mRNA, complete cds [NM_103508]	840977	NM_103508	acyl-(acyl-carrier-protein) desaturase, putative / stearoyl-ACP desaturase, putative	GO:0016020|GO:0046914|GO:0016491|GO:0006631|GO:0006633|GO:0055114|GO:0045300	NM_103508	At.43113	no_match	no_match	no_match	no_match
A_84_P14553	AT3G02610	1.947	0.104202	1.59063	0.00412228	3.95284	0.011745	2.38551	0.000195295	-0.871689	0.00822279	-2.08264	0.122556	-0.0768034	0.401351	[11.1.15] lipid metabolism.FA synthesis and FA elongation.ACP desaturase	AT3G02610	Arabidopsis thaliana acyl-[acyl-carrier-protein] desaturase/ oxidoreductase/ transition metal ion binding (AT3G02610) mRNA, complete cds [NM_111129]	820709	NM_111129	acyl-[acyl-carrier-protein] desaturase/ oxidoreductase/ transition metal ion binding	GO:0046914|GO:0016491|GO:0006631|GO:0006633|GO:0055114|GO:0045300|GO:0009507	NM_111129	At.41109	Plant stearoyl-acyl-carrier-protein desaturase family protein	3	556567	556626	Plant stearoyl-acyl-carrier-protein desaturase family protein
A_84_P10495	AT1G65890	-0.587507	0.0579449	-1.01602	0.0175776	-0.535345	0.0271088	-1.32797	0.00352104	3.35254	0.000408372	2.98844	0.0010839	3.0406	0.00218689	[11.1.8] lipid metabolism.FA synthesis and FA elongation.acyl coa ligase	AAE12	Arabidopsis thaliana AAE12 (ACYL ACTIVATING ENZYME 12); catalytic (AAE12) mRNA, complete cds [NM_105261]	842901	NM_105261	AAE12 (ACYL ACTIVATING ENZYME 12); catalytic	GO:0008152|GO:0003824	NM_105261	At.26580	acyl activating enzyme 12	1	24512605	24512664
A_84_P11071	AT1G30520	-0.383383	0.297967	-0.471559	0.227831	-0.182642	0.355291	-0.40941	0.320667	-2.27145	0.0141276	-2.41005	7.81157e-05	-2.20931	0.019612	[11.1.8] lipid metabolism.FA synthesis and FA elongation.acyl coa ligase	AAE14	Arabidopsis thaliana AAE14 (Acyl-Activating Enzyme 14); AMP binding / o-succinylbenzoate-CoA ligase (AAE14) mRNA, complete cds [NM_102789]	839932	NM_102789	AAE14 (Acyl-Activating Enzyme 14); AMP binding / o-succinylbenzoate-CoA ligase	GO:0016208|GO:0008756|GO:0042372|GO:0009507	NM_102789	At.28339	acyl-activating enzyme 14	1	10813470	10813529
A_84_P12442	AT1G76290	-0.317225	0.147146	1.6648	0.0137637	0.15313	0.214668	0.778177	0.0676305	2.59336	0.012279	1.23638	0.0164671	1.70673	0.000116022	[11.1.8] lipid metabolism.FA synthesis and FA elongation.acyl coa ligase	AT1G76290	Arabidopsis thaliana AMP-dependent synthetase and ligase family protein (AT1G76290) mRNA, complete cds [NM_106279]	843962	NM_106279	AMP-dependent synthetase and ligase family protein	GO:0008152|GO:0003824	NM_106279	At.34676	AMP-dependent synthetase and ligase family protein	1	28623471	28623530
A_84_P19416	AT1G21540	-0.237172	0.378182	0.126828	0.534561	-0.156427	0.358562	-0.0926688	0.60221	-1.67599	0.0103466	-1.97623	0.0100157	-1.89548	0.00617796	[11.1.8] lipid metabolism.FA synthesis and FA elongation.acyl coa ligase	AT1G21540	Arabidopsis thaliana AMP-binding protein, putative (AT1G21540) mRNA, complete cds [NM_102003]	838755	NM_102003	AMP-binding protein, putative	GO:0008152|GO:0003824	NM_102003	At.41650	AMP-dependent synthetase and ligase family protein	1	7549192	7549251
A_84_P21728	AT1G20490	2.70712	0.000552036	2.09816	0.00168936	0.807139	0.0331542	-0.53104	0.00903837	1.98757	0.00196207	1.25835	0.0151261	-0.641635	0.00545878	[11.1.8] lipid metabolism.FA synthesis and FA elongation.acyl coa ligase	AT1G20490	Arabidopsis thaliana AMP-dependent synthetase and ligase family protein (AT1G20490) mRNA, complete cds [NM_101899]	838637	NM_101899	AMP-dependent synthetase and ligase family protein	GO:0016207|GO:0009698|GO:0008152	NM_101899	At.41706	AMP-dependent synthetase and ligase family protein	1	7097387	7097446	AMP-dependent synthetase and ligase family protein
A_84_P766447	AT5G02500	11.4667	6.38434e-06	3.3492	0.000914886	12.9572	0.00031576	3.87324	0.000948545	0.0168911	0.917233	-0.949528	0.0512622	0.540931	0.0128889	[20.2.1] stress.abiotic.heat	HSC70-1	Arabidopsis thaliana HSC70-1 (HEAT SHOCK COGNATE PROTEIN 70-1); ATP binding (HSC70-1) mRNA, complete cds [NM_120328]	831020	NM_120328	HSC70-1 (HEAT SHOCK COGNATE PROTEIN 70-1); ATP binding	GO:0005886|GO:0009408|GO:0009409|GO:0005618|GO:0005730|GO:0005634|GO:0009615|GO:0005524|GO:0005829|GO:0016020|GO:0022626|GO:0006457|GO:0048046|GO:0046686|GO:0009507	NM_120328	At.23663	heat shock cognate protein 70-1	5	553777	553836	AT-HSC70-1_AtHsp70-1_HSC70_HSC70-1_HSP70-1__heat shock cognate protein 70-1
A_84_P13995	AT5G27600	-0.226409	0.180826	-0.385959	0.0863579	-0.320911	0.0311722	-0.0550876	0.548786	1.43741	0.00269522	1.86278	0.000242431	1.76828	0.00479125	[11.1.9] lipid metabolism.FA synthesis and FA elongation.long chain fatty acid CoA ligase	LACS7	Arabidopsis thaliana LACS7 (LONG-CHAIN ACYL-COA SYNTHETASE 7); long-chain-fatty-acid-CoA ligase/ protein binding (LACS7) mRNA, complete cds [NM_122642]	832820	NM_122642	LACS7 (LONG-CHAIN ACYL-COA SYNTHETASE 7); long-chain-fatty-acid-CoA ligase/ protein binding	GO:0005515|GO:0001676|GO:0009651|GO:0010193|GO:0005777|GO:0004467	NM_122642	At.20193	long-chain acyl-CoA synthetase 7	5	9746724	9746783
A_84_P18119	AT1G64400	0.406136	0.133369	-0.703164	0.0219378	0.382547	0.152716	-0.948782	0.0248839	-1.17536	0.0115831	-1.39739	0.0188597	-1.42098	0.00889127	[11.1.9] lipid metabolism.FA synthesis and FA elongation.long chain fatty acid CoA ligase	AT1G64400	Arabidopsis thaliana long-chain-fatty-acid--CoA ligase, putative / long-chain acyl-CoA synthetase, putative (AT1G64400) mRNA, complete cds [NM_105115]	842748	NM_105115	long-chain-fatty-acid--CoA ligase, putative / long-chain acyl-CoA synthetase, putative	GO:0006633|GO:0003824	NM_105115	At.24316	AMP-dependent synthetase and ligase family protein	1	2391585323915850	2391601823916070
A_84_P21095	AT2G04350	0.0124644	0.73601	-0.00373458	0.854441	0.397835	0.0136812	0.353945	0.0166828	1.53585	0.000803201	1.50816	0.00117569	1.89353	0.000158585	[11.1.9] lipid metabolism.FA synthesis and FA elongation.long chain fatty acid CoA ligase	AT2G04350	Arabidopsis thaliana long-chain-fatty-acid--CoA ligase family protein / long-chain acyl-CoA synthetase family protein (LACS8) (AT2G04350) mRNA, complete cds [NM_179603]	814974	NM_179603	long-chain-fatty-acid--CoA ligase family protein / long-chain acyl-CoA synthetase family protein (LACS8)	GO:0005783|GO:0008152|GO:0006633|GO:0003824|GO:0004467	NM_179603	At.21686	AMP-dependent synthetase and ligase family protein	2	1519079	1519138
A_84_P869189	AT2G47240	0.284737	0.19564	-0.854466	0.0192274	0.121248	0.390205	-1.01401	0.0122749	-1.01958	0.00228215	-1.01564	0.00918241	-1.17913	0.0174631	[11.1.9] lipid metabolism.FA synthesis and FA elongation.long chain fatty acid CoA ligase	AT2G47240	Arabidopsis thaliana long-chain-fatty-acid--CoA ligase family protein / long-chain acyl-CoA synthetase family protein (AT2G47240) mRNA, complete cds [NM_130292]	819337	NM_130292	long-chain-fatty-acid--CoA ligase family protein / long-chain acyl-CoA synthetase family protein	GO:0010143|GO:0006633|GO:0005575|GO:0031957|GO:0010025|GO:0004467	NM_130292	At.21432	AMP-dependent synthetase and ligase family protein	2	19397590	19397649
A_84_P11466	AT1G77590	1.65067	0.00310689	1.41967	0.00395331	1.2227	0.000587324	1.26019	0.000748275	-0.737595	0.00169532	-0.469114	0.00497713	-0.89708	0.010133	[11.1.9] lipid metabolism.FA synthesis and FA elongation.long chain fatty acid CoA ligase	LACS9	Arabidopsis thaliana LACS9 (LONG CHAIN ACYL-COA SYNTHETASE 9); long-chain-fatty-acid-CoA ligase (LACS9) mRNA, complete cds [NM_106407]	844094	NM_106407	LACS9 (LONG CHAIN ACYL-COA SYNTHETASE 9); long-chain-fatty-acid-CoA ligase	GO:0016020|GO:0006631|GO:0009941|GO:0006633|GO:0009507|GO:0004467	NM_106407	At.28137	long chain acyl-CoA synthetase 9	1	29148504	29148563	LACS9__long chain acyl-CoA synthetase 9
A_84_P13187	AT5G20410	0.107313	0.356033	-0.325759	0.0384896	-0.381247	0.104433	-0.320907	0.202394	1.80022	0.00661242	2.29363	0.00263713	1.80507	0.00370405	[11.10.1] lipid metabolism.glycolipid synthesis.MGDG synthase	MGD2	Arabidopsis thaliana MGD2; 1,2-diacylglycerol 3-beta-galactosyltransferase/ UDP-galactosyltransferase/ transferase, transferring glycosyl groups (MGD2) mRNA, complete cds [NM_122048]	832163	NM_122048	MGD2; 1,2-diacylglycerol 3-beta-galactosyltransferase/ UDP-galactosyltransferase/ transferase, transferring glycosyl groups	GO:0046509|GO:0035250|GO:0019375|GO:0009707|GO:0019374|GO:0016757|GO:0006631|GO:0016036	NM_122048	At.5393	monogalactosyldiacylglycerol synthase 2	5	6898515	6898574
A_84_P13475	AT2G11810	0.79234	0.00163732	0.305378	0.519497	-0.130446	0.0952061	-0.323452	0.0165805	2.59061	0.0222643	2.88456	4.48187e-05	1.96178	0.0006599	[11.10.1] lipid metabolism.glycolipid synthesis.MGDG synthase	MGDC	Arabidopsis thaliana MGDC; 1,2-diacylglycerol 3-beta-galactosyltransferase (MGDC) mRNA, complete cds [NM_001124829]	815657	NM_001124829	MGDC; 1,2-diacylglycerol 3-beta-galactosyltransferase	GO:0046509|GO:0019375|GO:0009707|GO:0019374|GO:0006631|GO:0016036	NM_001124829	At.1646	monogalactosyldiacylglycerol synthase type C	2	4746542	4746601
A_84_P11901	AT1G06100	-0.105909	0.473358	-0.118691	0.433693	0.0440645	0.834093	-0.262079	0.294857	-1.19902	0.00292295	-1.49238	0.00156264	-1.34241	0.0242922	[11.2.1] lipid metabolism.FA desaturation.desaturase	AT1G06100	Arabidopsis thaliana fatty acid desaturase family protein (AT1G06100) mRNA, complete cds [NM_100491]	837119	NM_100491	fatty acid desaturase family protein	GO:0006629|GO:0016491|GO:0016717|GO:0055114	NM_100491	At.50644	Fatty acid desaturase family protein	1	18523491852363	18526121852656
A_84_P12847	AT1G06120	0.21815	0.0244703	0.264569	0.0953869	0.520976	0.508757	-0.409564	0.572746	-5.08678	0.000334578	-6.06374	0.00144288	-5.76091	0.0111022	[11.2.1] lipid metabolism.FA desaturation.desaturase	AT1G06120	Arabidopsis thaliana fatty acid desaturase family protein (AT1G06120) mRNA, complete cds [NM_100493]	837121	NM_100493	fatty acid desaturase family protein	GO:0006629|GO:0016491|GO:0016717|GO:0055114	NM_100493	At.15469	Fatty acid desaturase family protein	1	1856129	1856188
A_84_P19290	AT3G15850	-0.226635	0.0406393	-0.231349	0.265317	-0.0323954	0.679958	-0.425008	0.0640203	-1.00805	0.0285463	-1.39595	0.000780604	-1.20171	0.00364807	[11.2.1] lipid metabolism.FA desaturation.desaturase	FAD5	Arabidopsis thaliana FAD5 (FATTY ACID DESATURASE 5); 16:0 monogalactosyldiacylglycerol desaturase/ oxidoreductase (FAD5) mRNA, complete cds [NM_112455]	820828	NM_112455	FAD5 (FATTY ACID DESATURASE 5); 16:0 monogalactosyldiacylglycerol desaturase/ oxidoreductase	GO:0006636|GO:0010205|GO:0016491|GO:0009979|GO:0009579	NM_112455	At.5631	fatty acid desaturase 5	3	5360919	5360978
A_84_P809905	AT3G12120	-0.233753	0.0623285	-0.188955	0.0504375	-0.168316	0.233089	-0.253617	0.216984	1.38178	0.00558947	1.25168	0.00139692	1.31712	0.00655174	[11.2.4] lipid metabolism.FA desaturation.omega 6 desaturase	FAD2	Arabidopsis thaliana FAD2 (FATTY ACID DESATURASE 2); delta12-fatty acid dehydrogenase/ omega-6 fatty acid desaturase (FAD2) mRNA, complete cds [NM_001084671]	820387	NM_001084671	FAD2 (FATTY ACID DESATURASE 2); delta12-fatty acid dehydrogenase/ omega-6 fatty acid desaturase	GO:0006629|GO:0045485|GO:0005783|GO:0016720|GO:0055114	NM_001084671	At.23898	fatty acid desaturase 2	3	3861513	3861572
A_84_P13244	AT1G51260	0.712708	0.0176474	1.02201	0.00913019	0.667321	0.389111	-0.136974	0.895399	-4.08896	0.0309928	-5.20256	0.00253368	-5.24795	0.0112223	[11.3.1] lipid metabolism.Phospholipid synthesis.1-acylglycerol-3-phosphate O-acyltransferase	LPAT3	Arabidopsis thaliana LPAT3; 1-acylglycerol-3-phosphate O-acyltransferase (LPAT3) mRNA, complete cds [NM_104004]	841549	NM_104004	LPAT3; 1-acylglycerol-3-phosphate O-acyltransferase	GO:0008152|GO:0003841|GO:0012505	NM_104004	At.49969	lysophosphatidyl acyltransferase 3	1	19003475	19003534
A_84_P21711	AT1G34100	-5.41182	0.00411317	-0.252359	0.835398	-5.61067	0.00580183	-3.54213	0.013601	2.25274	0.156513	-0.83819	0.0231619	-1.03704	0.193313	[11.3.2] lipid metabolism.Phospholipid synthesis.choline kinase									choline kinase, putative, similar to choline kinase (GmCK2p) GI:1438881 from (Glycine max); contains Pfam profile PF01633: Choline/ethanolamine kinase; could not find a suitable start codon; this may be a pseudogene, a transposon insertion is found immediately upstream.	1	12417090	12417149
A_84_P13848	AT4G26770	-0.144948	0.153779	0.22558	0.111515	-1.24356	0.00322557	-0.501127	0.0428288	-1.37475	0.00731618	-1.00285	0.00481923	-2.10146	0.000971234	[11.3.3] lipid metabolism.Phospholipid synthesis.phosphatidate cytidylyltransferase	AT4G26770	Arabidopsis thaliana phosphatidate cytidylyltransferase/ transferase, transferring phosphorus-containing groups (AT4G26770) mRNA, complete cds [NM_118811]	828784	NM_118811	phosphatidate cytidylyltransferase/ transferase, transferring phosphorus-containing groups	GO:0016020|GO:0004605	NM_118811	At.50368	Phosphatidate cytidylyltransferase family protein	4	13484617	13484676
A_84_P13647	AT3G23470	0.247662	0.0304943	-1.91619	0.000423257	-0.804057	0.000965448	-3.28207	4.0679e-05	-1.62507	0.000561882	-1.93922	0.000551698	-2.99094	5.68069e-05	[11.3.7] lipid metabolism.Phospholipid synthesis.cyclopropane-fatty-acyl-phospholipid synthase	AT3G23470	Arabidopsis thaliana cyclopropane-fatty-acyl-phospholipid synthase (AT3G23470) mRNA, complete cds [NM_113250]	821928	NM_113250	cyclopropane-fatty-acyl-phospholipid synthase	GO:0008610|GO:0008825|GO:0012505	NM_113250	At.50219	Cyclopropane-fatty-acyl-phospholipid synthase	3	8418055	8418114
A_84_P197124	AT3G23530	-0.415159	0.0260563	0.0869022	0.479468	0.0818296	0.229127	-0.129537	0.141538	-1.00093	0.00801478	-1.71435	0.000656536	-1.21736	0.0033752	[11.3.7] lipid metabolism.Phospholipid synthesis.cyclopropane-fatty-acyl-phospholipid synthase	AT3G23530	Arabidopsis thaliana cyclopropane fatty acid synthase, putative / CPA-FA synthase, putative (AT3G23530) mRNA, complete cds [NM_113256]	821932	NM_113256	cyclopropane fatty acid synthase, putative / CPA-FA synthase, putative	GO:0008610|GO:0008825|GO:0012505	NM_113256	At.28014	Cyclopropane-fatty-acyl-phospholipid synthase	3	8442578	8442637
A_84_P304480	AT3G23510	-0.153659	0.0775056	-0.172704	0.180974	0.209918	0.241083	0.0234309	0.790763	-1.29239	0.00356336	-1.45983	0.00510266	-1.09625	0.00604446	[11.3.7] lipid metabolism.Phospholipid synthesis.cyclopropane-fatty-acyl-phospholipid synthase	AT3G23510	Arabidopsis thaliana cyclopropane fatty acid synthase, putative / CPA-FA synthase, putative (AT3G23510) mRNA, complete cds [NM_113254]	821931	NM_113254	cyclopropane fatty acid synthase, putative / CPA-FA synthase, putative	GO:0008610|GO:0008825|GO:0012505	NM_113254	At.48699	Cyclopropane-fatty-acyl-phospholipid synthase	3	8432335	8432394
A_84_P786466	AT3G23480	-0.624	0.0309486	0.402149	0.0817531	-1.34283	0.0149239	-0.211555	0.516498	-1.587	0.0287565	-1.48188	0.0122693	-2.2007	0.00261453	[11.3.7] lipid metabolism.Phospholipid synthesis.cyclopropane-fatty-acyl-phospholipid synthase	AT3G23480	Arabidopsis thaliana cyclopropane fatty acid synthase-related (AT3G23480) mRNA, complete cds [NM_113251]	821929	NM_113251	cyclopropane fatty acid synthase-related	GO:0008610|GO:0005575	NM_113251	At.26450	Cyclopropane-fatty-acyl-phospholipid synthase	3	8421874	8421933
A_84_P790686	AT3G23460	-0.698214	0.00670975	-1.08828	0.00256925	-1.31516	0.00503099	-1.55522	0.00249052	-1.67886	0.000342429	-1.52885	0.00168004	-2.1458	0.00176219	[11.3.7] lipid metabolism.Phospholipid synthesis.cyclopropane-fatty-acyl-phospholipid synthase	AT3G23460	Arabidopsis thaliana cyclopropane fatty acid synthase-related (AT3G23460) mRNA, complete cds [NM_113249]	821927	NM_113249	cyclopropane fatty acid synthase-related	GO:0008610|GO:0009507	NM_113249	At.50218	S-adenosyl-L-methionine-dependent methyltransferases superfamily protein	3	84140918414094	84142128414267
A_84_P790687	AT3G23470	0.421705	0.166962	-2.01667	0.00940993	-0.904414	0.134993	-3.11746	0.0128762	-1.82306	0.000507734	-1.59773	0.00470729	-2.92384	0.018729	[11.3.7] lipid metabolism.Phospholipid synthesis.cyclopropane-fatty-acyl-phospholipid synthase	AT3G23470	Arabidopsis thaliana cyclopropane-fatty-acyl-phospholipid synthase (AT3G23470) mRNA, complete cds [NM_113250]	821928	NM_113250	cyclopropane-fatty-acyl-phospholipid synthase	GO:0008610|GO:0008825|GO:0012505	NM_113250	At.50219	Cyclopropane-fatty-acyl-phospholipid synthase	3	84167268416738	84168388416884
A_84_P841591	AT3G23530	-0.257742	0.0488123	-0.0212231	0.744842	0.100244	0.433402	0.0094309	0.91783	-1.12643	0.000301148	-1.45376	0.00223034	-1.09578	0.00773258	[11.3.7] lipid metabolism.Phospholipid synthesis.cyclopropane-fatty-acyl-phospholipid synthase	AT3G23530	Arabidopsis thaliana cyclopropane fatty acid synthase, putative / CPA-FA synthase, putative (AT3G23530) mRNA, complete cds [NM_113256]	821932	NM_113256	cyclopropane fatty acid synthase, putative / CPA-FA synthase, putative	GO:0008610|GO:0008825|GO:0012505	NM_113256	At.28014	Cyclopropane-fatty-acyl-phospholipid synthase	3	84423698442416	84425178442528
A_84_P20799	AT1G02390	-0.276485	0.364652	-0.027132	0.869724	-0.317403	0.131255	0.240665	0.298199	3.82647	0.00119622	4.13518	0.002286	4.09426	0.0019991	[11.3] lipid metabolism.Phospholipid synthesis	GPAT2	Arabidopsis thaliana GPAT2 (GLYCEROL-3-PHOSPHATE ACYLTRANSFERASE 2); acyltransferase (GPAT2) mRNA, complete cds [NM_100120]	839558	NM_100120	GPAT2 (GLYCEROL-3-PHOSPHATE ACYLTRANSFERASE 2); acyltransferase	GO:0008152|GO:0008415	NM_100120	At.27394	glycerol-3-phosphate acyltransferase 2	1	483086	483145
A_84_P12895	AT4G25140	3.62814	0.00442696	4.35148	0.0117462	-1.30423	0.00637643	1.04109	0.187792	4.52278	0.0234656	6.14475	0.00161371	1.21238	0.00575713	[11.4] lipid metabolism.TAG synthesis	OLEO1	Arabidopsis thaliana OLEO1 (OLEOSIN 1) (OLEO1) mRNA, complete cds [NM_118646]	828617	NM_118646	OLEO1 (OLEOSIN 1)	GO:0003674|GO:0009845|GO:0016020|GO:0019915|GO:0016021|GO:0012511|GO:0010344|GO:0050826	NM_118646	At.21703	oleosin 1	4	12901118	12901177
A_84_P13448	AT2G25890	-0.453568	0.356961	1.42176	0.157588	0.0596262	0.645315	0.801852	0.000388841	5.14312	0.012417	4.01002	0.00488694	4.52321	0.00384331	[11.4] lipid metabolism.TAG synthesis	AT2G25890	Arabidopsis thaliana glycine-rich protein / oleosin (AT2G25890) mRNA, complete cds [NM_128149]	817130	NM_128149	glycine-rich protein / oleosin	GO:0003674|GO:0016020|GO:0019915|GO:0016021|GO:0012511	NM_128149	At.38961	Oleosin family protein	2	11037728	11037787
A_84_P17798	AT5G40420	1.33647	0.0972985	2.29403	0.0425176	0.284379	0.15748	2.49626	8.30607e-06	3.99632	0.00978828	5.25065	0.00500938	4.19855	0.00452315	[11.4] lipid metabolism.TAG synthesis	OLEO2	Arabidopsis thaliana OLEO2 (OLEOSIN 2) (OLEO2) mRNA, complete cds [NM_123406]	834040	NM_123406	OLEO2 (OLEOSIN 2)	GO:0003674|GO:0009845|GO:0016020|GO:0019915|GO:0012511|GO:0010344|GO:0050826	NM_123406	At.19967	oleosin 2	5	16173638	16173697
A_84_P22051	AT2G19450	0.225546	0.0776683	0.155307	0.174138	0.219728	0.101886	0.774295	0.000582484	1.11865	0.000980682	1.74346	0.00180759	1.73764	0.00156702	[11.4] lipid metabolism.TAG synthesis	TAG1	Arabidopsis thaliana TAG1 (TRIACYLGLYCEROL BIOSYNTHESIS DEFECT 1); diacylglycerol O-acyltransferase (TAG1) mRNA, complete cds [NM_127503]	816464	NM_127503	TAG1 (TRIACYLGLYCEROL BIOSYNTHESIS DEFECT 1); diacylglycerol O-acyltransferase	GO:0010030|GO:0009651|GO:0005975|GO:0007568|GO:0009409|GO:0009737|GO:0009941|GO:0009793|GO:0009749|GO:0045995|GO:0016020|GO:0019432|GO:0004144|GO:0010029	NM_127503	At.20259	membrane bound O-acyl transferase (MBOAT) family protein	2	8429394	8429453
A_84_P813534	AT5G40420	1.06135	0.0981471	3.35532	0.00222005	0.882538	0.0141597	2.82816	0.00578406	4.56063	0.00175701	4.21228	0.00588927	4.03347	0.00215081	[11.4] lipid metabolism.TAG synthesis	OLEO2	Arabidopsis thaliana OLEO2 (OLEOSIN 2) (OLEO2) mRNA, complete cds [NM_123406]	834040	NM_123406	OLEO2 (OLEOSIN 2)	GO:0003674|GO:0009845|GO:0016020|GO:0019915|GO:0012511|GO:0010344|GO:0050826	NM_123406	At.19967	oleosin 2	5	16173946	16174005
A_84_P307983	AT2G40690	0.118438	0.276394	-0.00883482	0.8973	-0.0340466	0.717918	-0.366653	0.038301	-1.09301	0.00275705	-1.29834	0.0042859	-1.45083	0.00275091	[11.5.2] lipid metabolism.glyceral metabolism.Glycerol-3-phosphate dehydrogenase (NAD+)	GLY1	Arabidopsis thaliana GLY1; glycerol-3-phosphate dehydrogenase (NAD+) (GLY1) mRNA, complete cds [NM_129631]	818664	NM_129631	GLY1; glycerol-3-phosphate dehydrogenase (NAD+)	GO:0009331|GO:0005737|GO:0045017|GO:0009627|GO:0004367|GO:0046486|GO:0006072	NM_129631	At.26537	NAD-dependent glycerol-3-phosphate dehydrogenase family protein	2	16976330	16976389
A_84_P19758	AT5G59310	-0.233625	0.0395269	0.00539	0.962408	1.2153	0.00704858	0.270926	0.205552	11.5274	0.000155393	10.344	1.63996e-05	11.793	7.95103e-05	[11.6] lipid metabolism.lipid transfer proteins etc	LTP4	Arabidopsis thaliana LTP4 (LIPID TRANSFER PROTEIN 4); lipid binding (LTP4) mRNA, complete cds [NM_125322]	836050	NM_125322	LTP4 (LIPID TRANSFER PROTEIN 4); lipid binding	GO:0009651|GO:0006869|GO:0009737|GO:0009414|GO:0012505|GO:0008289	NM_125322	At.25116	lipid transfer protein 4	5	23925686	23925745
A_84_P20704	AT5G59320	-1.2177	0.0381479	-0.39845	0.376898	0.796673	0.0383365	0.300731	0.237775	7.74836	0.001549	6.43317	0.000514459	8.44754	0.000902258	[11.6] lipid metabolism.lipid transfer proteins etc	LTP3	Arabidopsis thaliana LTP3 (LIPID TRANSFER PROTEIN 3); lipid binding (LTP3) mRNA, complete cds [NM_125323]	836051	NM_125323	LTP3 (LIPID TRANSFER PROTEIN 3); lipid binding	GO:0009737|GO:0009414|GO:0005618|GO:0048046|GO:0008289	NM_125323	At.24582	lipid transfer protein 3	5	23929071	23929130
A_84_P21047	AT2G38530	0.400274	0.0102598	-1.00557	0.0369355	0.81391	0.0133618	0.192294	0.384655	4.39297	0.00315827	5.1772	7.74822e-05	5.59084	0.000275807	[11.6] lipid metabolism.lipid transfer proteins etc	LTP2	Arabidopsis thaliana LTP2 (LIPID TRANSFER PROTEIN 2); lipid binding (LTP2) mRNA, complete cds [NM_129410]	818435	NM_129410	LTP2 (LIPID TRANSFER PROTEIN 2); lipid binding	GO:0006649|GO:0005886|GO:0009414|GO:0012501|GO:0008289	NM_129410	At.10717	lipid transfer protein 2	2	16128597	16128656
A_84_P808177	AT5G59320	-1.11849	0.00143589	-0.977492	0.071678	0.119757	0.62764	-0.283253	0.468832	6.79236	0.00287696	6.24835	2.46165e-05	7.4866	0.00080878	[11.6] lipid metabolism.lipid transfer proteins etc	LTP3	Arabidopsis thaliana LTP3 (LIPID TRANSFER PROTEIN 3); lipid binding (LTP3) mRNA, complete cds [NM_125323]	836051	NM_125323	LTP3 (LIPID TRANSFER PROTEIN 3); lipid binding	GO:0009737|GO:0009414|GO:0005618|GO:0048046|GO:0008289	NM_125323	At.24582	lipid transfer protein 3	5	23929485	23929544
A_84_P809041	AT2G38530	0.478335	0.0625527	-0.976054	0.0188111	0.853596	0.0103014	0.216349	0.233644	4.10346	0.00112254	4.9206	0.000307493	5.29586	0.000568279	[11.6] lipid metabolism.lipid transfer proteins etc	LTP2	Arabidopsis thaliana LTP2 (LIPID TRANSFER PROTEIN 2); lipid binding (LTP2) mRNA, complete cds [NM_129410]	818435	NM_129410	LTP2 (LIPID TRANSFER PROTEIN 2); lipid binding	GO:0006649|GO:0005886|GO:0009414|GO:0012501|GO:0008289	NM_129410	At.10717	lipid transfer protein 2	2	16129067	16129126
A_84_P767494	AT5G33251	11.1705	0.000990132	11.7569	4.62644e-06	12.7271	0.000193255	12.8944	0.000790084	-0.125134	0.762957	-0.544181	0.300326	1.01243	0.000635166	[35.2.1001] not assigned.unknown								At.65569	pseudogene of unknown protein	5	12500290	12500349
A_84_P799979	no_match	11.1705	0.000983554	11.7916	7.23276e-05	11.5735	0.000329072	11.7623	0.000860613	-0.100037	0.798809	-0.532466	0.310404	-0.129396	0.336873	[]		52158 CERES-147 Arabidopsis thaliana cDNA clone 17590 5', mRNA sequence [DR199946]		DR199946				At.70734	no_match	no_match	no_match	no_match
A_84_P826646	no_match	10.2906	0.00118851	7.93818	0.000229699	11.7511	0.000547088	7.51931	0.00360507	1.31795	0.10329	-0.561373	0.330414	0.899087	0.00953	[]									no_match	no_match	no_match	no_match
A_84_P64354	AT1G54570	0.0428228	0.381974	0.0503617	0.2923	0.450558	0.0384107	0.426113	0.0563531	2.31739	0.00181699	2.28541	0.00135814	2.69314	0.000364665	[11.7] lipid metabolism.unassigned	AT1G54570	Arabidopsis thaliana esterase/lipase/thioesterase family protein (AT1G54570) mRNA, complete cds [NM_104335]	841899	NM_104335	esterase/lipase/thioesterase family protein	GO:0010287|GO:0016747|GO:0003824|GO:0009507	NM_104335	At.37193	Esterase/lipase/thioesterase family protein	1	20380636	20380695
A_84_P863055	AT1G54570	-0.015707	0.923151	-0.0519981	0.783186	0.292439	0.273518	0.440137	0.0448775	2.29421	0.00144333	2.4782	0.00483545	2.78635	0.00372849	[11.7] lipid metabolism.unassigned	AT1G54570	Arabidopsis thaliana esterase/lipase/thioesterase family protein (AT1G54570) mRNA, complete cds [NM_104335]	841899	NM_104335	esterase/lipase/thioesterase family protein	GO:0010287|GO:0016747|GO:0003824|GO:0009507	NM_104335	At.37193	Esterase/lipase/thioesterase family protein	1	20380809	20380868
A_84_P14082	AT5G58980	-1.60308	0.00166539	-1.61129	0.000118198	-1.54895	0.00141933	-1.43126	0.00165903	0.278636	0.000103703	0.404525	0.0235667	0.458662	0.0171638	[11.8.1.1] lipid metabolism.''exotics'' (steroids, squalene etc).sphingolipids.ceramidase	AT5G58980	Arabidopsis thaliana ceramidase family protein (AT5G58980) mRNA, complete cds [NM_125288]	836015	NM_125288	ceramidase family protein	GO:0008150|GO:0017040|GO:0012505	NM_125288	At.29250	Neutral/alkaline non-lysosomal ceramidase	5	23811472	23811531	Neutral/alkaline non-lysosomal ceramidase
A_84_P10356	AT1G27980	-0.542738	0.00708899	0.0842394	0.384712	-0.432346	0.0177445	0.364379	0.0222237	1.01394	0.00365216	1.18369	0.000297525	1.29408	0.00303208	[11.8.1] lipid metabolism.''exotics'' (steroids, squalene etc).sphingolipids	DPL1	Arabidopsis thaliana DPL1; carboxy-lyase/ catalytic/ pyridoxal phosphate binding (DPL1) mRNA, complete cds [NM_102563]	839691	NM_102563	DPL1; carboxy-lyase/ catalytic/ pyridoxal phosphate binding	GO:0006520|GO:0016020|GO:0005783|GO:0030170|GO:0030149|GO:0016831|GO:0003824	NM_102563	At.17690	dihydrosphingosine phosphate lyase	1	9752556	9752615
A_84_P105626	AT3G06460	-0.290475	0.0726205	0.312763	0.0677254	-1.1221	0.0078962	-0.409808	0.150716	-2.89248	0.0032446	-2.78342	0.000566557	-3.61505	0.000957721	[11.8.1] lipid metabolism.''exotics'' (steroids, squalene etc).sphingolipids	AT3G06460	Arabidopsis thaliana GNS1/SUR4 membrane family protein (AT3G06460) mRNA, complete cds [NM_111521]	819823	NM_111521	GNS1/SUR4 membrane family protein	GO:0008150|GO:0003674|GO:0016021	NM_111521	At.40519	GNS1/SUR4 membrane protein family	3	1983602	1983661
A_84_P13764	AT3G44830	-0.939029	0.216485	-0.0235124	0.938421	-1.70723	0.00585152	0.433451	0.0205638	2.60905	0.00536659	3.83422	0.0168888	3.06602	0.00420483	[11.8.10] lipid metabolism.'exotics' (steroids, squalene etc).phosphatidylcholinesterol O-acyltransferase	AT3G44830	Arabidopsis thaliana lecithin:cholesterol acyltransferase family protein / LACT family protein (AT3G44830) mRNA, complete cds [NM_114352]	823617	NM_114352	lecithin:cholesterol acyltransferase family protein / LACT family protein	GO:0006629|GO:0004607|GO:0005575	NM_114352	At.36099	Lecithin:cholesterol acyltransferase family protein	3	16372288	16372347
A_84_P286360	AT3G03310	-0.427256	0.0202945	-0.116532	0.206222	-0.17202	0.341738	0.433966	0.0814144	1.53329	0.00028368	1.82855	0.000723082	2.08379	0.00474475	[11.8.10] lipid metabolism.'exotics' (steroids, squalene etc).phosphatidylcholinesterol O-acyltransferase	AT3G03310	Arabidopsis thaliana lecithin:cholesterol acyltransferase family protein / LACT family protein (AT3G03310) mRNA, complete cds [NM_111202]	821286	NM_111202	lecithin:cholesterol acyltransferase family protein / LACT family protein	GO:0006629|GO:0004607|GO:0005575	NM_111202	At.25043	lecithin:cholesterol acyltransferase 3	3	778739	778798
A_84_P822818	AT3G03310	-0.479423	0.0546741	-0.254337	0.180364	-0.176165	0.277871	0.483019	0.0546844	1.40045	0.00204503	1.83455	0.000668712	2.13781	0.00556871	[11.8.10] lipid metabolism.'exotics' (steroids, squalene etc).phosphatidylcholinesterol O-acyltransferase	AT3G03310	Arabidopsis thaliana lecithin:cholesterol acyltransferase family protein / LACT family protein (AT3G03310) mRNA, complete cds [NM_111202]	821286	NM_111202	lecithin:cholesterol acyltransferase family protein / LACT family protein	GO:0006629|GO:0004607|GO:0005575	NM_111202	At.25043	lecithin:cholesterol acyltransferase 3	3	778756	778815
A_84_P12457	AT1G13420	-0.47527	0.00912447	-0.501802	0.0306816	-1.18929	0.00441641	-1.73853	0.00299343	-2.3835	0.00283088	-2.90621	0.000868375	-3.62023	7.88832e-05	[11.8] lipid metabolism.''exotics'' (steroids, squalene etc)	ST4B	Arabidopsis thaliana ST4B (SULFOTRANSFERASE 4B); brassinosteroid sulfotransferase/ sulfotransferase (ST4B) mRNA, complete cds [NM_101212]	837902	NM_101212	ST4B (SULFOTRANSFERASE 4B); brassinosteroid sulfotransferase/ sulfotransferase	GO:0080118|GO:0009735|GO:0008146|GO:0005575	NM_101212	At.42031	sulfotransferase 4B	1	4605729	4605788
A_84_P16777	AT5G07010	-1.2338	0.00968821	-0.503342	0.00792582	-0.730373	0.0180575	0.522621	0.0319552	2.5382	0.00119889	3.06074	0.00227715	3.56416	0.000272213	[11.8] lipid metabolism.''exotics'' (steroids, squalene etc)	ST2A	Arabidopsis thaliana ST2A (SULFOTRANSFERASE 2A); hydroxyjasmonate sulfotransferase/ sulfotransferase (ST2A) mRNA, complete cds [NM_120783]	830592	NM_120783	ST2A (SULFOTRANSFERASE 2A); hydroxyjasmonate sulfotransferase/ sulfotransferase	GO:0009753|GO:0008146|GO:0009694|GO:0005575|GO:0080131	NM_120783	At.21805	sulfotransferase 2A	5	2175760	2175819
A_84_P23812	AT1G13430	3.44554	0.00121708	0.0771766	0.584236	1.87732	0.0154532	-0.769692	0.0029972	-2.15348	0.000446882	-1.43212	0.0263542	-3.00034	0.00154718	[11.8] lipid metabolism.''exotics'' (steroids, squalene etc)	ST4C	Arabidopsis thaliana ST4C (SULFOTRANSFERASE 4C); brassinosteroid sulfotransferase/ sulfotransferase (ST4C) mRNA, complete cds [NM_101213]	837903	NM_101213	ST4C (SULFOTRANSFERASE 4C); brassinosteroid sulfotransferase/ sulfotransferase	GO:0080118|GO:0009735|GO:0008146|GO:0005575	NM_101213	At.42030	sulfotransferase 4C	1	4607507	4607566
A_84_P800880	AT5G07010	-1.29275	0.0216656	-0.492174	0.167251	-0.80082	0.0629913	0.447433	0.193215	2.7964	0.0119761	3.24407	0.00659708	3.736	0.000848693	[11.8] lipid metabolism.''exotics'' (steroids, squalene etc)	ST2A	Arabidopsis thaliana ST2A (SULFOTRANSFERASE 2A); hydroxyjasmonate sulfotransferase/ sulfotransferase (ST2A) mRNA, complete cds [NM_120783]	830592	NM_120783	ST2A (SULFOTRANSFERASE 2A); hydroxyjasmonate sulfotransferase/ sulfotransferase	GO:0009753|GO:0008146|GO:0009694|GO:0005575|GO:0080131	NM_120783	At.21805	sulfotransferase 2A	5	2175764	2175823
A_84_P11129	AT5G14180	-0.0294559	0.797621	0.624328	0.0208496	-0.438329	0.0227018	1.03971	0.00877424	2.94351	0.000611823	3.76776	0.000139415	3.35889	0.00112321	[11.9.2.1] lipid metabolism.lipid degradation.lipases.triacylglycerol lipase	MPL1	Arabidopsis thaliana MPL1 (MYZUS PERSICAE-INDUCED LIPASE 1); catalytic (MPL1) mRNA, complete cds [NM_121422]	831268	NM_121422	MPL1 (MYZUS PERSICAE-INDUCED LIPASE 1); catalytic	GO:0006629|GO:0003824|GO:0012505	NM_121422	At.6513	Myzus persicae-induced lipase 1	5	4571444	4571503
A_84_P11548	AT2G30550	-0.579926	0.0536801	-0.354448	0.0791744	0.132633	0.347276	0.970008	0.0128024	2.52503	0.00349657	3.13693	0.00306811	3.84949	7.67289e-05	[11.9.2.1] lipid metabolism.lipid degradation.lipases.triacylglycerol lipase	AT2G30550	Arabidopsis thaliana lipase class 3 family protein (AT2G30550) mRNA, complete cds [NM_128607]	817604	NM_128607	lipase class 3 family protein	GO:0006629|GO:0004806|GO:0008970|GO:0047714|GO:0009507	NM_128607	At.38346	alpha/beta-Hydrolases superfamily protein	2	13016833	13016892
A_84_P12738	AT1G02660	0.628488	0.0014288	1.59616	0.00168151	0.528494	0.0325896	0.965538	0.0090251	1.97929	0.00157331	1.44866	0.00165762	1.34866	0.00363386	[11.9.2.1] lipid metabolism.lipid degradation.lipases.triacylglycerol lipase	AT1G02660	Arabidopsis thaliana lipase class 3 family protein (AT1G02660) mRNA, complete cds [NM_100146]	839544	NM_100146	lipase class 3 family protein	GO:0006629|GO:0004806|GO:0005575	NM_100146	At.26191	alpha/beta-Hydrolases superfamily protein	1	572225	572284
A_84_P136105	AT3G14360	-0.248528	0.243696	-0.494451	0.00621253	0.154835	0.341855	-0.297449	0.229365	2.11188	0.00331299	1.90552	0.00596652	2.30888	0.00316173	[11.9.2.1] lipid metabolism.lipid degradation.lipases.triacylglycerol lipase	AT3G14360	Arabidopsis thaliana lipase class 3 family protein (AT3G14360) mRNA, complete cds [NM_112294]	820657	NM_112294	lipase class 3 family protein	GO:0006629|GO:0004806|GO:0005575	NM_112294	At.26368	alpha/beta-Hydrolases superfamily protein	3	4793594	4793653
A_84_P16983	AT1G56630	0.0936875	0.445317	0.542136	0.0419078	-0.565775	0.00656419	0.149503	0.0807688	-2.59345	0.00165637	-2.32662	0.00147068	-2.98608	0.000450408	[11.9.2.1] lipid metabolism.lipid degradation.lipases.triacylglycerol lipase	AT1G56630	Arabidopsis thaliana triacylglycerol lipase (AT1G56630) mRNA, complete cds [NM_104540]	842118	NM_104540	triacylglycerol lipase	GO:0006629|GO:0004806|GO:0005575	NM_104540	At.52237	alpha/beta-Hydrolases superfamily protein	1	21223605	21223664
A_84_P174401	AT4G16820	-0.843245	0.509593	-2.7883	0.0834355	-0.711464	0.0150647	0.491349	0.0333288	3.79519	6.2174e-05	6.94306	0.00785279	7.07485	0.0146079	[11.9.2.1] lipid metabolism.lipid degradation.lipases.triacylglycerol lipase	AT4G16820	Arabidopsis thaliana lipase class 3 family protein (AT4G16820) mRNA, complete cds [NM_117784]	827388	NM_117784	lipase class 3 family protein	GO:0006629|GO:0004806|GO:0008970|GO:0047714|GO:0009507	NM_117784	At.54366	alpha/beta-Hydrolases superfamily protein	4	9469057	9469116
A_84_P233409	AT5G24210	0.0535579	0.371821	0.079308	0.279728	0.283174	0.0361192	0.216961	0.0363349	-1.20327	0.00131108	-1.29524	0.00145014	-1.06562	0.0024771	[11.9.2.1] lipid metabolism.lipid degradation.lipases.triacylglycerol lipase	AT5G24210	Arabidopsis thaliana lipase class 3 family protein (AT5G24210) mRNA, complete cds [NM_122327]	832488	NM_122327	lipase class 3 family protein	GO:0006629|GO:0004806|GO:0005575	NM_122327	At.28489	alpha/beta-Hydrolases superfamily protein	5	8219443	8219502
A_84_P303930	AT1G05800	-1.18563	0.13575	-1.07214	0.192789	-3.33808	0.00105764	-1.50446	0.00973157	2.89565	0.022784	4.61578	0.00549483	2.46333	0.0210532	[11.9.2.1] lipid metabolism.lipid degradation.lipases.triacylglycerol lipase	DGL	Arabidopsis thaliana DGL (DONGLE); triacylglycerol lipase (DGL) mRNA, complete cds [NM_100460]	837089	NM_100460	DGL (DONGLE); triacylglycerol lipase	GO:0006629|GO:0005811|GO:0030308|GO:0004806|GO:0050832|GO:0009611|GO:0008970|GO:0009695|GO:0047714|GO:0009507	NM_100460	At.51496	alpha/beta-Hydrolases superfamily protein	1	1742525	1742584
A_84_P565031	AT2G30550	-0.445706	0.0405343	-0.202406	0.151537	0.135313	0.292806	0.886047	0.00837156	2.61908	0.000390454	3.12651	0.000590139	3.70753	0.000867955	[11.9.2.1] lipid metabolism.lipid degradation.lipases.triacylglycerol lipase	AT2G30550	Arabidopsis thaliana lipase class 3 family protein (AT2G30550) mRNA, complete cds [NM_179817]	817604	NM_179817	lipase class 3 family protein	GO:0006629|GO:0004806|GO:0008970|GO:0047714|GO:0009507	NM_179817	At.38346	alpha/beta-Hydrolases superfamily protein	2	13016155	13016214
A_84_P786927	AT5G24210	0.43828	0.0361772	1.19043	0.00725297	0.373645	0.0363279	1.32698	0.00328846	-1.25917	0.00309416	-1.05799	0.00127128	-1.12262	0.00883341	[11.9.2.1] lipid metabolism.lipid degradation.lipases.triacylglycerol lipase	AT5G24210	Arabidopsis thaliana lipase class 3 family protein (AT5G24210) mRNA, complete cds [NM_122327]	832488	NM_122327	lipase class 3 family protein	GO:0006629|GO:0004806|GO:0005575	NM_122327	At.28489	alpha/beta-Hydrolases superfamily protein	5	8219309	8219368
A_84_P799231	AT3G62590	0.893143	0.000484482	0.624363	0.00319593	0.726381	0.0455578	1.02368	0.00712166	1.83789	0.00105596	2.40398	0.00360554	2.23722	0.00104186	[11.9.2.1] lipid metabolism.lipid degradation.lipases.triacylglycerol lipase	AT3G62590	Arabidopsis thaliana lipase class 3 family protein (AT3G62590) mRNA, complete cds [NM_116124]	825433	NM_116124	lipase class 3 family protein	GO:0006629|GO:0004806|GO:0005575	NM_116124	At.69639	alpha/beta-Hydrolases superfamily protein	3	23148419	23148478
A_84_P828773	AT3G14360	0.070817	0.194691	-0.169382	0.0359552	0.287569	0.0440345	-0.341569	0.0204252	2.235	0.000135414	1.84606	0.000698936	2.06282	0.000674136	[11.9.2.1] lipid metabolism.lipid degradation.lipases.triacylglycerol lipase	AT3G14360	Arabidopsis thaliana lipase class 3 family protein (AT3G14360) mRNA, complete cds [NM_112294]	820657	NM_112294	lipase class 3 family protein	GO:0006629|GO:0004806|GO:0005575	NM_112294	At.26368	alpha/beta-Hydrolases superfamily protein	3	4793475	4793534
A_84_P845045	AT4G10955	-0.200366	0.128699	0.271625	0.0470413	-0.0863113	0.487182	0.736133	0.0259718	2.19711	0.00213401	2.54756	0.00134822	2.66162	0.00113287	[11.9.2.1] lipid metabolism.lipid degradation.lipases.triacylglycerol lipase	UGE5	Arabidopsis thaliana UGE5 (UDP-D-glucose/UDP-D-galactose 4-epimerase 5); UDP-glucose 4-epimerase/ protein dimerization (UGE5) mRNA, complete cds [NM_117166]	826696	NM_117166	UGE5 (UDP-D-glucose/UDP-D-galactose 4-epimerase 5); UDP-glucose 4-epimerase/ protein dimerization	GO:0003978|GO:0046983|GO:0006950|GO:0012505	NM_117166	At.48845	[AT4G10955, alpha/beta-Hydrolases superfamily protein];[AT4G10960, UDP-D-glucose/UDP-D-galactose 4-epimerase 5]	[AT4G10955, 4];[AT4G10960, 4]	[AT4G10955, 6716123];[AT4G10960, 6716123]	[AT4G10955, 6716182];[AT4G10960, 6716182]
A_84_P90849	AT3G62590	0.522005	0.0361433	0.482103	0.00592888	0.629761	0.00085577	0.837688	0.000157116	1.89244	6.42058e-05	2.14027	0.00206284	2.24803	0.000251344	[11.9.2.1] lipid metabolism.lipid degradation.lipases.triacylglycerol lipase	AT3G62590	Arabidopsis thaliana lipase class 3 family protein (AT3G62590) mRNA, complete cds [NM_116124]	825433	NM_116124	lipase class 3 family protein	GO:0006629|GO:0004806|GO:0005575	NM_116124	At.69639	alpha/beta-Hydrolases superfamily protein	3	23147957	23148016
A_84_P11659	AT2G39400	0.135022	0.237409	0.53215	0.0298443	1.41145	0.0125592	1.24069	0.00219561	1.20772	0.00310384	0.639831	0.0546921	1.91625	0.00208709	[11.9.2.2] lipid metabolism.lipid degradation.lipases.acylglycerol lipase	AT2G39400	Arabidopsis thaliana hydrolase, alpha/beta fold family protein (AT2G39400) mRNA, complete cds [NM_129497]	818525	NM_129497	hydrolase, alpha/beta fold family protein	GO:0016787	NM_129497	At.19570	alpha/beta-Hydrolases superfamily protein	2	16454580	16454639	alpha/beta-Hydrolases superfamily protein
A_84_P16565	AT3G55180	0.626549	0.0985517	1.57208	0.026716	0.348898	0.450733	0.22657	0.674956	-2.15425	0.0377673	-3.22211	0.00816592	-3.49976	0.00809071	[11.9.2] lipid metabolism.lipid degradation.lipases	AT3G55180	Arabidopsis thaliana esterase/lipase/thioesterase family protein (AT3G55180) mRNA, complete cds [NM_115376]	824684	NM_115376	esterase/lipase/thioesterase family protein	GO:0008150|GO:0005575|GO:0003824	NM_115376	At.53935	alpha/beta-Hydrolases superfamily protein	3	20456603	20456662
A_84_P17147	AT1G28670	-0.655104	0.00449894	-1.47273	0.000814365	-0.717344	0.00176135	-3.6561	0.00013545	-1.82682	0.000293763	-3.94795	1.6298e-05	-4.01019	0.000161549	[11.9.2] lipid metabolism.lipid degradation.lipases	ARAB-1	Arabidopsis thaliana ARAB-1; carboxylesterase/ hydrolase, acting on ester bonds (ARAB-1) mRNA, complete cds [NM_102634]	839767	NM_102634	ARAB-1; carboxylesterase/ hydrolase, acting on ester bonds	GO:0006629|GO:0004091|GO:0016788|GO:0012505	NM_102634	At.22379	GDSL-like Lipase/Acylhydrolase superfamily protein	1	10075123	10075182
A_84_P11698	AT3G05630	1.21154	0.00999714	1.28962	0.00285583	0.023869	0.764011	0.69287	0.00661758	2.67753	0.000288721	3.26846	0.00129112	2.08079	0.00136172	[11.9.3.1] lipid metabolism.lipid degradation.lysophospholipases.phospholipase D	PLDP2	Arabidopsis thaliana PLDP2; phospholipase D (PLDP2) mRNA, complete cds [NM_111436]	819730	NM_111436	PLDP2; phospholipase D	GO:0006995|GO:0005773|GO:0019375|GO:0048364|GO:0009733|GO:0004630|GO:0060627|GO:0016036|GO:0009395	NM_111436	At.40640	phospholipase D P2	3	1640042	1640101
A_84_P176634	AT4G35790	0.100147	0.167189	0.374911	0.0266606	0.225932	0.099593	0.659267	0.0273319	1.02837	0.0125214	1.18694	0.0037979	1.31273	0.00161657	[11.9.3.1] lipid metabolism.lipid degradation.lysophospholipases.phospholipase D	ATPLDDELTA	Arabidopsis thaliana ATPLDDELTA; phospholipase D (ATPLDDELTA) mRNA, complete cds [NM_179171]	829733	NM_179171	ATPLDDELTA; phospholipase D	GO:0005773|GO:0016020|GO:0005886|GO:0009409|GO:0004630|GO:0012501|GO:0046473	NM_179171	At.22959	phospholipase D delta	4	16955743	16955802
A_84_P10781	AT3G15650	-0.334809	0.0130703	-0.273364	0.00293593	-1.20833	0.000145548	-1.00397	0.000373181	1.94754	0.000115858	2.09045	0.000354439	1.21693	0.000106139	[11.9.3.2] lipid metabolism.lipid degradation.lysophospholipases.carboxylesterase	AT3G15650	Arabidopsis thaliana phospholipase/carboxylesterase family protein (AT3G15650) mRNA, complete cds [NM_112435]	820808	NM_112435	phospholipase/carboxylesterase family protein	GO:0004091|GO:0016787	NM_112435	At.39011	alpha/beta-Hydrolases superfamily protein	3	53075625307592	53076805307708
A_84_P13323	AT1G47480	0.0797592	0.242537	0.340635	0.000852167	-0.115668	0.235274	0.050024	0.332874	-1.42761	0.000192614	-1.52279	0.00251153	-1.71822	0.000428699	[11.9.3.2] lipid metabolism.lipid degradation.lysophospholipases.carboxylesterase	AT1G47480	Arabidopsis thaliana hydrolase (AT1G47480) mRNA, complete cds [NM_103640]	841155	NM_103640	hydrolase	GO:0016787|GO:0008152|GO:0005575	NM_103640	At.43200	alpha/beta-Hydrolases superfamily protein	1	17419226	17419285
A_84_P23455	AT1G68620	-1.12447	0.0107879	0.348663	0.105378	-1.59894	0.000297294	0.395976	0.00553832	2.15487	0.000494464	2.67665	0.000123424	2.20219	0.00282134	[11.9.3.2] lipid metabolism.lipid degradation.lysophospholipases.carboxylesterase	AT1G68620	Arabidopsis thaliana hydrolase (AT1G68620) mRNA, complete cds [NM_105534]	843192	NM_105534	hydrolase	GO:0016787|GO:0008152|GO:0005575	NM_105534	At.11552	alpha/beta-Hydrolases superfamily protein	1	25766966	25767025
A_84_P11473	AT1G49650	-1.14646	0.00218094	-1.06802	0.00308029	-0.353456	0.0334254	-0.485102	0.000406708	-0.459886	0.00414401	-0.669966	0.00993604	0.123034	0.143298	[11.9.3.2] lipid metabolism.lipid degradation.lysophospholipases.carboxylesterase	AT1G49650	Arabidopsis thaliana cell death associated protein-related (AT1G49650) mRNA, complete cds [NM_103853]	841389	NM_103853	cell death associated protein-related	GO:0016787|GO:0008152	NM_103853	At.38188	alpha/beta-Hydrolases superfamily protein	1	18377366	18377425	alpha/beta-Hydrolases superfamily protein
A_84_P577102	AT5G43300	-1.24727	0.00510908	-0.702135	0.0335964	2.38492	9.27421e-05	1.9429	0.00011711	2.11694	0.0030297	1.12979	0.00335007	4.76198	0.000186894	[11.9.3.3] lipid metabolism.lipid degradation.lysophospholipases.glycerophosphodiester phosphodiesterase	AT5G43300	Arabidopsis thaliana glycerophosphodiester phosphodiesterase/ phosphoric diester hydrolase (AT5G43300) mRNA, complete cds [NM_123696]	834348	NM_123696	glycerophosphodiester phosphodiesterase/ phosphoric diester hydrolase	GO:0006629|GO:0008081|GO:0005575|GO:0008889|GO:0006071	NM_123696	At.30124	PLC-like phosphodiesterases superfamily protein	5	17376980	17377039
A_84_P752180	AT1G66970	-1.34956	0.0071212	-0.633462	0.031886	-1.51311	0.0327216	-1.49938	0.0330628	-0.985557	0.00231191	-1.68793	0.000877627	-1.85147	0.0250927	[11.9.3.3] lipid metabolism.lipid degradation.lysophospholipases.glycerophosphodiester phosphodiesterase	SVL2	Arabidopsis thaliana SVL2 (SHV3-LIKE 2); glycerophosphodiester phosphodiesterase/ kinase (SVL2) mRNA, complete cds [NM_105368]	843015	NM_105368	SVL2 (SHV3-LIKE 2); glycerophosphodiester phosphodiesterase/ kinase	GO:0006629|GO:0016301|GO:0031225|GO:0048046|GO:0046658|GO:0008889|GO:0006071|GO:0009507	NM_105368	At.27516	SHV3-like 2	1	24992907	24992966	GDPDL1_SVL2__SHV3-like 2
A_84_P12430	AT1G74210	-1.18498	0.00089749	-1.09086	0.00268857	-1.12868	0.00264457	-1.03841	0.00312713	-0.237494	0.0963815	-0.241345	0.0676691	-0.185044	0.00760124	[11.9.3.3] lipid metabolism.lipid degradation.lysophospholipases.glycerophosphodiester phosphodiesterase	AT1G74210	Arabidopsis thaliana glycerophosphoryl diester phosphodiesterase family protein (AT1G74210) mRNA, complete cds [NM_106081]	843761	NM_106081	glycerophosphoryl diester phosphodiesterase family protein	GO:0006629|GO:0005773|GO:0008081|GO:0008889|GO:0006071	NM_106081	At.51308	PLC-like phosphodiesterases superfamily protein	1	27912687	27912746	AtGDPD5_GDPD5__PLC-like phosphodiesterases superfamily protein
A_84_P20504	AT4G34930	6.87278	0.00237989	0.832375	0.00644152	4.99281	0.00349819	1.19459	0.00403653	-2.8151	0.000652867	-0.572907	0.324323	-2.45288	0.000850384	[11.9.3] lipid metabolism.lipid degradation.lysophospholipases	AT4G34930	Arabidopsis thaliana 1-phosphatidylinositol phosphodiesterase-related (AT4G34930) mRNA, complete cds [NM_119659]	829645	NM_119659	1-phosphatidylinositol phosphodiesterase-related	GO:0006629|GO:0004629|GO:0008081	NM_119659	At.31460	PLC-like phosphodiesterases superfamily protein	4	16638666	16638725	PLC-like phosphodiesterases superfamily protein
A_84_P19553	AT4G33790	1.18168	0.0149318	-0.0257288	0.876099	0.230155	0.304928	-0.369222	0.131865	-1.63761	0.000968042	-1.02957	0.0081573	-1.9811	0.0102631	[11.9.4.13] lipid metabolism.lipid degradation.beta-oxidation.acyl CoA reductase	CER4	Arabidopsis thaliana CER4 (ECERIFERUM 4); fatty acyl-CoA reductase (alcohol-forming)/ oxidoreductase, acting on the CH-CH group of donors (CER4) mRNA, complete cds [NM_119537]	829521	NM_119537	CER4 (ECERIFERUM 4); fatty acyl-CoA reductase (alcohol-forming)/ oxidoreductase, acting on the CH-CH group of donors	GO:0009556|GO:0005783|GO:0080019|GO:0016627|GO:0010025	NM_119537	At.2465	Jojoba acyl CoA reductase-related male sterility protein	4	16204384	16204443
A_84_P21248	AT3G44560	-0.452542	0.0449844	-0.185879	0.553208	-2.06102	0.00355245	-0.0949478	0.654273	1.67959	0.026571	3.379	5.51941e-05	1.77052	0.00769845	[11.9.4.13] lipid metabolism.lipid degradation.beta-oxidation.acyl CoA reductase	FAR8	Arabidopsis thaliana FAR8 (FATTY ACID REDUCTASE 8); fatty acyl-CoA reductase (alcohol-forming)/ oxidoreductase, acting on the CH-CH group of donors (FAR8) mRNA, complete cds [NM_114324]	823581	NM_114324	FAR8 (FATTY ACID REDUCTASE 8); fatty acyl-CoA reductase (alcohol-forming)/ oxidoreductase, acting on the CH-CH group of donors	GO:0009556|GO:0008152|GO:0080019|GO:0016627|GO:0012505	NM_114324	At.50681	fatty acid reductase 8	3	16154326	16154385
A_84_P14552	AT3G06810	0.251389	0.285818	0.0458326	0.80408	0.244702	0.0460038	0.783101	0.00827796	1.0809	0.0157936	1.82486	0.00617514	1.81817	0.00377602	[11.9.4.2] lipid metabolism.lipid degradation.beta-oxidation.acyl CoA DH	IBR3	Arabidopsis thaliana IBR3 (IBA-RESPONSE 3); acyl-CoA dehydrogenase/ oxidoreductase (IBR3) mRNA, complete cds [NM_111561]	819865	NM_111561	IBR3 (IBA-RESPONSE 3); acyl-CoA dehydrogenase/ oxidoreductase	GO:0016491|GO:0003995|GO:0048767	NM_111561	At.43455	acyl-CoA dehydrogenase-related	3	2150580	2150639
A_84_P15803	AT4G16760	-0.0204062	0.833499	0.38478	0.0357958	0.291959	0.00139354	0.637613	0.0274878	1.56552	0.00624322	1.50599	0.00246657	1.81835	0.000545833	[11.9.4.2] lipid metabolism.lipid degradation.beta-oxidation.acyl CoA DH	ACX1	Arabidopsis thaliana ACX1 (ACYL-COA OXIDASE 1); acyl-CoA oxidase (ACX1) mRNA, complete cds [NM_117778]	827381	NM_117778	ACX1 (ACYL-COA OXIDASE 1); acyl-CoA oxidase	GO:0009555|GO:0001676|GO:0006635|GO:0009620|GO:0009611|GO:0003997|GO:0009695|GO:0046686|GO:0002213|GO:0005777	NM_117778	At.20864	acyl-CoA oxidase 1	4	9424903	9424962
A_84_P18947	AT1G65520	-1.45922	0.00710621	-1.70856	0.00302609	-2.06199	0.00273171	-1.62949	0.00693888	0.219214	0.205323	0.901058	0.0162062	0.298283	0.123896	[11.9.4.3] lipid metabolism.lipid degradation.beta-oxidation.enoyl CoA hydratase	ECI1	Arabidopsis thaliana ECI1 (DELTA(3), DELTA(2)-ENOYL COA ISOMERASE 1); carnitine racemase/ catalytic/ dodecenoyl-CoA delta-isomerase (ECI1) mRNA, complete cds [NM_105226]	842864	NM_105226	ECI1 (DELTA(3), DELTA(2)-ENOYL COA ISOMERASE 1); carnitine racemase/ catalytic/ dodecenoyl-CoA delta-isomerase	GO:0008809|GO:0004165|GO:0008152|GO:0003824|GO:0009062|GO:0005777	NM_105226	At.35874	delta(3), delta(2)-enoyl CoA isomerase 1	1	24361188	24361247	ATECI1_ECHIC_ECI1_PEC11__delta(3), delta(2)-enoyl CoA isomerase 1
A_84_P15097	AT1G35290	-1.64149	0.0100758	-2.46275	0.00336129	-2.1455	0.0631369	-3.48411	0.0251836	-0.604494	0.0112361	-1.12184	0.0111467	-1.62586	0.10653	[11.9.4.5] lipid metabolism.lipid degradation.beta-oxidation.acyl-CoA thioesterase	AT1G35290	Arabidopsis thaliana thioesterase family protein (AT1G35290) mRNA, complete cds [NM_103226]	840418	NM_103226	thioesterase family protein	GO:0008150|GO:0016291|GO:0016788	NM_103226	At.17675	Thioesterase superfamily protein	1	1294846812948470	1294863912948690	Thioesterase superfamily protein
A_84_P12660	AT3G06860	-0.0517378	0.517605	-0.0191998	0.822259	0.0542388	0.608173	0.14496	0.336455	1.0894	0.0119143	1.14758	0.00595503	1.25356	0.00292078	[11.9.4.9] lipid metabolism.lipid degradation.beta-oxidation.multifunctional	MFP2	Arabidopsis thaliana MFP2 (MULTIFUNCTIONAL PROTEIN 2); 3-hydroxyacyl-CoA dehydrogenase/ enoyl-CoA hydratase (MFP2) mRNA, complete cds [NM_111566]	819870	NM_111566	MFP2 (MULTIFUNCTIONAL PROTEIN 2); 3-hydroxyacyl-CoA dehydrogenase/ enoyl-CoA hydratase	GO:0006635|GO:0005730|GO:0005618|GO:0003857|GO:0004300|GO:0005777	NM_111566	At.24386	multifunctional protein 2	3	2165714	2165773
A_84_P15248	AT1G77760	-0.256372	0.0330461	0.122455	0.438512	0.0700531	0.224141	0.410653	0.0117921	-1.91008	0.0041523	-1.9483	0.000221999	-1.62188	0.00116284	[12.1.1] N-metabolism.nitrate metabolism.NR	NIA1	Arabidopsis thaliana NIA1 (NITRATE REDUCTASE 1); nitrate reductase (NIA1) mRNA, complete cds [NM_106425]	844112	NM_106425	NIA1 (NITRATE REDUCTASE 1); nitrate reductase	GO:0005515|GO:0042128|GO:0008940|GO:0009416|GO:0006809|GO:0005829	NM_106425	At.17771	nitrate reductase 1	1	29236027	29236086
A_84_P11566	AT2G15620	0.355758	0.0333458	-0.115372	0.244947	-0.0763635	0.770459	-0.369672	0.0539015	-1.39746	0.00266209	-1.21964	0.0314325	-1.65176	0.00284907	[12.1.2] N-metabolism.nitrate metabolism.nitrite reductase	NIR1	Arabidopsis thaliana NIR1 (NITRITE REDUCTASE 1); ferredoxin-nitrate reductase/ nitrite reductase (NO-forming) (NIR1) mRNA, complete cds [NM_127123]	816055	NM_127123	NIR1 (NITRITE REDUCTASE 1); ferredoxin-nitrate reductase/ nitrite reductase (NO-forming)	GO:0005739|GO:0016020|GO:0009570|GO:0047889|GO:0010167|GO:0048046|GO:0050421|GO:0009507	NM_127123	At.21870	nitrite reductase 1	2	6812586	6812645
A_84_P19293	AT3G17820	1.16783	0.00103861	0.434282	0.00058534	0.805829	0.00473397	0.837589	0.00238117	1.02808	0.000669087	1.79339	0.0010665	1.43139	0.000526262	[12.2.2] N-metabolism.ammonia metabolism.glutamine synthase	GLN1.3	Arabidopsis thaliana ATGSKB6; copper ion binding / glutamate-ammonia ligase (GLN1.3) mRNA, complete cds [NM_112663]	821050	NM_112663	ATGSKB6; copper ion binding / glutamate-ammonia ligase	GO:0022626|GO:0005886|GO:0004356|GO:0005507|GO:0042128|GO:0046686|GO:0006542|GO:0009507|GO:0005829	NM_112663	At.26821	glutamine synthetase 1.3	3	6099113	6099172
A_84_P52990	AT5G16570	-1.7756	0.000956707	0.0707826	0.132504	-0.821233	0.0125258	-0.360617	0.00740454	-1.1165	0.000154926	-2.50227	0.00159734	-1.5479	0.000668893	[12.2.2] N-metabolism.ammonia metabolism.glutamine synthase	GLN1;4	Arabidopsis thaliana GLN1;4; glutamate-ammonia ligase (GLN1;4) mRNA, complete cds [NM_121663]	831519	NM_121663	GLN1;4; glutamate-ammonia ligase	GO:0004356|GO:0042128|GO:0005829	NM_121663	At.24254	glutamine synthetase 1;4	5	5421829	5421888
A_84_P811281	AT5G35630	0.431627	0.182188	-0.0400328	0.91181	0.762019	0.117001	-0.296179	0.458876	-1.32097	0.0485412	-1.9075	0.0030914	-1.57711	0.0439131	[12.2.2] N-metabolism.ammonia metabolism.glutamine synthase	GS2	Arabidopsis thaliana GS2 (GLUTAMINE SYNTHETASE 2); glutamate-ammonia ligase (GS2) mRNA, complete cds [NM_122954]	833535	NM_122954	GS2 (GLUTAMINE SYNTHETASE 2); glutamate-ammonia ligase	GO:0009651|GO:0007568|GO:0009941|GO:0019676|GO:0005739|GO:0009535|GO:0004356|GO:0016020|GO:0022626|GO:0009570|GO:0009579|GO:0048046|GO:0046686|GO:0009507	NM_122954	At.24218	glutamine synthetase 2	5	13831436	13831495
A_84_P765529	AT4G15242	9.7585	0.000390458	10.7026	0.000369997	9.98784	0.00180203	9.96904	0.00646077	1.44878	0.221371	0.485878	0.398555	0.715214	0.017483	[32] micro RNA, natural antisense etc	AT4G15242	Arabidopsis thaliana (AT4G15242) otherRNA [NR_022967]	6240318	NR_022967	miscRNA	GO:0008150|GO:0003674|GO:0005575	NR_022967	At.65382	other RNA	4	8705930	8705989
A_84_P19644	AT5G17330	-0.0185052	0.846957	0.137276	0.27837	-0.446639	0.00997702	0.226208	0.150681	-1.88163	0.00296832	-1.36457	0.000622788	-1.7927	0.00247961	[13.1.1.1.1] amino acid metabolism.synthesis.central amino acid metabolism.GABA.Glutamate decarboxylase	GAD	Arabidopsis thaliana GAD; calmodulin binding / glutamate decarboxylase (GAD) mRNA, complete cds [NM_121739]	831599	NM_121739	GAD; calmodulin binding / glutamate decarboxylase	GO:0005516|GO:0004351|GO:0046686	NM_121739	At.25228	glutamate decarboxylase	5	5714746	5714805
A_84_P305850	AT2G02010	0.595945	0.253135	0.139476	0.485596	-2.08563	0.00660775	-0.402674	0.0459181	2.11955	0.00447584	4.25897	0.00843829	1.5774	0.00588774	[13.1.1.1.1] amino acid metabolism.synthesis.central amino acid metabolism.GABA.Glutamate decarboxylase	GAD4	Arabidopsis thaliana GAD4 (glutamate decarboxylase 4); calmodulin binding (GAD4) mRNA, complete cds [NM_126262]	814732	NM_126262	GAD4 (glutamate decarboxylase 4); calmodulin binding	GO:0005516|GO:0006536|GO:0005634|GO:0019752|GO:0005829	NM_126262	At.28718	glutamate decarboxylase 4	2	475618	475677
A_84_P853255	AT5G17330	0.0754961	0.782824	0.309348	0.256784	-0.350801	0.0752858	0.425141	0.0373276	-1.92715	0.00481324	-1.38506	0.0202625	-1.81136	0.00840056	[13.1.1.1.1] amino acid metabolism.synthesis.central amino acid metabolism.GABA.Glutamate decarboxylase	GAD	Arabidopsis thaliana GAD; calmodulin binding / glutamate decarboxylase (GAD) mRNA, complete cds [NM_121739]	831599	NM_121739	GAD; calmodulin binding / glutamate decarboxylase	GO:0005516|GO:0004351|GO:0046686	NM_121739	At.25228	glutamate decarboxylase	5	5711429	5711488
A_84_P12546	AT2G02000	-2.54837	0.0322377	-2.60837	0.0314185	-2.36431	0.0122496	-1.72021	0.0126633	-2.02225	0.00113024	-1.31814	0.0178427	-1.13409	0.15513	[13.1.1.1.1] amino acid metabolism.synthesis.central amino acid metabolism.GABA.Glutamate decarboxylase	GAD3	Arabidopsis thaliana GAD3 (glutamate decarboxylase 3); calmodulin binding (GAD3) mRNA, complete cds [NM_126261]	814731	NM_126261	GAD3 (glutamate decarboxylase 3); calmodulin binding	GO:0005516|GO:0006536|GO:0005575|GO:0019752	NM_126261	At.41525	glutamate decarboxylase 3	2	469520	469579	GAD3__glutamate decarboxylase 3
A_84_P12421	AT1G62800	-0.212699	0.15174	-0.0681147	0.309026	0.0426668	0.445824	-0.305083	0.0542531	-1.45179	0.00311242	-1.94413	0.00248556	-1.68876	0.000504767	[13.1.1.2.1] amino acid metabolism.synthesis.central amino acid metabolism.aspartate.aspartate aminotransferase	ASP4	Arabidopsis thaliana ASP4 (ASPARTATE AMINOTRANSFERASE 4); catalytic/ pyridoxal phosphate binding / transaminase/ transferase, transferring nitrogen_ (ASP4) mRNA, complete cds [NM_179507]	842579	NM_179507	ASP4 (ASPARTATE AMINOTRANSFERASE 4); catalytic/ pyridoxal phosphate binding / transaminase/ transferase, transferring nitrogenous groups	GO:0006520|GO:0009058|GO:0016769|GO:0030170|GO:0008483|GO:0003824|GO:0005829	NM_179507	At.22970	aspartate aminotransferase 4	1	23254701	23254760
A_84_P10509	AT1G72330	1.19134	0.0030829	0.45756	0.124855	0.0385637	0.586939	0.868341	0.0103449	1.03252	0.0304514	2.59608	0.000311004	1.4433	0.0028267	[13.1.1.3.1] amino acid metabolism.synthesis.central amino acid metabolism.alanine.alanine aminotransferase	ALAAT2	Arabidopsis thaliana ALAAT2 (ALANINE AMINOTRANSFERASE 2); ATP binding / L-alanine:2-oxoglutarate aminotransferase (ALAAT2) mRNA, complete cds [NM_105892]	843565	NM_105892	ALAAT2 (ALANINE AMINOTRANSFERASE 2); ATP binding / L-alanine:2-oxoglutarate aminotransferase	GO:0005739|GO:0004021|GO:0009058|GO:0005507|GO:0005524	NM_105892	At.15579	alanine aminotransferase 2	1	27236479	27236538
A_84_P20163	AT2G38400	-0.095027	0.120792	0.585272	0.0155811	0.57863	0.00480998	0.732901	0.0114329	1.85527	0.00294036	1.32924	0.000791977	2.0029	0.000385403	[13.1.1.3.11] amino acid metabolism.synthesis.central amino acid metabolism.alanine.alanine-glyoxylate aminotransferase	AGT3	Arabidopsis thaliana AGT3 (ALANINE:GLYOXYLATE AMINOTRANSFERASE 3); alanine-glyoxylate transaminase/ catalytic/ pyridoxal phosphate binding / transa_ (AGT3) mRNA, complete cds [NM_129396]	818421	NM_129396	AGT3 (ALANINE:GLYOXYLATE AMINOTRANSFERASE 3); alanine-glyoxylate transaminase/ catalytic/ pyridoxal phosphate binding / transaminase	GO:0030170|GO:0008483|GO:0003824|GO:0008453	NM_129396	At.11529	alanine:glyoxylate aminotransferase 3	2	16085768	16085827
A_84_P11587	AT2G39800	0.198399	0.0493084	0.354947	0.0174051	0.155024	0.277485	-0.0690131	0.461093	3.92541	0.000227822	3.54482	0.000678806	3.50145	0.000371584	[13.1.2.2.1] amino acid metabolism.synthesis.glutamate family.proline.delta 1-pyrroline-5-carboxylate synthetase	P5CS1	Arabidopsis thaliana P5CS1 (DELTA1-PYRROLINE-5-CARBOXYLATE SYNTHASE 1); delta1-pyrroline-5-carboxylate synthetase (P5CS1) mRNA, complete cds [NM_201912]	818566	NM_201912	P5CS1 (DELTA1-PYRROLINE-5-CARBOXYLATE SYNTHASE 1); delta1-pyrroline-5-carboxylate synthetase	GO:0005737|GO:0009651|GO:0016020|GO:0048364|GO:0009737|GO:0009414|GO:0006561|GO:0042538|GO:0017084|GO:0009269|GO:0006979|GO:0009507	NM_201912	At.20482	delta1-pyrroline-5-carboxylate synthase 1	2	16599249	16599308
A_84_P760385	AT3G55610	-0.103189	0.631379	-0.340819	0.101975	-0.241125	0.200695	0.117282	0.447486	1.09534	0.00225328	1.69138	0.00808412	1.55344	0.0109554	[13.1.2.2.1] amino acid metabolism.synthesis.glutamate family.proline.delta 1-pyrroline-5-carboxylate synthetase	P5CS2	Arabidopsis thaliana P5CS2 (DELTA 1-PYRROLINE-5-CARBOXYLATE SYNTHASE 2); catalytic/ glutamate 5-kinase/ oxidoreductase (P5CS2) mRNA, complete cds [NM_001125374]	824727	NM_001125374	P5CS2 (DELTA 1-PYRROLINE-5-CARBOXYLATE SYNTHASE 2); catalytic/ glutamate 5-kinase/ glutamate-5-semialdehyde dehydrogenase/ oxidoreductase	GO:0005737|GO:0004350|GO:0016491|GO:0009737|GO:0006561|GO:0004349|GO:0042538|GO:0003824|GO:0009793|GO:0009507	NM_001125374	At.25196	delta 1-pyrroline-5-carboxylate synthase 2	3	20625050	20625109
A_84_P813784	AT2G39800	-0.451644	0.178922	1.5173	0.220287	0.489501	0.131127	0.426124	0.152722	5.30772	0.0257337	3.2754	0.00592547	4.21655	0.00134959	[13.1.2.2.1] amino acid metabolism.synthesis.glutamate family.proline.delta 1-pyrroline-5-carboxylate synthetase	P5CS1	Arabidopsis thaliana P5CS1 (DELTA1-PYRROLINE-5-CARBOXYLATE SYNTHASE 1); delta1-pyrroline-5-carboxylate synthetase (P5CS1) mRNA, complete cds [NM_201912]	818566	NM_201912	P5CS1 (DELTA1-PYRROLINE-5-CARBOXYLATE SYNTHASE 1); delta1-pyrroline-5-carboxylate synthetase	GO:0005737|GO:0009651|GO:0016020|GO:0048364|GO:0009737|GO:0009414|GO:0006561|GO:0042538|GO:0017084|GO:0009269|GO:0006979|GO:0009507	NM_201912	At.20482	delta1-pyrroline-5-carboxylate synthase 1	2	16602978	16603037
A_84_P19368	AT3G47340	-0.855532	0.0321124	-0.277778	0.128182	-0.917226	0.00495417	-0.363171	0.041753	1.25788	0.00871353	1.23418	0.0158972	1.17248	0.00295581	[13.1.3.1.1] amino acid metabolism.synthesis.aspartate family.asparagine.asparagine synthetase	ASN1	Arabidopsis thaliana ASN1 (GLUTAMINE-DEPENDENT ASPARAGINE SYNTHASE 1); asparagine synthase (glutamine-hydrolyzing) (ASN1) mRNA, complete cds [NM_180333]	823888	NM_180333	ASN1 (GLUTAMINE-DEPENDENT ASPARAGINE SYNTHASE 1); asparagine synthase (glutamine-hydrolyzing)	GO:0009744|GO:0009750|GO:0009646|GO:0004066|GO:0043617|GO:0009063|GO:0009749	NM_180333	At.20782	glutamine-dependent asparagine synthase 1	3	17438164	17438223
A_84_P20729	AT5G65010	0.00630673	0.976189	-0.0886063	0.616511	-0.259363	0.0925438	-0.253778	0.309561	-1.3339	0.0274493	-1.2334	0.0222889	-1.49907	0.00318379	[13.1.3.1.1] amino acid metabolism.synthesis.aspartate family.asparagine.asparagine synthetase	ASN2	Arabidopsis thaliana ASN2 (ASPARAGINE SYNTHETASE 2); asparagine synthase (glutamine-hydrolyzing) (ASN2) mRNA, complete cds [NM_125900]	836625	NM_125900	ASN2 (ASPARAGINE SYNTHETASE 2); asparagine synthase (glutamine-hydrolyzing)	GO:0004066|GO:0006529	NM_125900	At.7860	asparagine synthetase 2	5	25972200	25972259
A_84_P845406	AT3G47340	-0.765207	0.0283856	-0.290852	0.235706	-0.858409	0.00511381	-0.178073	0.00771362	1.14949	0.0182182	1.35547	0.00835274	1.26227	0.0035041	[13.1.3.1.1] amino acid metabolism.synthesis.aspartate family.asparagine.asparagine synthetase	ASN1	Arabidopsis thaliana ASN1 (GLUTAMINE-DEPENDENT ASPARAGINE SYNTHASE 1); asparagine synthase (glutamine-hydrolyzing) (ASN1) mRNA, complete cds [NM_114602]	823888	NM_114602	ASN1 (GLUTAMINE-DEPENDENT ASPARAGINE SYNTHASE 1); asparagine synthase (glutamine-hydrolyzing)	GO:0009744|GO:0009750|GO:0009646|GO:0004066|GO:0043617|GO:0009063|GO:0009749	NM_114602	At.20782	glutamine-dependent asparagine synthase 1	3	1743967517439720	1743980417439810
A_84_P852295	AT3G47340	-0.60118	0.0850301	-0.207478	0.209498	-0.935251	0.0276499	-0.340983	0.161107	1.1841	0.00993175	1.38466	0.0188143	1.05059	0.0204284	[13.1.3.1.1] amino acid metabolism.synthesis.aspartate family.asparagine.asparagine synthetase	ASN1	Arabidopsis thaliana ASN1 (GLUTAMINE-DEPENDENT ASPARAGINE SYNTHASE 1); asparagine synthase (glutamine-hydrolyzing) (ASN1) mRNA, complete cds [NM_180333]	823888	NM_180333	ASN1 (GLUTAMINE-DEPENDENT ASPARAGINE SYNTHASE 1); asparagine synthase (glutamine-hydrolyzing)	GO:0009744|GO:0009750|GO:0009646|GO:0004066|GO:0043617|GO:0009063|GO:0009749	NM_180333	At.20782	glutamine-dependent asparagine synthase 1	3	17438484	17438543
A_84_P15285	AT1G33320	-0.654742	0.017082	-0.77372	0.0212106	-0.170728	0.658817	-0.703029	0.193375	-2.54388	0.0133694	-2.9572	0.00686075	-2.47319	0.00927326	[13.1.3.4.1] amino acid metabolism.synthesis.aspartate family.methionine.cystathionine gamma-synthase	AT1G33320	Arabidopsis thaliana cystathionine gamma-synthase, chloroplast, putative / O-succinylhomoserine (Thiol)-lyase, putative (AT1G33320) mRNA, complete cds [NM_103059]	840226	NM_103059	cystathionine gamma-synthase, chloroplast, putative / O-succinylhomoserine (Thiol)-lyase, putative	GO:0006520|GO:0003962|GO:0030170|GO:0009086|GO:0003824	NM_103059	At.51901	Pyridoxal phosphate (PLP)-dependent transferases superfamily protein	1	12083387	12083446
A_84_P593458	AT1G69523	-1.13083	0.000148891	-0.877638	0.00147978	-1.1558	0.00877596	-2.38386	0.000711641	-1.48102	0.00172602	-2.96227	0.00121432	-2.98724	0.000156292	[13.1.3.4.12] amino acid metabolism.synthesis.aspartate family.methionine.homocysteine S-methyltransferase	AT1G69523	Arabidopsis thaliana UbiE/COQ5 methyltransferase family protein (AT1G69523) mRNA, complete cds [NM_105620]	843286	NM_105620	UbiE/COQ5 methyltransferase family protein	GO:0008168|GO:0008152|GO:0009507	NM_105620	At.18891	S-adenosyl-L-methionine-dependent methyltransferases superfamily protein	1	26131161	26131220
A_84_P843261	AT1G69523	-0.758722	0.000139141	-0.714344	0.000648625	-0.922496	0.00350402	-2.12826	0.000633984	-1.61932	0.000163633	-2.86946	3.65929e-05	-3.03323	0.000301637	[13.1.3.4.12] amino acid metabolism.synthesis.aspartate family.methionine.homocysteine S-methyltransferase	AT1G69523	Arabidopsis thaliana UbiE/COQ5 methyltransferase family protein (AT1G69523) mRNA, complete cds [NM_105620]	843286	NM_105620	UbiE/COQ5 methyltransferase family protein	GO:0008168|GO:0008152|GO:0009507	NM_105620	At.18891	S-adenosyl-L-methionine-dependent methyltransferases superfamily protein	1	2613086726130860	2613096126131010
A_84_P106016	AT1G15125	1.71204	0.00843926	0.373549	0.236958	1.68334	0.0166963	1.27874	0.0151337	-2.1159	0.0086953	-1.18202	0.0258974	-1.21072	0.0236506	[13.1.3.4.13] amino acid metabolism.synthesis.aspartate family.methionine.methionine S-methyltransferase	AT1G15125	Arabidopsis thaliana S-adenosylmethionine-dependent methyltransferase/ methyltransferase (AT1G15125) mRNA, complete cds [NM_148466]	838076	NM_148466	S-adenosylmethionine-dependent methyltransferase/ methyltransferase	GO:0008150|GO:0008168|GO:0008757|GO:0005575	NM_148466	At.45283	S-adenosyl-L-methionine-dependent methyltransferases superfamily protein	1	5205657	5205716
A_84_P11635	AT2G43910	-0.624642	0.0328595	-0.445838	0.0327446	-0.688089	0.00155026	-0.802981	0.000920702	-1.68836	0.00185896	-1.98205	0.00306437	-2.0455	0.000507137	[13.1.3.4.13] amino acid metabolism.synthesis.aspartate family.methionine.methionine S-methyltransferase	AT2G43910	Arabidopsis thaliana thiol methyltransferase, putative (AT2G43910) mRNA, complete cds [NM_001084584]	818995	NM_001084584	thiol methyltransferase, putative	GO:0005886|GO:0008119|GO:0008168|GO:0008152	NM_001084584	At.19489	HARMLESS TO OZONE LAYER 1	2	1818506518185090	1818520918185230
A_84_P806680	AT3G03780	-0.588976	0.0585644	-0.330983	0.230784	-0.0795717	0.687415	-0.519592	0.119728	-1.03885	0.0268	-1.73687	0.00152089	-1.22746	0.0297383	[13.1.3.4.3] amino acid metabolism.synthesis.aspartate family.methionine.methionine synthase	AtMS2	Arabidopsis thaliana AtMS2; 5-methyltetrahydropteroyltriglutamate-homocysteine S-methyltransferase/ methionine synthase (AtMS2) mRNA, complete cds [NM_111249]	821147	NM_111249	AtMS2; 5-methyltetrahydropteroyltriglutamate-homocysteine S-methyltransferase/ methionine synthase	GO:0009651|GO:0005886|GO:0009086|GO:0009941|GO:0003871|GO:0048046|GO:0008705|GO:0046686|GO:0009507|GO:0005829	NM_111249	At.18359	methionine synthase 2	3	957744	957803
A_84_P14058	AT5G52100	0.17151	0.0164232	0.0820288	0.0177654	0.41753	0.0193058	0.00727934	0.880716	-1.62097	0.000250542	-1.94174	0.000705042	-1.69572	0.000451728	[13.1.3.5.2] amino acid metabolism.synthesis.aspartate family.lysine.dihydrodipicolinate reductase	crr1	Arabidopsis thaliana crr1 (chlororespiration reduction 1); dihydrodipicolinate reductase (crr1) mRNA, complete cds [NM_124589]	835286	NM_124589	crr1 (chlororespiration reduction 1); dihydrodipicolinate reductase	GO:0009570|GO:0019684|GO:0009089|GO:0008839|GO:0009507	NM_124589	At.29638	Dihydrodipicolinate reductase, bacterial/plant	5	2117195421171980	2117207521172090
A_84_P18312	AT3G02020	-0.58283	0.003847	-0.122416	0.179465	-0.274855	0.0696297	-1.28535	0.00326659	-1.07027	0.00325214	-2.54118	0.000288503	-2.23321	0.00106421	[13.1.3.6.1.1] amino acid metabolism.synthesis.aspartate family.misc.homoserine.aspartate kinase	AK3	Arabidopsis thaliana AK3 (ASPARTATE KINASE 3); aspartate kinase (AK3) mRNA, complete cds [NM_111068]	821287	NM_111068	AK3 (ASPARTATE KINASE 3); aspartate kinase	GO:0004072|GO:0009067	NM_111068	At.41192	aspartate kinase 3	3	340987341032	341111341124
A_84_P237883	AT5G14200	-0.242908	0.0455867	0.0708208	0.766465	-0.377305	0.0235401	-0.5458	0.0122526	-1.10367	0.0341943	-1.58589	0.00121291	-1.72029	0.00111417	[13.1.4.4.3] amino acid metabolism.synthesis.branched chain group.leucine specific.3-isopropylmalate dehydrogenase	AT5G14200	Arabidopsis thaliana 3-isopropylmalate dehydrogenase, chloroplast, putative (AT5G14200) mRNA, complete cds [NM_001036803]	831270	NM_001036803	3-isopropylmalate dehydrogenase, chloroplast, putative	GO:0009536|GO:0003862|GO:0009651|GO:0009570|GO:0009098|GO:0008152|GO:0019761|GO:0009507	NM_001036803	At.6515	isopropylmalate dehydrogenase 1	5	4578111	4578170
A_84_P10399	AT1G17745	0.397494	0.0801733	-0.110325	0.205521	0.137236	0.372327	0.380725	0.0557083	1.86012	0.00146941	2.61143	0.0031514	2.35117	0.00131146	[13.1.5.1.1] amino acid metabolism.synthesis.serine-glycine-cysteine group.serine.phosphoglycerate dehydrogenase	PGDH	Arabidopsis thaliana PGDH (3-PHOSPHOGLYCERATE DEHYDROGENASE); phosphoglycerate dehydrogenase (PGDH) mRNA, complete cds [NM_101636]	838352	NM_101636	PGDH (3-PHOSPHOGLYCERATE DEHYDROGENASE); phosphoglycerate dehydrogenase	GO:0005515|GO:0004617|GO:0006564|GO:0005634|GO:0009507|GO:0005829	NM_101636	At.21252	D-3-phosphoglycerate dehydrogenase	1	6104895	6104954
A_84_P20245	AT3G19480	0.0218802	0.828087	-0.445665	0.0323183	0.166756	0.202553	-0.758366	0.0077872	-1.08008	0.00215984	-1.53766	0.00297792	-1.39278	0.00447924	[13.1.5.1.1] amino acid metabolism.synthesis.serine-glycine-cysteine group.serine.phosphoglycerate dehydrogenase	AT3G19480	Arabidopsis thaliana D-3-phosphoglycerate dehydrogenase, putative / 3-PGDH, putative (AT3G19480) mRNA, complete cds [NM_112835]	821482	NM_112835	D-3-phosphoglycerate dehydrogenase, putative / 3-PGDH, putative	GO:0005739|GO:0048037|GO:0004617|GO:0051287|GO:0005488|GO:0008152|GO:0006564|GO:0003824|GO:0016597|GO:0055114|GO:0016616|GO:0009507	NM_112835	At.68436	D-3-phosphoglycerate dehydrogenase	3	6754576	6754635
A_84_P816700	AT1G17745	-0.917439	0.0343895	-0.468201	0.263386	-0.321868	0.40475	0.218637	0.568406	2.54464	0.012542	2.63591	0.00155992	3.23148	0.0107451	[13.1.5.1.1] amino acid metabolism.synthesis.serine-glycine-cysteine group.serine.phosphoglycerate dehydrogenase	PGDH	Arabidopsis thaliana PGDH (3-PHOSPHOGLYCERATE DEHYDROGENASE); phosphoglycerate dehydrogenase (PGDH) mRNA, complete cds [NM_101636]	838352	NM_101636	PGDH (3-PHOSPHOGLYCERATE DEHYDROGENASE); phosphoglycerate dehydrogenase	GO:0005515|GO:0004617|GO:0006564|GO:0005634|GO:0009507|GO:0005829	NM_101636	At.21252	D-3-phosphoglycerate dehydrogenase	1	6101345	6101404
A_84_P12592	AT2G24580	-0.0533676	0.65911	0.127474	0.0493933	-0.247343	0.235019	-0.102985	0.54027	-1.40508	0.00889	-1.44156	0.0139681	-1.63554	0.00106979	[13.1.5.2.41] amino acid metabolism.synthesis.serine-glycine-cysteine group.glycine.sarcosine oxidase	AT2G24580	Arabidopsis thaliana sarcosine oxidase family protein (AT2G24580) mRNA, complete cds [NM_128019]	816994	NM_128019	sarcosine oxidase family protein	GO:0008115|GO:0046653|GO:0005575|GO:0055114	NM_128019	At.28544	FAD-dependent oxidoreductase family protein	2	10444946	10445005
A_84_P13997	AT5G28020	0.812869	0.0323344	0.0542555	0.259193	1.20479	0.0126278	-0.189148	0.120972	-1.2819	0.00135534	-1.91722	0.00988743	-1.5253	0.00181782	[13.1.5.3.1] amino acid metabolism.synthesis.serine-glycine-cysteine group.cysteine.OASTL	CYSD2	Arabidopsis thaliana CYSD2 (CYSTEINE SYNTHASE D2); catalytic/ cysteine synthase/ pyridoxal phosphate binding (CYSD2) mRNA, complete cds [NM_001036879]	832872	NM_001036879	CYSD2 (CYSTEINE SYNTHASE D2); catalytic/ cysteine synthase/ pyridoxal phosphate binding	GO:0019344|GO:0008152|GO:0006535|GO:0004124	NM_001036879	At.23896	cysteine synthase D2	5	1002676610026810	1002688610026890
A_84_P14942	AT5G28030	-2.53035	0.00141294	0.46721	0.0239249	-1.77698	0.0114505	-0.322675	0.412973	-1.69967	0.0339924	-3.24292	0.00423937	-2.48955	0.000158777	[13.1.5.3.1] amino acid metabolism.synthesis.serine-glycine-cysteine group.cysteine.OASTL	AT5G28030	Arabidopsis thaliana cysteine synthase, putative / O-acetylserine (thiol)-lyase, putative / O-acetylserine sulfhydrylase, putative (AT5G28030) mRNA, complete cds [NM_122686]	832873	NM_122686	cysteine synthase, putative / O-acetylserine (thiol)-lyase, putative / O-acetylserine sulfhydrylase, putative	GO:0019344|GO:0030170|GO:0008152|GO:0006535|GO:0004124|GO:0003824	NM_122686	At.30769	L-cysteine desulfhydrase 1	5	10030495	10030554
A_84_P18460	AT3G55870	-0.248761	0.71455	-1.23116	0.13832	1.36777	0.00642148	0.579596	0.0563066	1.31414	0.0163911	1.50836	0.0437421	3.1249	0.0250828	[13.1.6.5.1] amino acid metabolism.synthesis.aromatic aa.tryptophan.anthranilate synthase	AT3G55870	Arabidopsis thaliana anthranilate synthase, alpha subunit, putative (AT3G55870) mRNA, complete cds [NM_115445]	824753	NM_115445	anthranilate synthase, alpha subunit, putative	GO:0000162|GO:0016833|GO:0009058|GO:0004049|GO:0012505	NM_115445	At.26298	ADC synthase superfamily protein	3	20733701	20733760
A_84_P11864	AT3G61300	0.504733	0.0501634	0.389677	0.19913	-1.02562	0.00886434	-0.280303	0.436011	-2.88045	0.0131442	-2.02008	0.00191451	-3.55043	0.00122137	[13.1.6.5.3] amino acid metabolism.synthesis.aromatic aa.tryptophan.phosphoribosyanthranilate isomerase	AT3G61300	Arabidopsis thaliana C2 domain-containing protein (AT3G61300) mRNA, complete cds [NM_115994]	825302	NM_115994	C2 domain-containing protein	GO:0003674|GO:0005575	NM_115994	At.71203	C2 calcium/lipid-binding plant phosphoribosyltransferase family protein	3	22690502	22690561
A_84_P834342	AT1G07780	2.85936	0.033127	4.48148	0.00951742	3.46945	0.0055983	2.91012	0.026831	1.49567	0.109539	-0.685779	0.276738	-0.0756936	0.857649	[13.1.6.5.3] amino acid metabolism.synthesis.aromatic aa.tryptophan.phosphoribosyanthranilate isomerase	PAI1	Arabidopsis thaliana PAI1 (PHOSPHORIBOSYLANTHRANILATE ISOMERASE 1); phosphoribosylanthranilate isomerase (PAI1) mRNA, complete cds [NM_202055]	837292	NM_202055	PAI1 (PHOSPHORIBOSYLANTHRANILATE ISOMERASE 1); phosphoribosylanthranilate isomerase	GO:0000162|GO:0004640|GO:0009507	NM_202055	At.48165	phosphoribosylanthranilate isomerase 1	1	2412047	2412104	PAI1_TRP6__phosphoribosylanthranilate isomerase 1
A_84_P752615	AT1G29410	1.1659	0.000459008	1.12843	0.00177892	-0.504119	0.00617644	-0.183556	0.00130325	0.125904	0.0908992	0.483934	0.00658551	-1.18608	0.00046246	[13.1.6.5.3] amino acid metabolism.synthesis.aromatic aa.tryptophan.phosphoribosyanthranilate isomerase	PAI3	Arabidopsis thaliana PAI3 (phosphoribosylanthranilate isomerase 3); phosphoribosylanthranilate isomerase (PAI3) mRNA, complete cds [NM_180623]	839817	NM_180623	PAI3 (phosphoribosylanthranilate isomerase 3); phosphoribosylanthranilate isomerase	GO:0000162|GO:0004640|GO:0009628|GO:0007275|GO:0040007|GO:0009411|GO:0009507	NM_180623	At.40744	phosphoribosylanthranilate isomerase 3	1	10298518	10298577	PAI3__phosphoribosylanthranilate isomerase 3
A_84_P789939	AT5G05590	1.48683	0.000719468	1.23183	0.00769593	-0.413394	0.0166496	0.0619334	0.0830404	-0.0667567	0.581903	0.663572	0.00641416	-1.23665	0.0010827	[13.1.6.5.3] amino acid metabolism.synthesis.aromatic aa.tryptophan.phosphoribosyanthranilate isomerase	PAI1	Arabidopsis thaliana PAI1 (PHOSPHORIBOSYLANTHRANILATE ISOMERASE 1); phosphoribosylanthranilate isomerase (PAI1) mRNA, complete cds [NM_202055]	837292	NM_202055	PAI1 (PHOSPHORIBOSYLANTHRANILATE ISOMERASE 1); phosphoribosylanthranilate isomerase	GO:0000162|GO:0004640|GO:0009507	NM_202055	At.48165	[AT5G05590, phosphoribosylanthranilate isomerase 2];[AT1G07780, phosphoribosylanthranilate isomerase 1]	[AT5G05590, 5];[AT1G07780, 1]	[AT5G05590, 1667142];[AT1G07780, 2410760]	[AT5G05590, 1667201];[AT1G07780, 2410819]	PAI2__phosphoribosylanthranilate isomerase 2
A_84_P868911	AT5G05590	1.60773	0.00309425	1.69967	0.00356288	0.832678	0.0243415	0.727268	0.0400215	0.189931	0.377916	-0.00742342	0.964025	-0.782473	0.00692912	[13.1.6.5.3] amino acid metabolism.synthesis.aromatic aa.tryptophan.phosphoribosyanthranilate isomerase	PAI2	Arabidopsis thaliana PAI2 (PHOSPHORIBOSYLANTHRANILATE ISOMERASE 2); phosphoribosylanthranilate isomerase (PAI2) mRNA, complete cds [NM_203005]	830442	NM_203005	PAI2 (PHOSPHORIBOSYLANTHRANILATE ISOMERASE 2); phosphoribosylanthranilate isomerase	GO:0000162|GO:0004640|GO:0009507	NM_203005	At.48988	phosphoribosylanthranilate isomerase 2	5	1667067	1667126	PAI2__phosphoribosylanthranilate isomerase 2
A_84_P544235	AT5G28237	-1.206	0.141295	-1.08646	0.210177	-2.48925	0.00200579	-1.41943	0.0044904	3.53207	0.0176607	4.48234	0.00654316	3.19909	0.013284	[13.1.6.5.5] amino acid metabolism.synthesis.aromatic aa.tryptophan.tryptophan synthase	AT5G28237	Arabidopsis thaliana tryptophan synthase, beta subunit, putative (AT5G28237) mRNA, complete cds [NM_203115]	2746023	NM_203115	tryptophan synthase, beta subunit, putative	GO:0000162|GO:0004834|GO:0030170|GO:0008152|GO:0003824|GO:0006568	NM_203115	At.44247	Pyridoxal-5'-phosphate-dependent enzyme family protein	5	10209123	10209182
A_84_P851247	AT5G28237	-1.05526	0.0922137	-0.444265	0.522188	-5.59877	0.000523002	-2.15375	0.00342812	4.79796	0.0102735	7.63198	0.000444581	3.08848	0.0112712	[13.1.6.5.5] amino acid metabolism.synthesis.aromatic aa.tryptophan.tryptophan synthase	AT5G28237	Arabidopsis thaliana tryptophan synthase, beta subunit, putative (AT5G28237) mRNA, complete cds [NM_203115]	2746023	NM_203115	tryptophan synthase, beta subunit, putative	GO:0000162|GO:0004834|GO:0030170|GO:0008152|GO:0003824|GO:0006568	NM_203115	At.44247	Pyridoxal-5'-phosphate-dependent enzyme family protein	5	10212359	10212418
A_84_P23832	AT1G58080	0.592754	0.00855543	-0.0608897	0.729807	0.126497	0.535407	-0.310028	0.101547	-1.45261	0.0125813	-1.2355	0.0154565	-1.70175	0.00273712	[13.1.7.1] amino acid metabolism.synthesis.histidine.ATP phosphoribosyl transferase	ATATP-PRT1	Arabidopsis thaliana ATATP-PRT1 (ATP PHOSPHORIBOSYL TRANSFERASE 1); ATP phosphoribosyltransferase (ATATP-PRT1) mRNA, complete cds [NM_104590]	842175	NM_104590	ATATP-PRT1 (ATP PHOSPHORIBOSYL TRANSFERASE 1); ATP phosphoribosyltransferase	GO:0003879|GO:0000105|GO:0009507	NM_104590	At.476	ATP phosphoribosyl transferase 1	1	21504577	21504636
A_84_P851970	AT1G58080	0.116583	0.545131	-0.20296	0.160427	0.25171	0.346498	-0.36239	0.250293	-1.06885	0.0265218	-1.3634	0.0210053	-1.22828	0.0182068	[13.1.7.1] amino acid metabolism.synthesis.histidine.ATP phosphoribosyl transferase	ATATP-PRT1	Arabidopsis thaliana ATATP-PRT1 (ATP PHOSPHORIBOSYL TRANSFERASE 1); ATP phosphoribosyltransferase (ATATP-PRT1) mRNA, complete cds [NM_104590]	842175	NM_104590	ATATP-PRT1 (ATP PHOSPHORIBOSYL TRANSFERASE 1); ATP phosphoribosyltransferase	GO:0003879|GO:0000105|GO:0009507	NM_104590	At.476	ATP phosphoribosyl transferase 1	1	2150597421505980	2150606721506110
A_84_P10009	AT4G08870	-1.94998	0.0018533	-1.79423	0.00770232	-1.85025	0.00466051	-1.68688	0.0153431	1.94139	0.0144797	1.94899	0.0023989	2.04873	0.00331619	[13.2.2.3.1001] amino acid metabolism.degradation.glutamate family.arginine	AT4G08870	Arabidopsis thaliana arginase, putative (AT4G08870) mRNA, complete cds [NM_116956]	826458	NM_116956	arginase, putative	GO:0005739|GO:0008783|GO:0006595|GO:0004053|GO:0050897|GO:0009507	NM_116956	At.4188	Arginase/deacetylase superfamily protein	4	5646656	5646715
A_84_P12146	AT5G46180	0.0128192	0.92674	0.0843891	0.0780149	0.333191	0.116767	0.59433	0.00221625	1.2309	0.000831228	1.42047	0.0148868	1.74084	5.03372e-05	[13.2.2.3.1001] amino acid metabolism.degradation.glutamate family.arginine	DELTA-OAT	Arabidopsis thaliana delta-OAT; ornithine-oxo-acid transaminase (DELTA-OAT) mRNA, complete cds [NM_123987]	834660	NM_123987	delta-OAT; ornithine-oxo-acid transaminase	GO:0005739|GO:0019544|GO:0004587|GO:0006593|GO:0006561|GO:0042538|GO:0008270	NM_123987	At.28104	ornithine-delta-aminotransferase	5	18718776	18718835
A_84_P22632	AT5G14800	0.0948438	0.211711	-0.0249824	0.664565	0.143006	0.151926	0.2288	0.0200064	1.09058	0.00118524	1.2962	0.00272858	1.34436	0.00117582	[13.2.2.3.1001] amino acid metabolism.degradation.glutamate family.arginine	P5CR	Arabidopsis thaliana P5CR (PYRROLINE-5- CARBOXYLATE (P5C) REDUCTASE); pyrroline-5-carboxylate reductase (P5CR) mRNA, complete cds [NM_001085115]	831332	NM_001085115	P5CR (PYRROLINE-5- CARBOXYLATE (P5C) REDUCTASE); pyrroline-5-carboxylate reductase	GO:0005737|GO:0009651|GO:0009408|GO:0005618|GO:0006561|GO:0004735	NM_001085115	At.385	pyrroline-5- carboxylate (P5C) reductase	5	4786219	4786278
A_84_P763091	AT4G08870	-2.29882	0.00141958	-2.40322	0.00138393	-2.43966	0.00148373	-2.28974	0.00136208	1.86735	0.000287661	2.12167	0.00048988	1.98083	0.00358989	[13.2.2.3.1001] amino acid metabolism.degradation.glutamate family.arginine	AT4G08870	Arabidopsis thaliana arginase, putative (AT4G08870) mRNA, complete cds [NM_001036522]	826458	NM_001036522	arginase, putative	GO:0005739|GO:0008783|GO:0006595|GO:0004053|GO:0050897|GO:0009507	NM_001036522	At.4188	Arginase/deacetylase superfamily protein	4	5648006	5648065
A_84_P12315	AT1G64660	0.382891	0.032171	0.00323721	0.969648	0.319583	0.0588834	-0.395858	0.0991541	3.73767	0.00128878	3.40189	0.000492504	3.33858	0.000523584	[13.2.3.4.1] amino acid metabolism.degradation.aspartate family.methionine.methionine gamma-lyase	ATMGL	Arabidopsis thaliana ATMGL (ARABIDOPSIS THALIANA METHIONINE GAMMA-LYASE); catalytic/ methionine gamma-lyase (ATMGL) mRNA, complete cds [NM_105141]	842774	NM_105141	ATMGL (ARABIDOPSIS THALIANA METHIONINE GAMMA-LYASE); catalytic/ methionine gamma-lyase	GO:0006520|GO:0018826|GO:0003824|GO:0019458|GO:0005829	NM_105141	At.16566	methionine gamma-lyase	1	24030476	24030535
A_84_P813210	AT1G64660	-0.207034	0.700451	-0.952344	0.0249897	0.323037	0.329325	-1.15495	0.0414373	4.07088	0.00128958	3.33819	0.0191927	3.86827	0.00405453	[13.2.3.4.1] amino acid metabolism.degradation.aspartate family.methionine.methionine gamma-lyase	ATMGL	Arabidopsis thaliana ATMGL (ARABIDOPSIS THALIANA METHIONINE GAMMA-LYASE); catalytic/ methionine gamma-lyase (ATMGL) mRNA, complete cds [NM_105141]	842774	NM_105141	ATMGL (ARABIDOPSIS THALIANA METHIONINE GAMMA-LYASE); catalytic/ methionine gamma-lyase	GO:0006520|GO:0018826|GO:0003824|GO:0019458|GO:0005829	NM_105141	At.16566	methionine gamma-lyase	1	24028968	24029027
A_84_P17178	AT1G66520	0.0856057	0.441534	-0.408107	0.147544	-0.31428	0.124707	-0.750735	0.0149025	-1.32367	0.0180678	-1.26641	0.0096979	-1.66629	0.00264626	[13.2.3.4] amino acid metabolism.degradation.aspartate family.methionine	pde194	Arabidopsis thaliana pde194 (pigment defective 194); catalytic/ formyltetrahydrofolate deformylase/ hydroxymethyl-, formyl- and related transferase (pde194) mRNA, complete cds [NM_105323]	842970	NM_105323	pde194 (pigment defective 194); catalytic/ formyltetrahydrofolate deformylase/ hydroxymethyl-, formyl- and related transferase	GO:0008864|GO:0009058|GO:0009152|GO:0016742|GO:0003824	NM_105323	At.35761	[AT1G66520, formyltransferase, putative];[AT3G31005, Pseudogene of AT1G66520; PDE194 (PIGMENT DEFECTIVE 194); formyltetrahydrofolate deformylase/ hydroxymethyl-, formyl- and related transferase]	[AT1G66520, 1];[AT3G31005, 3]	[AT1G66520, 24816340];[AT3G31005, 12662608]	[AT1G66520, 24816399];[AT3G31005, 12662667]
A_84_P12931	AT4G33150	-0.328991	0.0779045	0.413219	0.0504634	0.672937	0.0431204	0.85816	0.037433	2.7485	0.00162096	2.19152	0.000865161	3.19344	0.00256283	[13.2.3.5.1002] amino acid metabolism.degradation.aspartate family.lysine	AT4G33150	Arabidopsis thaliana lysine-ketoglutarate reductase/saccharopine dehydrogenase bifunctional enzyme (AT4G33150) mRNA, complete cds [NM_001160811]	829452	NM_001160811	lysine-ketoglutarate reductase/saccharopine dehydrogenase bifunctional enzyme	GO:0004753|GO:0047130|GO:0019477|GO:0005829	NM_001160811	At.20921	lysine-ketoglutarate reductase/saccharopine dehydrogenase bifunctional enzyme	4	1598548115985530	1598563315985640
A_84_P814026	AT4G33150	-0.403274	0.0593252	0.423934	0.057681	0.665108	0.0643558	0.969384	0.0399916	2.71749	0.00318196	2.19456	0.00296949	3.26294	0.00259051	[13.2.3.5.1002] amino acid metabolism.degradation.aspartate family.lysine	AT4G33150	Arabidopsis thaliana lysine-ketoglutarate reductase/saccharopine dehydrogenase bifunctional enzyme (AT4G33150) mRNA, complete cds [NM_001160811]	829452	NM_001160811	lysine-ketoglutarate reductase/saccharopine dehydrogenase bifunctional enzyme	GO:0004753|GO:0047130|GO:0019477|GO:0005829	NM_001160811	At.20921	lysine-ketoglutarate reductase/saccharopine dehydrogenase bifunctional enzyme	4	1598549115985530	1598563315985650
A_84_P846200	AT4G33150	-1.57815	0.113752	-0.223394	0.759984	0.881276	0.184523	0.917566	0.19511	3.34493	0.0196183	2.02646	0.0290994	4.48589	0.0198134	[13.2.3.5.1002] amino acid metabolism.degradation.aspartate family.lysine	AT4G33150	Arabidopsis thaliana lysine-ketoglutarate reductase/saccharopine dehydrogenase bifunctional enzyme (AT4G33150) mRNA, complete cds [NM_179155]	829452	NM_179155	lysine-ketoglutarate reductase/saccharopine dehydrogenase bifunctional enzyme	GO:0004753|GO:0047130|GO:0019477|GO:0005829	NM_179155	At.20921	lysine-ketoglutarate reductase/saccharopine dehydrogenase bifunctional enzyme	4	15989178	15989237
A_84_P12638	AT3G08860	0.904836	0.00486314	0.811988	0.0070332	0.742887	0.0124976	-0.029221	0.645516	3.64807	7.00993e-05	2.96881	0.000489246	2.80686	0.000852399	[13.2.4.1] amino acid metabolism.degradation.branched-chain group.shared	AT3G08860	Arabidopsis thaliana alanine--glyoxylate aminotransferase, putative / beta-alanine-pyruvate aminotransferase, putative / AGT, putative (AT3G08860) mRNA, complete cds [NM_111720]	820034	NM_111720	alanine--glyoxylate aminotransferase, putative / beta-alanine-pyruvate aminotransferase, putative / AGT, putative	GO:0005739|GO:0043562|GO:0030170|GO:0008483|GO:0003824|GO:0008453	NM_111720	At.19925	PYRIMIDINE 4	3	26969282696983	26970912697094
A_84_P17152	AT1G21400	-0.257683	0.0790963	0.0399428	0.645335	0.384003	0.100329	-0.0746837	0.549754	3.28133	3.25146e-05	2.52502	0.00111912	3.16671	0.0016078	[13.2.4.1] amino acid metabolism.degradation.branched-chain group.shared	AT1G21400	Arabidopsis thaliana 2-oxoisovalerate dehydrogenase, putative / 3-methyl-2-oxobutanoate dehydrogenase, putative / branched-chain alpha-keto acid de_ (AT1G21400) mRNA, complete cds [NM_101992]	838739	NM_101992	2-oxoisovalerate dehydrogenase, putative / 3-methyl-2-oxobutanoate dehydrogenase, putative / branched-chain alpha-keto acid dehydrogenase E1 alpha subunit, putative	GO:0003863|GO:0008152|GO:0016624	NM_101992	At.21619	Thiamin diphosphate-binding fold (THDP-binding) superfamily protein	1	7496172	7496231
A_84_P811483	AT2G33150	-0.520501	0.0577126	-0.205488	0.170824	-0.652102	0.0348386	0.119465	0.494136	1.54412	0.00297579	2.00068	0.00236734	1.86908	0.00658067	[13.2.4.1] amino acid metabolism.degradation.branched-chain group.shared									peroxisomal 3-ketoacyl-CoA thiolase 3	2	14047554	14047598
A_84_P811490	AT2G33150	-0.302249	0.119612	-0.0773535	0.524327	-0.211198	0.317341	0.0501155	0.806901	1.04999	0.0165035	1.08641	0.012317	1.17746	0.0168729	[13.2.4.1] amino acid metabolism.degradation.branched-chain group.shared	PKT3	Arabidopsis thaliana PKT3 (PEROXISOMAL 3-KETOACYL-COA THIOLASE 3); acetyl-CoA C-acyltransferase (PKT3) mRNA, complete cds [NM_128874]	817876	NM_128874	PKT3 (PEROXISOMAL 3-KETOACYL-COA THIOLASE 3); acetyl-CoA C-acyltransferase	GO:0005739|GO:0019395|GO:0010111|GO:0006635|GO:0016020|GO:0005886|GO:0009611|GO:0005730|GO:0009695|GO:0003988|GO:0009507|GO:0005777	NM_128874	At.23661	peroxisomal 3-ketoacyl-CoA thiolase 3	2	14047656	14047712
A_84_P811495	AT2G33150	-0.182624	0.119987	0.0396452	0.725278	-0.123834	0.441369	0.140338	0.478269	1.03232	0.0286402	1.07423	0.0149846	1.13302	0.00315659	[13.2.4.1] amino acid metabolism.degradation.branched-chain group.shared								At.23661	peroxisomal 3-ketoacyl-CoA thiolase 3	2	14047664	14047717
A_84_P811499	AT2G33150	-0.797964	0.0762239	-0.154948	0.661904	-0.206313	0.397698	0.165286	0.535115	1.36085	0.027451	1.08944	0.00213607	1.68109	0.0302561	[13.2.4.1] amino acid metabolism.degradation.branched-chain group.shared	PKT3	Arabidopsis thaliana PKT3 (PEROXISOMAL 3-KETOACYL-COA THIOLASE 3); acetyl-CoA C-acyltransferase (PKT3) mRNA, complete cds [NM_128874]	817876	NM_128874	PKT3 (PEROXISOMAL 3-KETOACYL-COA THIOLASE 3); acetyl-CoA C-acyltransferase	GO:0005739|GO:0019395|GO:0010111|GO:0006635|GO:0016020|GO:0005886|GO:0009611|GO:0005730|GO:0009695|GO:0003988|GO:0009507|GO:0005777	NM_128874	At.23661	peroxisomal 3-ketoacyl-CoA thiolase 3	2	14050954	14051013
A_84_P849211	AT2G33150	-0.345285	0.0629125	-0.124509	0.223381	-0.35982	0.296367	0.0223995	0.945445	1.04693	0.0255258	1.20838	0.00960919	1.19384	0.0396464	[13.2.4.1] amino acid metabolism.degradation.branched-chain group.shared	PKT3	Arabidopsis thaliana PKT3 (PEROXISOMAL 3-KETOACYL-COA THIOLASE 3); acetyl-CoA C-acyltransferase (PKT3) mRNA, complete cds [NM_128874]	817876	NM_128874	PKT3 (PEROXISOMAL 3-KETOACYL-COA THIOLASE 3); acetyl-CoA C-acyltransferase	GO:0005739|GO:0019395|GO:0010111|GO:0006635|GO:0016020|GO:0005886|GO:0009611|GO:0005730|GO:0009695|GO:0003988|GO:0009507|GO:0005777	NM_128874	At.23661	peroxisomal 3-ketoacyl-CoA thiolase 3	2	1405010414050120	1405021214050240
A_84_P17605	AT4G20930	-0.256924	0.0323386	0.172774	0.0790523	-0.081737	0.573022	0.205007	0.197081	1.6675	0.00453934	1.52455	0.00667853	1.69973	0.000534697	[13.2.4.3] amino acid metabolism.degradation.branched-chain group.valine	AT4G20930	Arabidopsis thaliana 3-hydroxyisobutyrate dehydrogenase, putative (AT4G20930) mRNA, complete cds [NM_118211]	827841	NM_118211	3-hydroxyisobutyrate dehydrogenase, putative	GO:0050662|GO:0004616|GO:0051287|GO:0005488|GO:0008152|GO:0016491|GO:0006573|GO:0008442|GO:0006098|GO:0003824|GO:0055114	NM_118211	At.32684	6-phosphogluconate dehydrogenase family protein	4	11198654	11198713
A_84_P17045	AT1G08630	0.321564	0.104904	0.278082	0.155131	0.935758	0.0132461	0.162421	0.303088	6.60224	0.000256706	5.87239	0.000185132	6.48658	0.000434082	[13.2.5.2] amino acid metabolism.degradation.serine-glycine-cysteine group.glycine	THA1	Arabidopsis thaliana THA1 (Threonine Aldolase 1); aldehyde-lyase/ threonine aldolase (THA1) mRNA, complete cds [NM_100736]	837385	NM_100736	THA1 (Threonine Aldolase 1); aldehyde-lyase/ threonine aldolase	GO:0016832|GO:0005575|GO:0004793|GO:0006567	NM_100736	At.57057	threonine aldolase 1	1	27439642743986	27440722744108
A_84_P214698	AT3G04520	0.302726	0.0949042	0.25205	0.0292859	0.369644	0.003669	0.302793	0.0211232	1.07411	0.00133957	1.05793	0.00726482	1.12485	0.00188888	[13.2.5.2] amino acid metabolism.degradation.serine-glycine-cysteine group.glycine	THA2	Arabidopsis thaliana THA2 (Threonine Aldolase 2); threonine aldolase (THA2) mRNA, complete cds [NM_111323]	819608	NM_111323	THA2 (Threonine Aldolase 2); threonine aldolase	GO:0005575|GO:0004793|GO:0006567	NM_111323	At.19145	threonine aldolase 2	3	1217303	1217362
A_84_P816193	AT1G08630	0.907632	0.0267632	0.129515	0.56965	1.92668	0.0356991	0.156033	0.457736	6.47949	0.00107479	5.48696	0.00468365	6.50601	0.000494043	[13.2.5.2] amino acid metabolism.degradation.serine-glycine-cysteine group.glycine	THA1	Arabidopsis thaliana THA1 (Threonine Aldolase 1); aldehyde-lyase/ threonine aldolase (THA1) mRNA, complete cds [NM_100736]	837385	NM_100736	THA1 (Threonine Aldolase 1); aldehyde-lyase/ threonine aldolase	GO:0016832|GO:0005575|GO:0004793|GO:0006567	NM_100736	At.57057	threonine aldolase 1	1	27441002744138	27442372744257
A_84_P18793	AT5G54080	0.32076	0.020823	0.687101	0.0288148	0.518442	0.0149711	0.728694	0.017735	1.65552	0.00769326	1.49943	0.00167242	1.69711	0.000886923	[13.2.6.2] amino acid metabolism.degradation.aromatic aa.tyrosine	HGO	Arabidopsis thaliana HGO (HOMOGENTISATE 1,2-DIOXYGENASE); homogentisate 1,2-dioxygenase (HGO) mRNA, complete cds [NM_180856]	835494	NM_180856	HGO (HOMOGENTISATE 1,2-DIOXYGENASE); homogentisate 1,2-dioxygenase	GO:0006559|GO:0004411|GO:0006570|GO:0006572|GO:0005575|GO:0055114	NM_180856	At.23160	homogentisate 1,2-dioxygenase	5	21947972	21948031
A_84_P23522	AT5G53970	1.46626	0.00445263	-0.0490174	0.579507	0.89834	0.0135957	-0.180548	0.156787	1.95015	0.000100615	2.38654	0.00157678	1.81862	0.0035593	[13.2.6.2] amino acid metabolism.degradation.aromatic aa.tyrosine	AT5G53970	Arabidopsis thaliana aminotransferase, putative (AT5G53970) mRNA, complete cds [NM_124776]	835480	NM_124776	aminotransferase, putative	GO:0009058|GO:0004838|GO:0008483|GO:0005575|GO:0010189	NM_124776	At.24214	Tyrosine transaminase family protein	5	21912518	21912577
A_84_P537901	AT4G28410	0.0696412	0.637935	0.503756	0.049332	-0.501512	0.0824869	0.133167	0.459778	-1.24883	0.000775832	-1.04827	0.00531494	-1.61942	0.0126496	[13.2.6.2] amino acid metabolism.degradation.aromatic aa.tyrosine	AT4G28410	Arabidopsis thaliana aminotransferase-related (AT4G28410) mRNA, complete cds [NM_118983]	828958	NM_118983	aminotransferase-related	GO:0006520|GO:0009058|GO:0016847|GO:0016769|GO:0030170|GO:0008483|GO:0005575|GO:0003824	NM_118983	At.32017	Tyrosine transaminase family protein	4	14054824	14054883
A_84_P821335	AT5G53970	2.34894	2.37394e-05	0.0705409	0.715131	1.71985	0.00419057	-0.0740728	0.50048	1.8083	0.0109175	2.29278	0.00236467	1.66369	4.68492e-05	[13.2.6.2] amino acid metabolism.degradation.aromatic aa.tyrosine	AT5G53970	Arabidopsis thaliana aminotransferase, putative (AT5G53970) mRNA, complete cds [NM_124776]	835480	NM_124776	aminotransferase, putative	GO:0009058|GO:0004838|GO:0008483|GO:0005575|GO:0010189	NM_124776	At.24214	Tyrosine transaminase family protein	5	21910779	21910838
A_84_P269520	AT5G04740	-3.48513	0.0227216	-3.27643	0.0254946	-2.52141	0.012212	-2.29537	0.0153291	-0.231866	0.144855	-0.214524	0.13104	0.749195	0.336734	[13] amino acid metabolism	AT5G04740	Arabidopsis thaliana ACT domain-containing protein (AT5G04740) mRNA, complete cds [NM_120556]	830352	NM_120556	ACT domain-containing protein	GO:0009535|GO:0009570|GO:0008152|GO:0016597|GO:0009507	NM_120556	At.22197	ACT domain-containing protein	5	1368582	1368641	ACR12__ACT domain-containing protein
A_84_P19075	AT1G19920	-0.882921	0.0580571	-1.165	0.0176418	-1.17247	0.0154387	-1.16675	0.0338499	-0.939236	0.052305	-0.651444	0.0972211	-0.940989	0.0251003	[14.1] S-assimilation.APS	APS2	Arabidopsis thaliana APS2; sulfate adenylyltransferase (ATP) (APS2) mRNA, complete cds [NM_101847]	838580	NM_101847	APS2; sulfate adenylyltransferase (ATP)	GO:0004781|GO:0000103|GO:0009507	NM_101847	At.24657	Pseudouridine synthase/archaeosine transglycosylase-like family protein	1	6914845	6914904	APS2_ASA1__Pseudouridine synthase/archaeosine transglycosylase-like family protein
A_84_P15460	AT3G03900	0.00689274	0.920947	-0.240737	0.0928946	0.311521	0.0461917	-0.187151	0.062095	1.31956	0.00226337	1.06851	0.00340785	1.37314	0.00247292	[14.15] S-assimilation.AKN	AT3G03900	Arabidopsis thaliana adenylylsulfate kinase, putative (AT3G03900) mRNA, complete cds [NM_111261]	821077	NM_111261	adenylylsulfate kinase, putative	GO:0048232|GO:0016301|GO:0000103|GO:0005524|GO:0016772|GO:0005829	NM_111261	At.53172	adenosine-5'-phosphosulfate (APS) kinase 3	3	1002992	1003051
A_84_P19576	AT4G39940	-0.279432	0.0846636	-0.0977393	0.0777805	-1.45752	0.00399166	-1.15285	0.00079613	-0.228284	0.0258754	-0.105306	0.487807	-1.28339	0.000301227	[14.15] S-assimilation.AKN	AKN2	Arabidopsis thaliana AKN2 (APS-kinase 2); ATP binding / adenylylsulfate kinase/ kinase/ transferase, transferring phosphorus-containing groups (AKN2) mRNA, complete cds [NM_120157]	830153	NM_120157	AKN2 (APS-kinase 2); ATP binding / adenylylsulfate kinase/ kinase/ transferase, transferring phosphorus-containing groups	GO:0048232|GO:0016310|GO:0009536|GO:0004020|GO:0016301|GO:0000103|GO:0010439|GO:0005524|GO:0016772|GO:0009507	NM_120157	At.2866	APS-kinase 2	4	18521205	18521264	AKN2_APK2__APS-kinase 2
A_84_P17960	AT1G01580	-0.263834	0.0427752	-1.16591	0.00320081	0.542123	0.0799347	1.38768	0.00372975	-4.22906	8.70969e-05	-2.48142	0.00319796	-1.67547	0.0035563	[15.1] metal handling.acquisition	FRO2	Arabidopsis thaliana FRO2 (FERRIC REDUCTION OXIDASE 2); ferric-chelate reductase (FRO2) mRNA, complete cds [NM_100040]	839411	NM_100040	FRO2 (FERRIC REDUCTION OXIDASE 2); ferric-chelate reductase	GO:0009617|GO:0016020|GO:0005886|GO:0000293|GO:0015688|GO:0055072	NM_100040	At.42640	ferric reduction oxidase 2	1	212712	212771
A_84_P182154	AT5G49730	-0.184392	0.368464	0.435616	0.224043	0.472376	0.0344007	0.0314693	0.747057	-3.3512	0.00358481	-4.41211	0.000218155	-3.75535	0.00208296	[15.1] metal handling.acquisition	ATFRO6	Arabidopsis thaliana ATFRO6 (FERRIC REDUCTION OXIDASE 6); ferric-chelate reductase/ oxidoreductase (ATFRO6) mRNA, complete cds [NM_124351]	835036	NM_124351	ATFRO6 (FERRIC REDUCTION OXIDASE 6); ferric-chelate reductase/ oxidoreductase	GO:0016020|GO:0005886|GO:0000293|GO:0016491|GO:0009416	NM_124351	At.29770	ferric reduction oxidase 6	5	20201301	20201360
A_84_P19657	AT5G23980	4.34094	0.00166507	1.18018	0.0145534	3.86512	0.00175294	2.31979	0.00756272	-4.43995	0.00166237	-2.82453	0.00357533	-3.30035	0.00265492	[15.1] metal handling.acquisition	FRO4	Arabidopsis thaliana FRO4 (FERRIC REDUCTION OXIDASE 4); ferric-chelate reductase (FRO4) mRNA, complete cds [NM_122303]	832463	NM_122303	FRO4 (FERRIC REDUCTION OXIDASE 4); ferric-chelate reductase	GO:0016020|GO:0000293|GO:0016021|GO:0055114|GO:0012505	NM_122303	At.28267	ferric reduction oxidase 4	5	8098594	8098653
A_84_P586938	AT5G49740	-0.542362	0.0305727	-0.353441	0.044872	0.777229	0.023877	0.350274	0.0688283	-2.80985	0.00109451	-3.42573	0.00149849	-2.10614	0.00151936	[15.1] metal handling.acquisition	ATFRO7	Arabidopsis thaliana ATFRO7 (FERRIC REDUCTION OXIDASE 7); ferric-chelate reductase/ oxidoreductase (ATFRO7) mRNA, complete cds [NM_124352]	835037	NM_124352	ATFRO7 (FERRIC REDUCTION OXIDASE 7); ferric-chelate reductase/ oxidoreductase	GO:0009767|GO:0016020|GO:0000293|GO:0016491|GO:0009507	NM_124352	At.7122	ferric reduction oxidase 7	5	20206845	20206904
A_84_P787140	AT5G49740	-0.190756	0.316852	0.336025	0.372819	0.528152	0.0375824	0.114204	0.217035	-3.07446	0.00841896	-4.01519	0.00131899	-3.29629	0.000973209	[15.1] metal handling.acquisition	ATFRO6	Arabidopsis thaliana ATFRO6 (FERRIC REDUCTION OXIDASE 6); ferric-chelate reductase/ oxidoreductase (ATFRO6) mRNA, complete cds [NM_124351]	835036	NM_124351	ATFRO6 (FERRIC REDUCTION OXIDASE 6); ferric-chelate reductase/ oxidoreductase	GO:0016020|GO:0005886|GO:0000293|GO:0016491|GO:0009416	NM_124351	At.29770	[AT5G49740, ferric reduction oxidase 7];[AT5G49730, ferric reduction oxidase 6]	[AT5G49740, 5];[AT5G49730, 5]	[AT5G49740, 20205520];[AT5G49730, 20201326]	[AT5G49740, 20205579];[AT5G49730, 20201385]
A_84_P855355	AT5G49740	-1.22484	0.0201057	-0.91286	0.0445253	-0.0116625	0.954025	-0.393151	0.164165	-3.46699	0.00098444	-4.16046	0.000114217	-2.94728	0.00697483	[15.1] metal handling.acquisition	ATFRO7	Arabidopsis thaliana ATFRO7 (FERRIC REDUCTION OXIDASE 7); ferric-chelate reductase/ oxidoreductase (ATFRO7) mRNA, complete cds [NM_124352]	835037	NM_124352	ATFRO7 (FERRIC REDUCTION OXIDASE 7); ferric-chelate reductase/ oxidoreductase	GO:0009767|GO:0016020|GO:0000293|GO:0016491|GO:0009507	NM_124352	At.7122	[AT5G49740, ferric reduction oxidase 7];[AT5G49730, ferric reduction oxidase 6]	[AT5G49740, 5];[AT5G49730, 5]	[AT5G49740, 20205697,20205718];[AT5G49730, 20201503,20201524]	[AT5G49740, 20205921,20205958];[AT5G49730, 20201727,20201764]
A_84_P21618	AT5G50160	-1.3471	2.01881e-05	-1.41754	0.00146642	-1.53882	0.00114784	-1.37489	0.00122259	0.0107127	0.895915	0.245073	0.0425717	0.0533595	0.0101686	[15.1] metal handling.acquisition	FRO8	Arabidopsis thaliana FRO8 (FERRIC REDUCTION OXIDASE 8); ferric-chelate reductase/ oxidoreductase (FRO8) mRNA, complete cds [NM_124395]	835081	NM_124395	FRO8 (FERRIC REDUCTION OXIDASE 8); ferric-chelate reductase/ oxidoreductase	GO:0005739|GO:0016020|GO:0005886|GO:0000293|GO:0016491|GO:0055114	NM_124395	At.43265	ferric reduction oxidase 8	5	20418464	20418523	ATFRO8_FRO8__ferric reduction oxidase 8
A_84_P102996	AT5G24580	-0.0460562	0.163819	0.0242735	0.668815	-0.594077	0.0124278	-0.699961	0.0164175	-1.379	0.00543444	-1.55521	0.00194053	-2.10323	4.93457e-05	[15.2] metal handling.binding, chelation and storage	AT5G24580	Arabidopsis thaliana copper-binding family protein (AT5G24580) mRNA, complete cds [NM_203101]	832529	NM_203101	copper-binding family protein	GO:0005507|GO:0005575|GO:0046872|GO:0030001|GO:0006825	NM_203101	At.30953	Heavy metal transport/detoxification superfamily protein	5	8410392	8410451
A_84_P10609	AT2G24850	-2.84675	0.000422611	0.884122	0.000788362	-3.38292	9.2642e-05	-1.97544	0.000338745	4.52312	5.18934e-05	2.19974	0.000745124	1.66357	0.000317032	[15.2] metal handling.binding, chelation and storage	TAT3	Arabidopsis thaliana TAT3 (TYROSINE AMINOTRANSFERASE 3); L-tyrosine:2-oxoglutarate aminotransferase/ transaminase (TAT3) mRNA, complete cds [NM_128044]	817022	NM_128044	TAT3 (TYROSINE AMINOTRANSFERASE 3); L-tyrosine:2-oxoglutarate aminotransferase/ transaminase	GO:0009058|GO:0009753|GO:0004838|GO:0009611|GO:0008483|GO:0005575	NM_128044	At.13978	tyrosine aminotransferase 3	2	10583111	10583170
A_84_P111332	AT1G56210	-0.775356	0.0121198	-0.165285	0.179595	-0.612247	0.0024423	-0.220653	0.0393934	-1.07945	0.00171283	-1.29792	0.000988683	-1.13482	0.00514071	[15.2] metal handling.binding, chelation and storage	AT1G56210	Arabidopsis thaliana copper chaperone (CCH)-related (AT1G56210) mRNA, complete cds [NM_104500]	842074	NM_104500	copper chaperone (CCH)-related	GO:0005575|GO:0046872|GO:0030001	NM_104500	At.27673	Heavy metal transport/detoxification superfamily protein	1	21037056	21037115
A_84_P11811	AT3G48970	-0.165276	0.0922453	0.165973	0.0488742	-0.923986	0.0191254	-0.826842	0.015718	-2.35492	0.000252646	-2.58903	0.00129107	-3.34774	0.000984942	[15.2] metal handling.binding, chelation and storage	AT3G48970	Arabidopsis thaliana copper-binding family protein (AT3G48970) mRNA, complete cds [NM_114756]	824058	NM_114756	copper-binding family protein	GO:0005507|GO:0046872|GO:0030001|GO:0006825	NM_114756	At.35663	Heavy metal transport/detoxification superfamily protein	3	18152413	18152472
A_84_P12637	AT3G09390	-0.280309	0.116404	0.370685	0.117313	0.343196	0.196151	0.33453	0.323372	3.51015	0.00415234	2.85049	0.00110861	3.474	0.00282654	[15.2] metal handling.binding, chelation and storage	MT2A	Arabidopsis thaliana MT2A (METALLOTHIONEIN 2A); copper ion binding (MT2A) mRNA, complete cds [NM_111773]	820098	NM_111773	MT2A (METALLOTHIONEIN 2A); copper ion binding	GO:0006878|GO:0005507|GO:0005575	NM_111773	At.24444	metallothionein 2A	3	2889835	2889894
A_84_P14071	AT5G56080	-1.86439	0.00120187	-2.04224	0.00260323	-0.67472	0.00377588	-3.046	0.00131535	-3.16451	0.00210851	-5.35793	0.000138182	-4.16827	0.000111999	[15.2] metal handling.binding, chelation and storage	NAS2	Arabidopsis thaliana NAS2 (NICOTIANAMINE SYNTHASE 2); nicotianamine synthase (NAS2) mRNA, complete cds [NM_124990]	835707	NM_124990	NAS2 (NICOTIANAMINE SYNTHASE 2); nicotianamine synthase	GO:0030410|GO:0030418|GO:0010043	NM_124990	At.49799	nicotianamine synthase 2	5	22711422	22711481
A_84_P14212	AT1G22990	-0.402754	0.0506729	0.533432	0.0295581	-0.230303	0.0573549	0.50452	0.0618873	1.90033	0.00386946	1.69896	4.33496e-05	1.87142	0.00343427	[15.2] metal handling.binding, chelation and storage	AT1G22990	Arabidopsis thaliana heavy-metal-associated domain-containing protein / copper chaperone (CCH)-related (AT1G22990) mRNA, complete cds [NM_102147]	838907	NM_102147	heavy-metal-associated domain-containing protein / copper chaperone (CCH)-related	GO:0005575|GO:0046872|GO:0030001	NM_102147	At.20068	Heavy metal transport/detoxification superfamily protein	1	8139844	8139903
A_84_P14878	AT5G04950	-0.629958	0.00167903	-0.344859	0.0696805	0.210659	0.0108713	0.441641	0.000242931	-2.27705	0.00168355	-2.33116	0.000114259	-1.49055	0.000241793	[15.2] metal handling.binding, chelation and storage	NAS1	Arabidopsis thaliana NAS1 (NICOTIANAMINE SYNTHASE 1); nicotianamine synthase (NAS1) mRNA, complete cds [NM_120577]	830377	NM_120577	NAS1 (NICOTIANAMINE SYNTHASE 1); nicotianamine synthase	GO:0030410|GO:0030418	NM_120577	At.21765	nicotianamine synthase 1	5	1457891	1457950
A_84_P18124	AT1G06330	-0.938905	0.00905979	-0.0379455	0.708533	-1.74488	0.00133673	-0.492055	0.0245453	-1.67976	0.00449423	-1.3279	0.00619039	-2.13387	0.000253927	[15.2] metal handling.binding, chelation and storage	AT1G06330	Arabidopsis thaliana copper-binding family protein (AT1G06330) mRNA, complete cds [NM_100514]	837144	NM_100514	copper-binding family protein	GO:0005507|GO:0005575|GO:0046872|GO:0030001|GO:0006825	NM_100514	At.51504	Heavy metal transport/detoxification superfamily protein	1	1931697	1931756
A_84_P23247	AT4G08570	0.0034848	0.950148	-0.251859	0.0135233	1.20468	0.0100888	-0.373611	0.0204874	2.52555	2.39088e-05	1.2026	0.00929308	2.4038	0.000635076	[15.2] metal handling.binding, chelation and storage	AT4G08570	Arabidopsis thaliana heavy-metal-associated domain-containing protein / copper chaperone (CCH)-related (AT4G08570) mRNA, complete cds [NM_116926]	826418	NM_116926	heavy-metal-associated domain-containing protein / copper chaperone (CCH)-related	GO:0005575|GO:0046872|GO:0030001	NM_116926	At.28367	Heavy metal transport/detoxification superfamily protein	4	5455132	5455191
A_84_P529464	AT1G63950	-2.03259	0.00670236	0.612948	0.559845	-0.730801	0.0362174	2.41639	0.00180247	4.30876	0.0384389	4.81042	0.000565012	6.11221	0.000944405	[15.2] metal handling.binding, chelation and storage	AT1G63950	Arabidopsis thaliana heavy-metal-associated domain-containing protein (AT1G63950) mRNA, complete cds [NM_105068]	842698	NM_105068	heavy-metal-associated domain-containing protein	GO:0005575|GO:0046872|GO:0030001	NM_105068	At.52352	Heavy metal transport/detoxification superfamily protein	1	23735481	23735540
A_84_P794323	AT3G09390	-0.726518	0.00965088	0.187241	0.556266	0.210113	0.239562	0.352397	0.128172	2.47124	0.0114097	1.69977	0.000366921	2.6364	0.00289456	[15.2] metal handling.binding, chelation and storage	MT2A	Arabidopsis thaliana MT2A (METALLOTHIONEIN 2A); copper ion binding (MT2A) mRNA, complete cds [NM_111773]	820098	NM_111773	MT2A (METALLOTHIONEIN 2A); copper ion binding	GO:0006878|GO:0005507|GO:0005575	NM_111773	At.24444	metallothionein 2A	3	2889514	2889574
A_84_P821812	AT5G24580	-0.153307	0.0729911	-0.97823	0.00391646	-1.10017	0.011828	-1.90239	0.000568969	-1.47084	0.0011642	-1.44814	0.00623081	-2.395	0.000576177	[15.2] metal handling.binding, chelation and storage	AT5G24580	Arabidopsis thaliana copper-binding family protein (AT5G24580) mRNA, complete cds [NM_203101]	832529	NM_203101	copper-binding family protein	GO:0005507|GO:0005575|GO:0046872|GO:0030001|GO:0006825	NM_203101	At.30953	Heavy metal transport/detoxification superfamily protein	5	8411443	8411502
A_84_P862159	AT2G24850	-2.36385	8.72605e-05	0.824379	0.0715693	-2.96252	0.00285557	-2.07866	0.00524137	4.77314	0.00259805	2.46878	0.00128491	1.8701	0.00505425	[15.2] metal handling.binding, chelation and storage	TAT3	Arabidopsis thaliana TAT3 (TYROSINE AMINOTRANSFERASE 3); L-tyrosine:2-oxoglutarate aminotransferase/ transaminase (TAT3) mRNA, complete cds [NM_128044]	817022	NM_128044	TAT3 (TYROSINE AMINOTRANSFERASE 3); L-tyrosine:2-oxoglutarate aminotransferase/ transaminase	GO:0009058|GO:0009753|GO:0004838|GO:0009611|GO:0008483|GO:0005575	NM_128044	At.13978	tyrosine aminotransferase 3	2	10584568	10584627
A_84_P10456	AT1G09240	-0.95005	0.0183436	-0.450059	0.189384	-1.65892	0.00233381	-1.61604	0.00310767	-0.28904	0.291197	-0.746152	0.00682247	-1.45502	0.0091458	[15.2] metal handling.binding, chelation and storage	NAS3	Arabidopsis thaliana NAS3 (NICOTIANAMINE SYNTHASE 3); nicotianamine synthase (NAS3) mRNA, complete cds [NM_100794]	837444	NM_100794	NAS3 (NICOTIANAMINE SYNTHASE 3); nicotianamine synthase	GO:0030410|GO:0030418	NM_100794	At.42234	nicotianamine synthase 3	1	2985851	2985910	ATNAS3_NAS3__nicotianamine synthase 3
A_84_P552606	AT2G23240	1.36802	0.0634559	1.52851	0.0743908	1.5884	0.00459849	2.90554	0.00627049	0.321914	0.564261	1.47856	0.0488288	1.69894	0.00945187	[15.2] metal handling.binding, chelation and storage	AT2G23240	Arabidopsis thaliana plant EC metallothionein-like family 15 protein (AT2G23240) mRNA, complete cds [NM_127888]	816856	NM_127888	plant EC metallothionein-like family 15 protein	GO:0008150|GO:0008270	NM_127888	At.39319	Plant EC metallothionein-like protein, family 15	2	9895923	9895982	AtMT4b__Plant EC metallothionein-like protein, family 15
A_84_P12492	AT2G42000	-1.42684	0.339744	-0.838844	0.488057	1.82694	0.0121147	2.84035	0.00348847	3.46633	0.0418383	3.89174	0.0532328	7.14552	0.00932324	[15.2] metal handling.binding, chelation and storage	AT2G42000	Arabidopsis thaliana plant EC metallothionein-like family 15 protein (AT2G42000) mRNA, complete cds [NM_129764]	818800	NM_129764	plant EC metallothionein-like family 15 protein	GO:0008150|GO:0008270	NM_129764	At.42759	Plant EC metallothionein-like protein, family 15	2	17529694	17529753	AtMT4a__Plant EC metallothionein-like protein, family 15
A_84_P760106	AT3G08885	-1.28393	0.00816149	-4.20038	0.00240288	0.411344	0.726991	-2.69233	0.0756459	0.0988118	0.699548	-0.0884028	0.90755	1.60687	0.176092	[15.2] metal handling.binding, chelation and storage									pseudogene, ferritin, similar to ferritin GB:S71265 (Arabidopsis thaliana); blastp match of 48% identity and 2.0e-29 P-value to SP|Q96540|FRI1_BRANA Ferritin 1, chloroplast precursor. (Rape) {Brassica napus}	3	2705492	2705551
A_84_P827045	no_match	7.75859	0.00320093	7.49579	0.00122589	7.67835	0.00253188	8.38273	0.0134797	-0.901052	0.469049	0.0661321	0.920265	-0.0141116	0.764025	[]		AAD26879.1 - Arabidopsis thaliana (Mouse-ear cress), complete [TC395724]							no_match	no_match	no_match	no_match
A_84_P811794	AT5G01600	-0.430971	0.0581631	-0.264378	0.155823	1.04845	0.000745092	1.1553	0.000766363	-0.755944	0.00543396	-0.815681	0.000988104	0.663736	0.0261445	[15.2] metal handling.binding, chelation and storage	ATFER1	Arabidopsis thaliana ATFER1; ferric iron binding / iron ion binding (ATFER1) mRNA, complete cds [NM_120238]	831720	NM_120238	ATFER1; ferric iron binding / iron ion binding	GO:0042542|GO:0015979|GO:0005506|GO:0009409|GO:0009908|GO:0055072|GO:0010043|GO:0008199|GO:0048366|GO:0006879|GO:0009535|GO:0009617|GO:0016020|GO:0009570|GO:0010039|GO:0006826|GO:0009579|GO:0000302|GO:0009507	NM_120238	At.23533	ferretin 1	5	229591	229650	ATFER1_FER1__ferretin 1
A_84_P13103	AT5G49270	0.106582	0.46147	0.199161	0.0391889	-0.804325	0.00771095	-0.376897	0.037879	-2.24174	0.00126296	-1.90689	0.00490209	-2.81779	0.00012524	[15] metal handling	SHV2	Arabidopsis thaliana SHV2 (SHAVEN 2) (SHV2) mRNA, complete cds [NM_124304]	834987	NM_124304	SHV2 (SHAVEN 2)	GO:0048765|GO:0031225|GO:0010053|GO:0009932	NM_124304	At.29795	COBRA-like extracellular glycosyl-phosphatidyl inositol-anchored protein family	5	19972049	19972108
A_84_P19247	AT3G07600	-0.346364	0.00207929	0.384814	0.0532677	-0.620043	0.00663674	0.40811	0.000203565	-1.62785	0.00319607	-1.33087	0.00154182	-1.60455	3.50063e-05	[15] metal handling	AT3G07600	Arabidopsis thaliana heavy-metal-associated domain-containing protein (AT3G07600) mRNA, complete cds [NM_111639]	819951	NM_111639	heavy-metal-associated domain-containing protein	GO:0005575|GO:0046872|GO:0030001	NM_111639	At.48632	Heavy metal transport/detoxification superfamily protein	3	2424395	2424454
A_84_P19766	AT5G60950	-0.287451	0.14774	0.43126	0.0868902	-0.994361	0.0279256	0.0492244	0.809068	-1.65175	0.00363381	-1.32688	0.00214262	-2.03379	0.00967187	[15] metal handling	COBL5	Arabidopsis thaliana COBL5 (COBRA-LIKE PROTEIN 5 PRECURSOR) (COBL5) mRNA, complete cds [NM_125488]	836216	NM_125488	COBL5 (COBRA-LIKE PROTEIN 5 PRECURSOR)	GO:0008150|GO:0012505	NM_125488	At.20668	COBRA-like protein 5 precursor	5	2452718124527190	2452728324527320
A_84_P599034	AT3G16860	0.630255	0.0475835	0.377542	0.158217	-0.227401	0.077066	0.416956	0.0202743	1.90914	0.00354663	2.80621	0.000620668	1.94855	0.0052126	[15] metal handling	COBL8	Arabidopsis thaliana COBL8 (COBRA-LIKE PROTEIN 8 PRECURSOR) (COBL8) mRNA, complete cds [NM_112562]	820941	NM_112562	COBL8 (COBRA-LIKE PROTEIN 8 PRECURSOR)	GO:0008150|GO:0031225	NM_112562	At.183	COBRA-like protein 8 precursor	3	5759413	5759472
A_84_P548388	AT3G47300	0.764099	0.00137373	0.9456	0.0364394	1.25889	0.00037091	1.03424	0.0015907	0.197016	0.405356	-0.209137	0.0158475	0.285658	0.00825297	[15] metal handling	SELT	Arabidopsis thaliana SELT (SELT-LIKE PROTEIN PRECURSOR); selenium binding (SELT) mRNA, complete cds [NM_114598]	823884	NM_114598	SELT (SELT-LIKE PROTEIN PRECURSOR); selenium binding	GO:0008430|GO:0045454	NM_114598	At.35821	SELT-like protein precursor	3	17428596	17428655	SELT-like protein precursor
A_84_P787878	AT3G47300	0.819982	0.0127212	0.967403	1.92382e-05	1.29424	0.00134932	1.04232	0.00108797	0.188996	0.0209058	-0.21034	0.177185	0.263917	0.00613276	[15] metal handling	SELT	Arabidopsis thaliana SELT (SELT-LIKE PROTEIN PRECURSOR); selenium binding (SELT) mRNA, complete cds [NM_114598]	823884	NM_114598	SELT (SELT-LIKE PROTEIN PRECURSOR); selenium binding	GO:0008430|GO:0045454	NM_114598	At.35821	SELT-like protein precursor	3	1742878517428780	1742887517428930	SELT-like protein precursor
A_84_P23078	AT3G21500	-3.21661	0.0553171	-2.21392	0.106992	-4.12209	0.000299212	-3.39151	0.000441282	3.50048	0.0001615	3.22836	0.000302876	2.32288	0.0990101	[16.1.1.1] secondary metabolism.isoprenoids.non-mevalonate pathway.DXS	DXPS1	Arabidopsis thaliana 1-deoxy-D-xylulose-5-phosphate synthase (DXPS1) mRNA, complete cds [NM_113045]	821704	NM_113045	1-deoxy-D-xylulose-5-phosphate synthase	GO:0008661|GO:0008152|GO:0016114	NM_113045	At.27992	1-deoxy-D-xylulose 5-phosphate synthase 1	3	7573835	7573894	DXPS1__1-deoxy-D-xylulose 5-phosphate synthase 1
A_84_P10832	AT3G32040	2.96471	0.011015	0.0068366	0.942183	2.03108	0.000204203	0.671131	0.0345044	-3.20891	0.00202557	-1.61098	0.0353516	-2.54461	0.00037525	[16.1.1.10] secondary metabolism.isoprenoids.non-mevalonate pathway.geranylgeranyl pyrophosphate synthase	AT3G32040	Arabidopsis thaliana geranylgeranyl pyrophosphate synthase, putative / GGPP synthetase, putative / farnesyltranstransferase, putative (AT3G32040) mRNA, complete cds [NM_114027]	822957	NM_114027	geranylgeranyl pyrophosphate synthase, putative / GGPP synthetase, putative / farnesyltranstransferase, putative	GO:0008299	NM_114027	At.50761	Terpenoid synthases superfamily protein	3	13048024	13048083
A_84_P17307	AT2G18640	-0.0831771	0.75552	0.571678	0.0119432	-1.82359	0.0466909	-1.17663	0.183946	-2.07135	0.0404823	-2.07925	0.0124611	-3.81967	0.0112125	[16.1.1.10] secondary metabolism.isoprenoids.non-mevalonate pathway.geranylgeranyl pyrophosphate synthase	GGPS4	Arabidopsis thaliana GGPS4 (GERANYLGERANYL PYROPHOSPHATE SYNTHASE 4); farnesyltranstransferase (GGPS4) mRNA, complete cds [NM_127420]	816379	NM_127420	GGPS4 (GERANYLGERANYL PYROPHOSPHATE SYNTHASE 4); farnesyltranstransferase	GO:0005783|GO:0008299|GO:0004311	NM_127420	At.66219	geranylgeranyl pyrophosphate synthase 4	2	8083769	8083828
A_84_P21216	AT3G20160	-0.303269	0.0266309	0.585622	0.013934	-1.38139	0.00196734	-0.112838	0.486529	-1.54649	0.00815556	-1.16683	0.00248933	-2.24495	0.000577713	[16.1.1.10] secondary metabolism.isoprenoids.non-mevalonate pathway.geranylgeranyl pyrophosphate synthase	AT3G20160	Arabidopsis thaliana geranylgeranyl pyrophosphate synthase, putative / GGPP synthetase, putative / farnesyltranstransferase, putative (AT3G20160) mRNA, complete cds [NM_112907]	821560	NM_112907	geranylgeranyl pyrophosphate synthase, putative / GGPP synthetase, putative / farnesyltranstransferase, putative	GO:0008299|GO:0004311	NM_112907	At.53400	Terpenoid synthases superfamily protein	3	7039898	7039957
A_84_P269530	AT3G29430	0.758991	0.00603028	1.75779	0.00312847	1.45648	0.00529355	1.4044	0.00853804	-1.58076	0.00629996	-2.63165	0.000569454	-1.93415	0.00289508	[16.1.1.10] secondary metabolism.isoprenoids.non-mevalonate pathway.geranylgeranyl pyrophosphate synthase	AT3G29430	Arabidopsis thaliana geranylgeranyl pyrophosphate synthase, putative / GGPP synthetase, putative / farnesyltranstransferase, putative (AT3G29430) mRNA, complete cds [NM_113869]	822604	NM_113869	geranylgeranyl pyrophosphate synthase, putative / GGPP synthetase, putative / farnesyltranstransferase, putative	GO:0008299	NM_113869	At.53571	Terpenoid synthases superfamily protein	3	11312705	11312764
A_84_P65504	AT3G14530	0.452965	0.0154986	-0.943586	0.00162978	0.415245	0.0353962	-1.31432	0.00390284	-1.27173	0.000329755	-1.60474	0.000774246	-1.64246	0.0028431	[16.1.1.10] secondary metabolism.isoprenoids.non-mevalonate pathway.geranylgeranyl pyrophosphate synthase	AT3G14530	Arabidopsis thaliana geranylgeranyl pyrophosphate synthase, putative / GGPP synthetase, putative / farnesyltranstransferase, putative (AT3G14530) mRNA, complete cds [NM_112313]	820678	NM_112313	geranylgeranyl pyrophosphate synthase, putative / GGPP synthetase, putative / farnesyltranstransferase, putative	GO:0008299|GO:0004311|GO:0009507	NM_112313	At.48659	Terpenoid synthases superfamily protein	3	4879235	4879294
A_84_P22049	AT2G18620	-1.31192	0.00103354	-0.375422	0.439296	-3.8473	0.000359769	-1.07437	0.00789736	-1.32849	0.0787002	0.50794	0.00540413	-2.02744	0.00138479	[16.1.1.10] secondary metabolism.isoprenoids.non-mevalonate pathway.geranylgeranyl pyrophosphate synthase	AT2G18620	Arabidopsis thaliana geranylgeranyl pyrophosphate synthase, putative / GGPP synthetase, putative / farnesyltranstransferase, putative (AT2G18620) mRNA, complete cds [NM_127418]	816377	NM_127418	geranylgeranyl pyrophosphate synthase, putative / GGPP synthetase, putative / farnesyltranstransferase, putative	GO:0008299	NM_127418	At.52813	Terpenoid synthases superfamily protein	2	8079291	8079350	Terpenoid synthases superfamily protein
A_84_P97236	AT2G23410	-0.140265	0.382267	0.313066	0.320936	-1.3747	0.0667556	-1.14701	0.0941117	-3.41246	0.00415382	-3.6381	0.000270579	-4.87254	0.00635682	[16.1.2.1014] secondary metabolism.isoprenoids.mevalonate pathway	ACPT	Arabidopsis thaliana ACPT (Arabidopsis cis-prenyltransferase); dehydrodolichyl diphosphate synthase (ACPT) mRNA, complete cds [NM_127905]	816873	NM_127905	ACPT (Arabidopsis cis-prenyltransferase); dehydrodolichyl diphosphate synthase	GO:0019408|GO:0045547|GO:0012505	NM_127905	At.10003	cis-prenyltransferase	2	9967592	9967651
A_84_P19613	AT1G06570	-0.592461	0.100263	-0.213664	0.267561	-0.0371075	0.821434	0.137228	0.5423	1.5524	0.0190083	1.34794	0.0285052	1.90329	0.00222965	[16.1.3.1] secondary metabolism.isoprenoids.tocopherol biosynthesis.hydroxyphenylpyruvate dioxygenase	PDS1	Arabidopsis thaliana PDS1 (PHYTOENE DESATURATION 1); 4-hydroxyphenylpyruvate dioxygenase (PDS1) mRNA, complete cds [NM_100536]	837168	NM_100536	PDS1 (PHYTOENE DESATURATION 1); 4-hydroxyphenylpyruvate dioxygenase	GO:0005739|GO:0003868|GO:0016117|GO:0010189|GO:0010236|GO:0009507|GO:0005829	NM_100536	At.48158	phytoene desaturation 1	1	2012017	2012076
A_84_P177654	AT2G18950	-0.266768	0.135341	-0.423262	0.0671997	-0.406972	0.0543792	-0.246633	0.0954301	1.4357	0.00339811	1.75253	0.002828	1.61233	0.00499639	[16.1.3.2] secondary metabolism.isoprenoids.tocopherol biosynthesis.homogentisate phytyltransferase	HPT1	Arabidopsis thaliana HPT1 (HOMOGENTISATE PHYTYLTRANSFERASE 1); homogentisate phytyltransferase/ prenyltransferase (HPT1) mRNA, complete cds [NM_179653]	816412	NM_179653	HPT1 (HOMOGENTISATE PHYTYLTRANSFERASE 1); homogentisate phytyltransferase/ prenyltransferase	GO:0009266|GO:0006636|GO:0007047|GO:0010176|GO:0031347|GO:0042362|GO:0010189|GO:0009915|GO:0009507|GO:0004659	NM_179653	At.27152	homogentisate phytyltransferase 1	2	8210264	8210323
A_84_P17857	AT5G57030	0.293812	0.0378727	-0.0137859	0.823847	0.56583	0.00764133	0.0829826	0.152231	-1.34822	0.000767005	-1.52347	0.00129894	-1.25146	0.00185866	[16.1.4.4] secondary metabolism.isoprenoids.carotenoids.lycopene epsilon cyclase	LUT2	Arabidopsis thaliana LUT2 (LUTEIN DEFICIENT 2); lycopene epsilon cyclase (LUT2) mRNA, complete cds [NM_125085]	835806	NM_125085	LUT2 (LUTEIN DEFICIENT 2); lycopene epsilon cyclase	GO:0045435|GO:0009765|GO:0016117|GO:0016123|GO:0016120|GO:0009507	NM_125085	At.7099	Lycopene beta/epsilon cyclase protein	5	23079733	23079792
A_84_P19249	AT3G10230	-0.00420572	0.896704	-0.104281	0.501274	0.039606	0.433115	-0.372066	0.0289479	-1.14342	0.013986	-1.45502	0.000255526	-1.41121	0.000970297	[16.1.4.5] secondary metabolism.isoprenoids.carotenoids.lycopene beta cyclase	LYC	Arabidopsis thaliana LYC (LYCOPENE CYCLASE); lycopene beta cyclase (LYC) mRNA, complete cds [NM_111858]	820185	NM_111858	LYC (LYCOPENE CYCLASE); lycopene beta cyclase	GO:0045436|GO:0016120|GO:0009507	NM_111858	At.1532	lycopene cyclase	3	3164379	3164438
A_84_P11707	AT3G09580	0.263494	0.0184364	0.231444	0.211102	0.468218	0.00265439	0.0783171	0.137899	-1.18557	0.0113249	-1.54342	0.00032799	-1.33869	0.000623735	[16.1.4] secondary metabolism.isoprenoids.carotenoids	AT3G09580	Arabidopsis thaliana amine oxidase family protein (AT3G09580) mRNA, complete cds [NM_111792]	820115	NM_111792	amine oxidase family protein	GO:0009941|GO:0009507	NM_111792	At.27109	FAD/NAD(P)-binding oxidoreductase family protein	3	2942669	2942728
A_84_P19734	AT5G52570	-0.529021	0.0403124	-0.593554	0.0396732	-1.75782	0.0030512	-1.8787	0.0027927	0.717235	0.0104145	0.660891	0.00491562	-0.567908	0.054984	[16.1.4] secondary metabolism.isoprenoids.carotenoids	BETA-OHASE_2	Arabidopsis thaliana BETA-OHASE 2 (BETA-CAROTENE HYDROXYLASE 2); carotene beta-ring hydroxylase (BETA-OHASE 2) mRNA, complete cds [NM_124636]	835334	NM_124636	BETA-OHASE 2 (BETA-CAROTENE HYDROXYLASE 2); carotene beta-ring hydroxylase	GO:0016119|GO:0005783|GO:0010291|GO:0016123|GO:0009507	NM_124636	At.19016	beta-carotene hydroxylase 2	5	21334918	21334977	B2_BCH2_BETA-OHASE 2_CHY2__beta-carotene hydroxylase 2
A_84_P11776	AT3G29410	0.33426	0.0228915	2.38937	0.000979608	0.675124	0.00550059	3.50834	0.000796811	-2.66644	0.00184354	-1.88833	0.000812239	-1.54747	0.000949253	[16.1.5.1003] secondary metabolism.isoprenoids.terpenoids	AT3G29410	Arabidopsis thaliana terpene synthase/cyclase family protein (AT3G29410) mRNA, complete cds [NM_113867]	822602	NM_113867	terpene synthase/cyclase family protein	GO:0000287|GO:0008152|GO:0016829	NM_113867	At.36922	Terpenoid cyclases/Protein prenyltransferases superfamily protein	3	11302593	11302652
A_84_P13912	AT4G16730	-1.5966	0.0896464	0.120922	0.786998	-3.45355	0.000289226	2.79135	0.0160505	1.77129	0.040551	6.29867	0.00301791	4.44172	0.00734699	[16.1.5.1003] secondary metabolism.isoprenoids.terpenoids	AT4G16730	Arabidopsis thaliana lyase/ magnesium ion binding (AT4G16730) mRNA, complete cds [NM_117774]	827376	NM_117774	lyase/ magnesium ion binding	GO:0008152|GO:0052578|GO:0034768	NM_117774	At.54364	terpene synthase 02	4	9405925	9405984
A_84_P156185	AT3G25830	-0.222894	0.0229921	-1.11351	0.00847106	0.69962	0.0236117	-1.04287	0.0073041	-1.96194	0.00261344	-2.81382	0.000579483	-1.8913	0.00238745	[16.1.5.1003] secondary metabolism.isoprenoids.terpenoids	ATTPS-CIN	Arabidopsis thaliana ATTPS-CIN (terpene synthase-like sequence-1,8-cineole); (E)-beta-ocimene synthase/ myrcene synthase (ATTPS-CIN) mRNA, complete cds [NM_113485]	822177	NM_113485	ATTPS-CIN (terpene synthase-like sequence-1,8-cineole); (E)-beta-ocimene synthase/ myrcene synthase	GO:0050551|GO:0016099|GO:0034768	NM_113485	At.71658	[AT3G25830, terpene synthase-like sequence-1,8-cineole];[AT3G25820, terpene synthase-like sequence-1,8-cineole]	[AT3G25830, 3];[AT3G25820, 3]	[AT3G25830, 9450352];[AT3G25820, 9442089]	[AT3G25830, 9450411];[AT3G25820, 9442148]
A_84_P16071	AT1G33750	-0.000875986	0.990445	-0.0360881	0.916371	-0.916053	0.00937957	-0.64171	0.0324142	-1.4835	0.0432781	-1.17395	0.00540396	-2.08913	0.0010697	[16.1.5.1003] secondary metabolism.isoprenoids.terpenoids	AT1G33750	Arabidopsis thaliana terpene synthase/cyclase family protein (AT1G33750) mRNA, complete cds [NM_103094]	840266	NM_103094	terpene synthase/cyclase family protein	GO:0000287|GO:0008152|GO:0016829	NM_103094	At.22869	Terpenoid cyclases/Protein prenyltransferases superfamily protein	1	12236244	12236303
A_84_P20664	AT5G48010	0.175147	0.339029	0.801427	0.0473942	-0.774566	0.0376727	0.103074	0.622655	-2.23613	0.00563291	-1.98477	0.00186753	-2.93448	0.00419345	[16.1.5.1003] secondary metabolism.isoprenoids.terpenoids	THAS1	Arabidopsis thaliana THAS1 (THALIANOL SYNTHASE 1); catalytic/ thalianol synthase (THAS1) mRNA, complete cds [NM_001085264]	834852	NM_001085264	THAS1 (THALIANOL SYNTHASE 1); catalytic/ thalianol synthase	GO:0010263|GO:0048364|GO:0051746|GO:0005575|GO:0080003|GO:0003824|GO:0019745	NM_001085264	At.29870	thalianol synthase 1	5	1946113619461130	1946142219461480
A_84_P21769	AT1G61120	-4.22956	0.00022522	-1.44695	0.00607731	-5.13797	0.00499826	-2.51892	0.020271	5.12192	0.000515816	4.95836	0.000204849	4.04996	0.00794806	[16.1.5.1003] secondary metabolism.isoprenoids.terpenoids	TPS04	Arabidopsis thaliana TPS04 (TERPENE SYNTHASE 04); (E,E)-geranyllinalool synthase (TPS04) mRNA, complete cds [NM_104793]	842405	NM_104793	TPS04 (TERPENE SYNTHASE 04); (E,E)-geranyllinalool synthase	GO:0009536|GO:0009753|GO:0009611|GO:0080013|GO:0000304|GO:0016102	NM_104793	At.26638	terpene synthase 04	1	22528481	22528540
A_84_P784586	AT3G25830	0.0979228	0.230052	-0.963606	0.000646329	0.820497	0.0106711	-0.912052	0.00461249	-1.86249	0.000202808	-2.53351	0.00106287	-1.81093	0.00114472	[16.1.5.1003] secondary metabolism.isoprenoids.terpenoids	ATTPS-CIN	Arabidopsis thaliana ATTPS-CIN (terpene synthase-like sequence-1,8-cineole); (E)-beta-ocimene synthase/ myrcene synthase (ATTPS-CIN) mRNA, complete cds [NM_113485]	822177	NM_113485	ATTPS-CIN (terpene synthase-like sequence-1,8-cineole); (E)-beta-ocimene synthase/ myrcene synthase	GO:0050551|GO:0016099|GO:0034768	NM_113485	At.71658	[AT3G25830, terpene synthase-like sequence-1,8-cineole];[AT3G25820, terpene synthase-like sequence-1,8-cineole]	[AT3G25830, 3];[AT3G25820, 3]	[AT3G25830, 9450114];[AT3G25820, 9441851]	[AT3G25830, 9450173];[AT3G25820, 9441910]
A_84_P21878	AT1G48800	6.73932	0.00311008	2.8524	0.00888365	5.75281	0.00118514	4.07486	0.0011917	-2.74741	0.00786221	-0.538434	0.296799	-1.52495	0.0139052	[16.1.5.1003] secondary metabolism.isoprenoids.terpenoids	AT1G48800	Arabidopsis thaliana terpene synthase/cyclase family protein (AT1G48800) mRNA, complete cds [NM_103775]	841302	NM_103775	terpene synthase/cyclase family protein	GO:0000287|GO:0008152|GO:0016829	NM_103775	At.52081	Terpenoid cyclases/Protein prenyltransferases superfamily protein	1	18052911	18052970	Terpenoid cyclases/Protein prenyltransferases superfamily protein
A_84_P19014	AT1G78480	-1.50258	0.0338568	-0.805921	0.0443217	-1.45788	0.010886	-1.16283	0.00977652	-0.181	0.471889	-0.58261	0.209881	-0.537911	0.00645207	[16.1.5.1003] secondary metabolism.isoprenoids.terpenoids	AT1G78480	Arabidopsis thaliana prenyltransferase/squalene oxidase repeat-containing protein (AT1G78480) mRNA, complete cds [NM_106495]	844184	NM_106495	prenyltransferase/squalene oxidase repeat-containing protein	GO:0003824|GO:0012505	NM_106495	At.51313	Prenyltransferase family protein	1	29525505	29525564	Prenyltransferase family protein
A_84_P23818	AT1G78960	0.654768	0.0133448	0.3811	0.0138117	1.68553	0.0036609	1.23348	0.00537036	0.674881	0.00323681	0.496495	0.0290732	1.52726	0.00375322	[16.1.5.1003] secondary metabolism.isoprenoids.terpenoids	ATLUP2	Arabidopsis thaliana ATLUP2; beta-amyrin synthase/ lupeol synthase (ATLUP2) mRNA, complete cds [NM_106545]	844236	NM_106545	ATLUP2; beta-amyrin synthase/ lupeol synthase	GO:0042300|GO:0005575|GO:0016104|GO:0042299|GO:0019745	NM_106545	At.34204	lupeol synthase 2	1	29700171	29700230	ATLUP2_LUP2__lupeol synthase 2
A_84_P200764	AT4G15340	-1.01146	0.0107556	-3.37395	0.000373803	-2.40397	0.0124531	-3.04739	0.0109164	-2.59674	0.00485882	-0.877666	0.0129887	-2.27018	0.014115	[16.1.5.1003] secondary metabolism.isoprenoids.terpenoids	ATPEN1	Arabidopsis thaliana ATPEN1 (ARABIDOPSIS THALIANA PENTACYCLIC TRITERPENE SYNTHASE 1); arabidiol synthase (ATPEN1) mRNA, complete cds [NM_117622]	827200	NM_117622	ATPEN1 (ARABIDOPSIS THALIANA PENTACYCLIC TRITERPENE SYNTHASE 1); arabidiol synthase	GO:0010263|GO:0034075	NM_117622	At.19030	pentacyclic triterpene synthase 1	4	8754693	8754752	04C11_ATPEN1_PEN1__pentacyclic triterpene synthase 1
A_84_P844375	AT4G15340	-0.718376	0.0304111	-3.59376	0.00151234	-2.59714	0.00526785	-3.80055	0.000575609	-2.60643	0.00112858	-0.934452	0.0347866	-2.81322	0.00254488	[16.1.5.1003] secondary metabolism.isoprenoids.terpenoids		Rep: Lupeol synthase like protein - Arabidopsis thaliana (Mouse-ear cress), complete [TC361301]				GO:0042300|GO:0010263|GO:0051746|GO:0005575|GO:0016104|GO:0003824|GO:0031559|GO:0042299|GO:0019745			pentacyclic triterpene synthase 1	4	87547868754786	87549898755040	04C11_ATPEN1_PEN1__pentacyclic triterpene synthase 1
A_84_P20528	AT4G15370	-1.93062	0.0161251	-1.32399	0.0296951	-0.319294	0.576875	-0.47554	0.366567	-2.17592	0.00556718	-2.9388	0.0112374	-1.32747	0.0958113	[16.1.5.1003] secondary metabolism.isoprenoids.terpenoids	BARS1	Arabidopsis thaliana BARS1 (BARUOL SYNTHASE 1); baruol synthase/ catalytic (BARS1) mRNA, complete cds [NM_117625]	827203	NM_117625	BARS1 (BARUOL SYNTHASE 1); baruol synthase/ catalytic	GO:0010686|GO:0080011|GO:0003824|GO:0019745	NM_117625	At.54340	baruol synthase 1	4	8774415	8774474	BARS1_PEN2__baruol synthase 1
A_84_P751343	AT1G54660	0.89852	0.00129086	-0.133623	0.342271	0.517013	0.0284807	0.103637	0.454425	-2.10521	0.00517922	-1.48644	0.00348814	-1.86795	0.000357367	[16.1] secondary metabolism.isoprenoids		Arabidopsis thaliana unknown protein mRNA, complete cds [AY057670]		AY057670				At.10834	pseudogene, similar to vetispiradiene synthase, blastp match of 54% identity and 3.0e-79 P-value to GP|5360685|dbj|BAA82108.1||AB022719 vetispiradiene synthase {Solanum tuberosum}	1	20408459	20408518
A_84_P15513	AT3G14540	0.890878	0.123083	-0.713931	0.0898831	-1.17808	0.027968	-2.48622	0.00394162	-1.50187	0.00292199	-1.20521	0.0561666	-3.27416	0.00653169	[16.1] secondary metabolism.isoprenoids	AT3G14540	Arabidopsis thaliana terpene synthase/cyclase family protein (AT3G14540) mRNA, complete cds [NM_112314]	820680	NM_112314	terpene synthase/cyclase family protein	GO:0000287|GO:0008152|GO:0016829	NM_112314	At.39213	Terpenoid cyclases/Protein prenyltransferases superfamily protein	3	4882413	4882472	Terpenoid cyclases/Protein prenyltransferases superfamily protein
A_84_P15345	AT2G30210	0.723526	0.0459872	0.14586	0.472037	0.63524	0.031114	-0.112373	0.406016	-1.39087	0.00192456	-1.56082	0.00148942	-1.6491	0.0127585	[16.10] secondary metabolism.simple phenols	LAC3	Arabidopsis thaliana LAC3 (laccase 3); laccase (LAC3) mRNA, complete cds [NM_128574]	817571	NM_128574	LAC3 (laccase 3); laccase	GO:0046274|GO:0008471|GO:0048046|GO:0055114|GO:0012505	NM_128574	At.27864	laccase 3	2	1288780712887860	1288797912887970
A_84_P19256	AT3G09220	1.09755	0.0193201	0.534968	0.0216458	1.03961	0.0365327	0.482933	0.146668	-2.68108	0.000538078	-2.67517	0.00273622	-2.73311	0.00610985	[16.10] secondary metabolism.simple phenols	LAC7	Arabidopsis thaliana LAC7 (laccase 7); laccase (LAC7) mRNA, complete cds [NM_111756]	820078	NM_111756	LAC7 (laccase 7); laccase	GO:0046274|GO:0008471|GO:0048046|GO:0055114|GO:0012505	NM_111756	At.40144	laccase 7	3	28275072827564	28276862827687
A_84_P22594	AT5G58910	0.299684	0.191464	0.0319347	0.792116	0.854116	0.122708	0.651624	0.186157	-2.41921	0.00598064	-2.35396	0.00868445	-1.79952	0.0250304	[16.10] secondary metabolism.simple phenols	LAC16	Arabidopsis thaliana LAC16 (laccase 16); laccase (LAC16) mRNA, complete cds [NM_125281]	836008	NM_125281	LAC16 (laccase 16); laccase	GO:0046274|GO:0008471|GO:0048046|GO:0055114	NM_125281	At.55619	laccase 16	5	23789579	23789638
A_84_P22797	AT1G33030	-1.74562	0.00330174	0.542494	0.0327756	-1.05733	0.0117505	0.26712	0.0573238	2.96771	0.000143379	2.00405	0.00251354	2.69234	0.00183657	[16.10] secondary metabolism.simple phenols	AT1G33030	Arabidopsis thaliana O-methyltransferase family 2 protein (AT1G33030) mRNA, complete cds [NM_103036]	840198	NM_103036	O-methyltransferase family 2 protein	GO:0009809|GO:0008171|GO:0005829	NM_103036	At.28260	O-methyltransferase family protein	1	11964897	11964956
A_84_P22843	AT1G76790	-0.234803	0.100975	0.122129	0.332407	-1.34964	0.01857	-1.22895	0.0190795	0.861877	0.0158289	0.62564	0.0349616	-0.489201	0.0964035	[16.10] secondary metabolism.simple phenols	AT1G76790	Arabidopsis thaliana O-methyltransferase family 2 protein (AT1G76790) mRNA, complete cds [NM_106329]	844013	NM_106329	O-methyltransferase family 2 protein	GO:0008168|GO:0046983|GO:0008171|GO:0005829	NM_106329	At.28236	O-methyltransferase family protein	1	28822371	28822430	IGMT5__O-methyltransferase family protein
A_84_P858400	AT1G76790	-0.33073	0.0449281	0.118753	0.238624	-1.6561	0.000352679	-1.26504	0.00155379	0.963634	0.00174087	0.905211	0.000305293	-0.420159	0.0322659	[16.10] secondary metabolism.simple phenols	AT1G76790	Arabidopsis thaliana O-methyltransferase family 2 protein (AT1G76790) mRNA, complete cds [NM_106329]	844013	NM_106329	O-methyltransferase family 2 protein	GO:0008168|GO:0046983|GO:0008171|GO:0005829	NM_106329	At.28236	O-methyltransferase family protein	1	28823293	28823352	IGMT5__O-methyltransferase family protein
A_84_P10263	AT5G48100	2.79287	0.0250492	1.84637	0.0409611	3.41207	0.0220869	0.00826447	0.948136	2.58515	0.00715888	0.127846	0.850174	0.747052	0.156352	[16.10] secondary metabolism.simple phenols	TT10	Arabidopsis thaliana TT10 (TRANSPARENT TESTA 10); copper ion binding / laccase (TT10) mRNA, complete cds [NM_124184]	834862	NM_124184	TT10 (TRANSPARENT TESTA 10); copper ion binding / laccase	GO:0005507|GO:0008471|GO:0046688|GO:0048046|GO:0009809|GO:0012505	NM_124184	At.9463	Laccase/Diphenol oxidase family protein	5	19489547	19489606	ATLAC15_LAC15_TT10__Laccase/Diphenol oxidase family protein
A_84_P10370	AT5G04230	-0.480886	0.0119003	-0.302294	0.0507485	-1.37929	0.0118029	-1.20776	0.0127019	-2.77503	0.000863783	-2.78209	0.00108573	-3.68049	0.00127048	[16.2.1.1] secondary metabolism.phenylpropanoids.lignin biosynthesis.PAL	PAL3	Arabidopsis thaliana PAL3 (PHENYL ALANINE AMMONIA-LYASE 3); phenylalanine ammonia-lyase (PAL3) mRNA, complete cds [NM_120505]	830302	NM_120505	PAL3 (PHENYL ALANINE AMMONIA-LYASE 3); phenylalanine ammonia-lyase	GO:0005737|GO:0045548|GO:0009611|GO:0006952	NM_120505	At.33157	phenyl alanine ammonia-lyase 3	5	1163625	1163684
A_84_P11045	AT4G34230	-0.210164	0.0161885	0.200973	0.143139	-0.198635	0.174535	0.344567	0.0479949	2.05583	0.00246591	2.1879	0.00145306	2.19943	0.000616778	[16.2.1.10] secondary metabolism.phenylpropanoids.lignin biosynthesis.CAD	ATCAD5	Arabidopsis thaliana ATCAD5 (CINNAMYL ALCOHOL DEHYDROGENASE 5); cinnamyl-alcohol dehydrogenase (ATCAD5) mRNA, complete cds [NM_119587]	829572	NM_119587	ATCAD5 (CINNAMYL ALCOHOL DEHYDROGENASE 5); cinnamyl-alcohol dehydrogenase	GO:0045551|GO:0005575|GO:0009809	NM_119587	At.20809	cinnamyl alcohol dehydrogenase 5	4	16386937	16386996
A_84_P15784	AT4G37970	-0.501664	0.0227103	-0.19787	0.14475	-0.167158	0.0386374	-0.018238	0.800063	1.9036	0.00151644	1.74872	0.000453554	2.08323	0.00130482	[16.2.1.10] secondary metabolism.phenylpropanoids.lignin biosynthesis.CAD	CAD6	Arabidopsis thaliana CAD6 (CINNAMYL ALCOHOL DEHYDROGENASE 6); binding / catalytic/ oxidoreductase/ zinc ion binding (CAD6) mRNA, complete cds [NM_119958]	829953	NM_119958	CAD6 (CINNAMYL ALCOHOL DEHYDROGENASE 6); binding / catalytic/ oxidoreductase/ zinc ion binding	GO:0016491|GO:0008270|GO:0005575|GO:0055114	NM_119958	At.31213	cinnamyl alcohol dehydrogenase 6	4	17852061	17852120
A_84_P16730	AT4G37980	-0.243117	0.0339951	-0.0642995	0.402141	0.375739	0.0642321	0.422274	0.126664	1.27878	0.0139197	1.1465	0.00297886	1.76535	0.00262301	[16.2.1.10] secondary metabolism.phenylpropanoids.lignin biosynthesis.CAD	ELI3-1	Arabidopsis thaliana ELI3-1 (ELICITOR-ACTIVATED GENE 3-1); binding / catalytic/ oxidoreductase/ zinc ion binding (ELI3-1) mRNA, complete cds [NM_119959]	829954	NM_119959	ELI3-1 (ELICITOR-ACTIVATED GENE 3-1); binding / catalytic/ oxidoreductase/ zinc ion binding	GO:0009617|GO:0016491|GO:0008270|GO:0009626	NM_119959	At.24464	elicitor-activated gene 3-1	4	17854229	17854288
A_84_P17676	AT4G37990	-2.4729	0.000213574	-0.224922	0.319102	-1.06657	0.00488233	1.05116	0.0107244	7.09502	0.000699541	6.96476	1.74215e-05	8.3711	8.64143e-05	[16.2.1.10] secondary metabolism.phenylpropanoids.lignin biosynthesis.CAD	ELI3-2	Arabidopsis thaliana ELI3-2 (ELICITOR-ACTIVATED GENE 3-2); aryl-alcohol dehydrogenase/ mannitol dehydrogenase (ELI3-2) mRNA, complete cds [NM_119960]	829955	NM_119960	ELI3-2 (ELICITOR-ACTIVATED GENE 3-2); aryl-alcohol dehydrogenase/ mannitol dehydrogenase	GO:0009617|GO:0005575|GO:0046029|GO:0018456|GO:0009626	NM_119960	At.41	elicitor-activated gene 3-2	4	17857199	17857258
A_84_P18353	AT3G19450	-0.305046	0.00971072	-0.209477	0.134119	-0.203196	0.0134894	-0.543768	0.00125598	-1.37154	0.00369771	-1.80768	0.000240064	-1.70583	0.000240693	[16.2.1.10] secondary metabolism.phenylpropanoids.lignin biosynthesis.CAD	ATCAD4	Arabidopsis thaliana ATCAD4; cinnamyl-alcohol dehydrogenase (ATCAD4) mRNA, complete cds [NM_112832]	821479	NM_112832	ATCAD4; cinnamyl-alcohol dehydrogenase	GO:0045551|GO:0080167|GO:0005575|GO:0009809	NM_112832	At.24340	GroES-like zinc-binding alcohol dehydrogenase family protein	3	6746943	6747002
A_84_P19058	AT1G72680	-0.405385	0.00977156	-0.0901704	0.156715	0.0136437	0.817753	0.34943	0.02499	2.08602	0.000484916	2.10659	0.000366995	2.52562	0.000424482	[16.2.1.10] secondary metabolism.phenylpropanoids.lignin biosynthesis.CAD	CAD1	Arabidopsis thaliana cinnamyl-alcohol dehydrogenase, putative (CAD1) mRNA, complete cds [NM_105927]	843600	NM_105927	cinnamyl-alcohol dehydrogenase, putative	GO:0048037|GO:0016491|GO:0008270|GO:0009809|GO:0016616	NM_105927	At.35070	cinnamyl-alcohol dehydrogenase	1	27359356	27359415
A_84_P764437	AT4G37980	-0.131318	0.484158	-0.253932	0.230856	0.410984	0.158407	0.329412	0.17503	1.15328	0.000631238	1.19433	0.00809069	1.73663	0.015192	[16.2.1.10] secondary metabolism.phenylpropanoids.lignin biosynthesis.CAD	ELI3-1	Arabidopsis thaliana ELI3-1 (ELICITOR-ACTIVATED GENE 3-1); binding / catalytic/ oxidoreductase/ zinc ion binding (ELI3-1) mRNA, complete cds [NM_001036728]	829954	NM_001036728	ELI3-1 (ELICITOR-ACTIVATED GENE 3-1); binding / catalytic/ oxidoreductase/ zinc ion binding	GO:0009617|GO:0016491|GO:0008270|GO:0009626	NM_001036728	At.24464	elicitor-activated gene 3-1	4	17853344	17853403
A_84_P816248	AT3G19450	-0.498321	0.0773744	-0.399363	0.196437	-0.262721	0.403255	-0.459412	0.183727	-1.07657	0.0329207	-1.37221	0.0143532	-1.13661	0.0410461	[16.2.1.10] secondary metabolism.phenylpropanoids.lignin biosynthesis.CAD	ATCAD4	Arabidopsis thaliana ATCAD4; cinnamyl-alcohol dehydrogenase (ATCAD4) mRNA, complete cds [NM_112832]	821479	NM_112832	ATCAD4; cinnamyl-alcohol dehydrogenase	GO:0045551|GO:0080167|GO:0005575|GO:0009809	NM_112832	At.24340	GroES-like zinc-binding alcohol dehydrogenase family protein	3	6744891	6744950
A_84_P288260	AT2G21730	0.462509	0.0239066	1.65185	0.00846485	1.03994	0.00583077	1.77521	0.00408755	0.489364	0.106965	0.0352938	0.686432	0.612724	0.0154897	[16.2.1.10] secondary metabolism.phenylpropanoids.lignin biosynthesis.CAD	CAD2	Arabidopsis thaliana CAD2 (CINNAMYL ALCOHOL DEHYDROGENASE HOMOLOG 2); binding / catalytic/ oxidoreductase/ zinc ion binding (CAD2) mRNA, complete cds [NM_127743]	816710	NM_127743	CAD2 (CINNAMYL ALCOHOL DEHYDROGENASE HOMOLOG 2); binding / catalytic/ oxidoreductase/ zinc ion binding	GO:0016491|GO:0008270|GO:0055114	NM_127743	At.64988	cinnamyl alcohol dehydrogenase homolog 2	2	9281170	9281229	ATCAD2_CAD2__cinnamyl alcohol dehydrogenase homolog 2
A_84_P755885	AT2G21890	0.321203	0.0420852	1.21637	0.0101562	1.1405	0.00797302	1.33977	0.00386058	0.432583	0.0840008	-0.263313	0.12726	0.555984	0.0135692	[16.2.1.10] secondary metabolism.phenylpropanoids.lignin biosynthesis.CAD	CAD2	Arabidopsis thaliana CAD2 (CINNAMYL ALCOHOL DEHYDROGENASE HOMOLOG 2); binding / catalytic/ oxidoreductase/ zinc ion binding (CAD2) mRNA, complete cds [NM_127743]	816710	NM_127743	CAD2 (CINNAMYL ALCOHOL DEHYDROGENASE HOMOLOG 2); binding / catalytic/ oxidoreductase/ zinc ion binding	GO:0016491|GO:0008270|GO:0055114	NM_127743	At.64988	[AT2G21890, cinnamyl alcohol dehydrogenase homolog 3];[AT2G21730, cinnamyl alcohol dehydrogenase homolog 2]	[AT2G21890, 2];[AT2G21730, 2]	[AT2G21890, 9332428];[AT2G21730, 9281405]	[AT2G21890, 9332487];[AT2G21730, 9281464]	ATCAD3_CAD3__cinnamyl alcohol dehydrogenase homolog 3
A_84_P11819	AT3G50740	-0.720852	0.0101444	-0.360121	0.0114927	-0.544738	0.00439923	0.0598879	0.14939	-2.51679	0.000199071	-2.2729	0.00110661	-2.09678	0.000213834	[16.2.1.1011] secondary metabolism.phenylpropanoids.lignin biosynthesis	UGT72E1	Arabidopsis thaliana UGT72E1 (UDP-glucosyl transferase 72E1); UDP-glycosyltransferase/ coniferyl-alcohol glucosyltransferase/ transferase, transfer_ (UGT72E1) mRNA, complete cds [NM_114934]	824238	NM_114934	UGT72E1 (UDP-glucosyl transferase 72E1); UDP-glycosyltransferase/ coniferyl-alcohol glucosyltransferase/ transferase, transferring glycosyl groups	GO:0047209|GO:0016757|GO:0008194|GO:0009808	NM_114934	At.20099	UDP-glucosyl transferase 72E1	3	18855395	18855454
A_84_P21573	AT5G38120	-1.00702	0.0819884	-1.35828	0.069974	-3.13123	0.000238364	-3.46763	7.89018e-05	2.91514	0.0152008	2.92999	0.00966081	0.805786	0.0191448	[16.2.1.3] secondary metabolism.phenylpropanoids.lignin biosynthesis.4CL	AT5G38120	Arabidopsis thaliana 4-coumarate--CoA ligase family protein / 4-coumaroyl-CoA synthase family protein (AT5G38120) mRNA, complete cds [NM_123172]	833792	NM_123172	4-coumarate--CoA ligase family protein / 4-coumaroyl-CoA synthase family protein	GO:0016207|GO:0008152	NM_123172	At.30435	AMP-dependent synthetase and ligase family protein	5	15215644	15215703	4CL8__AMP-dependent synthetase and ligase family protein
A_84_P18111	AT1G67980	-1.31171	0.00498343	1.47017	0.0213595	-1.56513	0.00083725	-0.0125055	0.899109	3.12961	0.00499281	1.90035	0.0012907	1.64693	0.00221291	[16.2.1.6] secondary metabolism.phenylpropanoids.lignin biosynthesis.CCoAOMT	CCoAMT	Arabidopsis thaliana CCoAMT; caffeoyl-CoA O-methyltransferase (CCoAMT) mRNA, complete cds [NM_202375]	843126	NM_202375	CCoAMT; caffeoyl-CoA O-methyltransferase	GO:0042409|GO:0009809|GO:0005829	NM_202375	At.20579	caffeoyl-CoA 3-O-methyltransferase	1	25488845	25488904
A_84_P18574	AT4G26220	0.398243	0.0226197	0.388465	0.0115668	0.648094	0.000148778	0.371646	0.0466395	-1.28184	0.00510266	-1.54851	0.00146711	-1.29866	0.000148044	[16.2.1.6] secondary metabolism.phenylpropanoids.lignin biosynthesis.CCoAOMT	AT4G26220	Arabidopsis thaliana caffeoyl-CoA 3-O-methyltransferase, putative (AT4G26220) mRNA, complete cds [NM_118755]	828728	NM_118755	caffeoyl-CoA 3-O-methyltransferase, putative	GO:0008171|GO:0005829	NM_118755	At.2883	S-adenosyl-L-methionine-dependent methyltransferases superfamily protein	4	13284932	13284991
A_84_P17165	AT1G67990	1.67952	0.00259639	4.06211	0.0135505	1.25804	0.0162183	2.85893	0.0831142	0.65299	0.580871	-0.128699	0.543018	-0.550184	0.0074588	[16.2.1.6] secondary metabolism.phenylpropanoids.lignin biosynthesis.CCoAOMT	TSM1	Arabidopsis thaliana TSM1; N1,N5,N10-tris-(5-hydroxyferuloyl)spermidine O-methyltransferase/ caffeoyl CoA:S-adenosyl-L-methionine O-methyltransfera_ (TSM1) mRNA, complete cds [NM_105469]	843127	NM_105469	TSM1; N1,N5,N10-tris-(5-hydroxyferuloyl)spermidine O-methyltransferase/ caffeoyl CoA:S-adenosyl-L-methionine O-methyltransferase/ caffeoyl-CoA O-methyltransferase/ tricaffeoyl spermidine:S-adenosyl-L-methionine O-methyltransferase/ trihydroxyferuloyl spermidine:S-adenosyl-L-methionine O-methyltransferase	GO:0080076|GO:0080012|GO:0080088|GO:0080078|GO:0080077|GO:0048316|GO:0042409|GO:0005829	NM_105469	At.35580	S-adenosyl-L-methionine-dependent methyltransferases superfamily protein	1	25490631	25490690	ATTSM1_TSM1__S-adenosyl-L-methionine-dependent methyltransferases superfamily protein
A_84_P12920	AT4G30470	-0.409302	0.0942102	-0.453064	0.0349094	-0.0179925	0.913197	-0.180361	0.384409	1.44992	0.010682	1.33131	0.0155717	1.72262	0.00381762	[16.2.1.7] secondary metabolism.phenylpropanoids.lignin biosynthesis.CCR1	AT4G30470	Arabidopsis thaliana cinnamoyl-CoA reductase-related (AT4G30470) mRNA, complete cds [NM_119193]	829170	NM_119193	cinnamoyl-CoA reductase-related	GO:0050662|GO:0016621|GO:0005488|GO:0008152|GO:0005575|GO:0003824|GO:0009809|GO:0044237	NM_119193	At.23662	NAD(P)-binding Rossmann-fold superfamily protein	4	14896436	14896495
A_84_P16803	AT5G14700	0.269222	0.0822719	-0.248613	0.101618	0.00602571	0.958507	0.159867	0.276593	2.57778	0.000396281	3.24946	8.7479e-05	2.98626	0.00183306	[16.2.1.7] secondary metabolism.phenylpropanoids.lignin biosynthesis.CCR1	AT5G14700	Arabidopsis thaliana cinnamoyl-CoA reductase-related (AT5G14700) mRNA, complete cds [NM_121474]	831322	NM_121474	cinnamoyl-CoA reductase-related	GO:0050662|GO:0016621|GO:0005488|GO:0008152|GO:0005575|GO:0003824|GO:0009809|GO:0044237	NM_121474	At.26358	NAD(P)-binding Rossmann-fold superfamily protein	5	4740506	4740565
A_84_P20835	AT1G80820	0.0543728	0.830984	-0.417926	0.0327459	0.00726463	0.974491	-0.32827	0.0803937	1.70344	8.91072e-05	1.84021	0.0214949	1.7931	0.00481297	[16.2.1.7] secondary metabolism.phenylpropanoids.lignin biosynthesis.CCR1	CCR2	Arabidopsis thaliana CCR2 (CINNAMOYL COA REDUCTASE); cinnamoyl-CoA reductase (CCR2) mRNA, complete cds [NM_106730]	844421	NM_106730	CCR2 (CINNAMOYL COA REDUCTASE); cinnamoyl-CoA reductase	GO:0016621|GO:0009409|GO:0005575|GO:0009809	NM_106730	At.11770	cinnamoyl coa reductase	1	30372392	30372451
A_84_P817161	AT4G30470	-0.210335	0.229968	-0.132248	0.273073	0.146764	0.344919	-0.140149	0.0959158	1.67733	0.000447977	1.31233	0.011849	1.66943	0.00312031	[16.2.1.7] secondary metabolism.phenylpropanoids.lignin biosynthesis.CCR1	AT4G30470	Arabidopsis thaliana cinnamoyl-CoA reductase-related (AT4G30470) mRNA, complete cds [NM_119193]	829170	NM_119193	cinnamoyl-CoA reductase-related	GO:0050662|GO:0016621|GO:0005488|GO:0008152|GO:0005575|GO:0003824|GO:0009809|GO:0044237	NM_119193	At.23662	NAD(P)-binding Rossmann-fold superfamily protein	4	1489628914896330	1489641314896420
A_84_P868662	AT4G30470	-0.133522	0.0736001	-0.288285	0.0449123	0.141283	0.0116674	-0.180233	0.00217617	1.5647	0.00163234	1.39794	0.000840694	1.67275	2.31172e-05	[16.2.1.7] secondary metabolism.phenylpropanoids.lignin biosynthesis.CCR1	AT4G30470	Arabidopsis thaliana cinnamoyl-CoA reductase-related (AT4G30470) mRNA, complete cds [NM_119193]	829170	NM_119193	cinnamoyl-CoA reductase-related	GO:0050662|GO:0016621|GO:0005488|GO:0008152|GO:0005575|GO:0003824|GO:0009809|GO:0044237	NM_119193	At.23662	NAD(P)-binding Rossmann-fold superfamily protein	4	14896266	14896325
A_84_P11538	AT1G31490	0.902797	0.0209021	0.314393	0.00562777	0.651542	0.0149377	-0.0472434	0.57899	-1.7479	0.000141175	-1.85829	0.00538929	-2.10954	0.00119101	[16.2] secondary metabolism.phenylpropanoids	AT1G31490	Arabidopsis thaliana transferase family protein (AT1G31490) mRNA, complete cds [NM_102888]	840039	NM_102888	transferase family protein	GO:0016747|GO:0008131|GO:0048038|GO:0005507|GO:0009308|GO:0016740|GO:0055114|GO:0009507	NM_102888	At.40331	HXXXD-type acyl-transferase family protein	1	11271760	11271819
A_84_P11995	AT4G35160	0.314752	0.0964468	0.209362	0.0935313	-1.23305	0.00137012	-1.16094	0.000316246	-1.88459	0.000194092	-1.70709	0.00298356	-3.2549	0.000423818	[16.2] secondary metabolism.phenylpropanoids	AT4G35160	Arabidopsis thaliana O-methyltransferase family 2 protein (AT4G35160) mRNA, complete cds [NM_119682]	829668	NM_119682	O-methyltransferase family 2 protein	GO:0008168|GO:0046983|GO:0008171|GO:0005829	NM_119682	At.43342	O-methyltransferase family protein	4	16732403	16732462
A_84_P13216	AT1G20510	-0.0409221	0.592241	0.353582	0.0314091	-0.240664	0.0412023	0.163036	0.088461	1.33744	0.000308434	1.34664	0.000258218	1.14689	0.00473487	[16.2] secondary metabolism.phenylpropanoids	OPCL1	Arabidopsis thaliana OPCL1 (OPC-8:0 COA LIGASE1); 4-coumarate-CoA ligase (OPCL1) mRNA, complete cds [NM_202143]	838639	NM_202143	OPCL1 (OPC-8:0 COA LIGASE1); 4-coumarate-CoA ligase	GO:0016207|GO:0009698|GO:0009611|GO:0009695|GO:0005777	NM_202143	At.15241	OPC-8:0 CoA ligase1	1	7103660	7103719
A_84_P13968	AT5G16410	0.0223065	0.836968	-0.191599	0.144856	0.269302	0.457748	-0.468629	0.181597	-1.03571	0.00774881	-1.55974	0.0174934	-1.31274	0.029125	[16.2] secondary metabolism.phenylpropanoids	AT5G16410	Arabidopsis thaliana transferase family protein (AT5G16410) mRNA, complete cds [NM_121646]	831502	NM_121646	transferase family protein	GO:0008150|GO:0016747|GO:0005575|GO:0016740	NM_121646	At.50460	HXXXD-type acyl-transferase family protein	5	5365932	5365991
A_84_P14407	AT2G33590	-0.333002	0.0594138	0.0312033	0.75137	-0.0955657	0.0687556	0.345093	0.00272427	2.52788	0.000606018	2.60433	0.000602026	2.84177	0.000474925	[16.2] secondary metabolism.phenylpropanoids	AT2G33590	Arabidopsis thaliana cinnamoyl-CoA reductase family (AT2G33590) mRNA, complete cds [NM_128919]	817925	NM_128919	cinnamoyl-CoA reductase family	GO:0050662|GO:0016621|GO:0005488|GO:0005575|GO:0003824|GO:0009809|GO:0046686	NM_128919	At.19951	NAD(P)-binding Rossmann-fold superfamily protein	2	1422597514226010	1422623314226250
A_84_P14418	AT2G40230	-0.220968	0.0356628	-0.118444	0.404874	-0.180946	0.0322213	-0.0545172	0.539722	-1.64308	0.00567104	-1.61918	2.66186e-05	-1.57916	0.00115191	[16.2] secondary metabolism.phenylpropanoids	AT2G40230	Arabidopsis thaliana transferase family protein (AT2G40230) mRNA, complete cds [NM_129581]	818615	NM_129581	transferase family protein	GO:0008150|GO:0016747|GO:0005575|GO:0016740	NM_129581	At.43695	HXXXD-type acyl-transferase family protein	2	16803368	16803427
A_84_P14988	AT5G47950	0.621599	0.125904	-0.390968	0.0802197	-0.460655	0.102787	-1.21445	0.0831899	-1.94102	0.0351459	-1.68226	0.0242769	-2.76451	0.00183689	[16.2] secondary metabolism.phenylpropanoids	AT5G47950	Arabidopsis thaliana transferase family protein (AT5G47950) mRNA, complete cds [NM_124169]	834846	NM_124169	transferase family protein	GO:0008150|GO:0016747|GO:0005575|GO:0016740	NM_124169	At.7908	HXXXD-type acyl-transferase family protein	5	19417302	19417361
A_84_P15762	AT4G31910	0.0982718	0.0353109	-0.0537509	0.377972	0.093135	0.11916	-0.270046	0.0184869	-2.44313	0.000471201	-2.65429	0.000106697	-2.65942	0.000121707	[16.2] secondary metabolism.phenylpropanoids	AT4G31910	Arabidopsis thaliana transferase family protein (AT4G31910) mRNA, complete cds [NM_119342]	829321	NM_119342	transferase family protein	GO:0008150|GO:0016747|GO:0005634|GO:0016740	NM_119342	At.20364	HXXXD-type acyl-transferase family protein	4	15443612	15443671
A_84_P15836	AT5G07870	-0.0387879	0.665339	0.287724	0.0978516	0.094994	0.169882	0.0629715	0.566692	-1.03039	0.00984459	-1.38892	0.000292709	-1.25514	0.00468643	[16.2] secondary metabolism.phenylpropanoids	AT5G07870	Arabidopsis thaliana transferase family protein (AT5G07870) mRNA, complete cds [NM_120869]	830680	NM_120869	transferase family protein	GO:0008150|GO:0016747|GO:0005575|GO:0016740	NM_120869	At.27266	HXXXD-type acyl-transferase family protein	5	2515085	2515144
A_84_P16880	AT5G47980	-3.21943	0.000163278	-0.76882	0.00273566	-3.44407	0.000142291	-1.94636	0.000271984	-1.87687	0.00028929	-2.82977	0.000217967	-3.05441	0.0001752	[16.2] secondary metabolism.phenylpropanoids	AT5G47980	Arabidopsis thaliana transferase family protein (AT5G47980) mRNA, complete cds [NM_124172]	834849	NM_124172	transferase family protein	GO:0016747|GO:0005575|GO:0016740|GO:0008415	NM_124172	At.29871	HXXXD-type acyl-transferase family protein	5	19430204	19430263
A_84_P20921	AT1G77520	0.84511	0.00790827	1.32681	0.00368049	0.0712843	0.488786	1.01665	0.00309727	-1.73296	0.000542408	-1.26929	0.00296356	-2.04312	0.00193507	[16.2] secondary metabolism.phenylpropanoids	AT1G77520	Arabidopsis thaliana O-methyltransferase family 2 protein (AT1G77520) mRNA, complete cds [NM_106401]	844088	NM_106401	O-methyltransferase family 2 protein	GO:0009809|GO:0008171|GO:0005829	NM_106401	At.17803	O-methyltransferase family protein	1	29131800	29131859
A_84_P21867	AT1G77530	1.59246	0.00147554	1.70486	0.0023567	1.33004	0.00443713	1.00546	0.00759598	-3.69932	0.00047035	-4.13631	0.000201686	-4.39873	0.000423547	[16.2] secondary metabolism.phenylpropanoids	AT1G77530	Arabidopsis thaliana O-methyltransferase family 2 protein (AT1G77530) mRNA, complete cds [NM_106402]	844089	NM_106402	O-methyltransferase family 2 protein	GO:0009809|GO:0008171|GO:0005829	NM_106402	At.34459	O-methyltransferase family protein	1	29137231	29137290
A_84_P24110	AT3G50270	-0.0648202	0.353183	-0.0416513	0.603407	-0.575704	0.00260187	-1.38567	0.00166356	-1.39402	0.00258703	-2.22716	0.000198245	-2.73804	0.00037364	[16.2] secondary metabolism.phenylpropanoids	AT3G50270	Arabidopsis thaliana transferase family protein (AT3G50270) mRNA, complete cds [NM_114887]	824189	NM_114887	transferase family protein	GO:0008150|GO:0016747|GO:0016740	NM_114887	At.35512	HXXXD-type acyl-transferase family protein	3	18637204	18637263
A_84_P24111	AT1G62940	1.05053	0.0233397	0.767566	0.052676	-0.431354	0.300656	-0.083229	0.875025	-2.67709	0.0212628	-2.046	0.00692687	-3.52789	0.00751327	[16.2] secondary metabolism.phenylpropanoids	ACOS5	Arabidopsis thaliana ACOS5 (ACYL-COA SYNTHETASE 5); 4-coumarate-CoA ligase/ long-chain-fatty-acid-CoA ligase/ medium-chain-fatty-acid-CoA ligase (ACOS5) mRNA, complete cds [NM_104972]	842596	NM_104972	ACOS5 (ACYL-COA SYNTHETASE 5); 4-coumarate-CoA ligase/ long-chain-fatty-acid-CoA ligase/ medium-chain-fatty-acid-CoA ligase	GO:0005737|GO:0016207|GO:0080110|GO:0046949|GO:0031956|GO:0010584|GO:0004467	NM_104972	At.70358	acyl-CoA synthetase 5	1	23312676	23312735
A_84_P502791	AT1G32910	-1.96491	0.00037371	0.000277553	0.996937	-1.8671	0.00732123	0.309056	0.499946	2.04533	0.0282568	2.2563	0.000652936	2.35411	0.00428883	[16.2] secondary metabolism.phenylpropanoids	AT1G32910	Arabidopsis thaliana transferase family protein (AT1G32910) mRNA, complete cds [NM_103024]	840185	NM_103024	transferase family protein	GO:0008150|GO:0016747|GO:0005575|GO:0016740	NM_103024	At.51892	HXXXD-type acyl-transferase family protein	1	11926331	11926390
A_84_P504952	AT3G50300	-0.213775	0.0292109	-0.0214019	0.820323	-0.185509	0.446162	-0.621765	0.0135762	-1.40454	0.0032779	-2.03317	0.00825731	-2.00491	0.00142095	[16.2] secondary metabolism.phenylpropanoids	AT3G50300	Arabidopsis thaliana transferase family protein (AT3G50300) mRNA, complete cds [NM_114890]	824192	NM_114890	transferase family protein	GO:0008150|GO:0016747|GO:0005575|GO:0016740	NM_114890	At.50262	HXXXD-type acyl-transferase family protein	3	18645280	18645339
A_84_P532167	AT1G76470	-0.441452	0.318556	-0.46954	0.135032	-4.02398	0.00129321	-1.11963	0.00996969	3.19234	0.000347722	6.12478	0.00231458	2.54225	0.00707954	[16.2] secondary metabolism.phenylpropanoids	AT1G76470	Arabidopsis thaliana 3-beta-hydroxy-delta5-steroid dehydrogenase/ binding / catalytic/ cinnamoyl-CoA reductase (AT1G76470) mRNA, complete cds [NM_106297]	843980	NM_106297	3-beta-hydroxy-delta5-steroid dehydrogenase/ binding / catalytic/ cinnamoyl-CoA reductase	GO:0050662|GO:0016621|GO:0005488|GO:0008152|GO:0003824|GO:0009809|GO:0044237|GO:0012505	NM_106297	At.27517	NAD(P)-binding Rossmann-fold superfamily protein	1	28690213	28690272
A_84_P816398	AT2G33590	-0.171092	0.257617	0.024942	0.889222	-0.0830784	0.463138	0.318614	0.0862323	2.56363	0.00292674	2.76929	0.000611678	2.85731	0.0019233	[16.2] secondary metabolism.phenylpropanoids	AT2G33590	Arabidopsis thaliana cinnamoyl-CoA reductase family (AT2G33590) mRNA, complete cds [NM_128919]	817925	NM_128919	cinnamoyl-CoA reductase family	GO:0050662|GO:0016621|GO:0005488|GO:0005575|GO:0003824|GO:0009809|GO:0046686	NM_128919	At.19951	NAD(P)-binding Rossmann-fold superfamily protein	2	14225374	14225433
A_84_P823170	AT4G35160	0.399683	0.0549716	0.251125	0.04088	-1.17538	0.00328197	-1.31529	0.000148233	-1.83072	0.00028786	-1.82206	0.00361969	-3.39713	0.00017642	[16.2] secondary metabolism.phenylpropanoids	AT4G35160	Arabidopsis thaliana O-methyltransferase family 2 protein (AT4G35160) mRNA, complete cds [NM_119682]	829668	NM_119682	O-methyltransferase family 2 protein	GO:0008168|GO:0046983|GO:0008171|GO:0005829	NM_119682	At.43342	O-methyltransferase family protein	4	16731002	16731061
A_84_P831206	AT1G76470	0.726548	0.0105563	1.28653	0.114805	-2.65391	0.00105944	0.264646	0.163224	3.56729	0.0178908	5.92587	9.93136e-05	2.54541	0.00148572	[16.2] secondary metabolism.phenylpropanoids	AT1G76470	Arabidopsis thaliana 3-beta-hydroxy-delta5-steroid dehydrogenase/ binding / catalytic/ cinnamoyl-CoA reductase (AT1G76470) mRNA, complete cds [NM_106297]	843980	NM_106297	3-beta-hydroxy-delta5-steroid dehydrogenase/ binding / catalytic/ cinnamoyl-CoA reductase	GO:0050662|GO:0016621|GO:0005488|GO:0008152|GO:0003824|GO:0009809|GO:0044237|GO:0012505	NM_106297	At.27517	NAD(P)-binding Rossmann-fold superfamily protein	1	28690760	28690819
A_84_P837501	AT3G50300	-0.0478936	0.411888	0.0196141	0.852318	-0.363956	0.0188106	-0.723361	0.0021791	-1.35908	0.00449544	-1.78599	0.00103962	-2.10205	0.000319298	[16.2] secondary metabolism.phenylpropanoids	AT3G50300	Arabidopsis thaliana transferase family protein (AT3G50300) mRNA, complete cds [NM_114890]	824192	NM_114890	transferase family protein	GO:0008150|GO:0016747|GO:0005575|GO:0016740	NM_114890	At.50262	HXXXD-type acyl-transferase family protein	3	18645175	18645234
A_84_P573735	AT1G20500	1.1122	0.72081	1.69842	0.591271	1.96202	0.0203626	2.21337	0.0279131	-0.149378	0.691669	-0.484245	0.360458	0.365579	0.904288	[16.2] secondary metabolism.phenylpropanoids	AT1G20500	Arabidopsis thaliana 4-coumarate-CoA ligase (AT1G20500) mRNA, complete cds [NM_101900]	838638	NM_101900	4-coumarate-CoA ligase	GO:0016207|GO:0009698|GO:0008152	NM_101900	At.43932	AMP-dependent synthetase and ligase family protein	1	7101793	7101852	AMP-dependent synthetase and ligase family protein
A_84_P19131	AT2G23910	-1.20561	0.0158718	-2.91154	0.00387264	-0.573215	0.00285516	-2.12517	0.00642772	0.439421	0.16949	0.593392	0.0157162	1.22579	0.0123498	[16.2] secondary metabolism.phenylpropanoids	AT2G23910	Arabidopsis thaliana cinnamoyl-CoA reductase-related (AT2G23910) mRNA, complete cds [NM_127952]	816923	NM_127952	cinnamoyl-CoA reductase-related	GO:0050662|GO:0016621|GO:0005488|GO:0080167|GO:0005575|GO:0003824|GO:0009809	NM_127952	At.27976	NAD(P)-binding Rossmann-fold superfamily protein	2	10179723	10179782	NAD(P)-binding Rossmann-fold superfamily protein
A_84_P22519	AT5G38130	-0.654647	0.453936	-2.13399	0.00841365	-2.99006	0.0291834	-3.27899	0.0235983	3.02136	0.00153604	4.21178	0.0264964	1.87636	0.0729038	[16.2] secondary metabolism.phenylpropanoids	AT5G38130	Arabidopsis thaliana transferase family protein (AT5G38130) mRNA, complete cds [NM_123173]	833793	NM_123173	transferase family protein	GO:0016747|GO:0016740	NM_123173	At.49771	HXXXD-type acyl-transferase family protein	5	15217966	15218025	HXXXD-type acyl-transferase family protein
A_84_P790466	AT5G38130	-0.715964	0.442793	-1.71019	0.0382996	-3.27336	0.00177294	-3.30195	0.00190143	2.56331	0.000982679	3.52895	0.0346576	0.97155	0.116829	[16.2] secondary metabolism.phenylpropanoids	AT5G38130	Arabidopsis thaliana Full-length cDNA Complete sequence from clone GSLTFB35ZD10 of Flowers and buds of strain col-0 of Arabidopsis thaliana (thale cress) [BX829766]	833793	BX829766	transferase family protein	GO:0016747|GO:0016740		At.49771	no_match	no_match	no_match	no_match	HXXXD-type acyl-transferase family protein
A_84_P15008	AT5G53810	5.18151	0.00460672	5.69197	0.000702413	0.316926	0.404494	0.547691	0.261972	1.3145	0.0293351	1.0348	0.0967152	-3.82978	0.00642452	[16.2] secondary metabolism.phenylpropanoids	AT5G53810	Arabidopsis thaliana O-methyltransferase, putative (AT5G53810) mRNA, complete cds [NM_124760]	835462	NM_124760	O-methyltransferase, putative	GO:0008168|GO:0046983|GO:0008171|GO:0005829	NM_124760	At.29532	O-methyltransferase family protein	5	21850336	21850395	O-methyltransferase family protein
A_84_P12428	AT1G74010	0.567958	0.0853265	0.0279585	0.891574	-0.25512	0.0011726	0.141576	0.0378816	2.53183	0.000381764	3.46852	3.00376e-05	2.64544	0.00443007	[16.4.1.1007] secondary metabolism.N misc.alkaloid-like	AT1G74010	Arabidopsis thaliana strictosidine synthase family protein (AT1G74010) mRNA, complete cds [NM_106060]	843739	NM_106060	strictosidine synthase family protein	GO:0016844|GO:0009058|GO:0009505	NM_106060	At.34933	Calcium-dependent phosphotriesterase superfamily protein	1	27832459	27832518
A_84_P12888	AT4G23600	-0.332986	0.00435607	-0.0978237	0.481019	-0.813339	0.00169544	-0.429784	0.0291987	3.95816	0.00108959	4.10655	5.34788e-06	3.62619	0.000115607	[16.4.1.1007] secondary metabolism.N misc.alkaloid-like	CORI3	Arabidopsis thaliana CORI3 (CORONATINE INDUCED 1); cystathionine beta-lyase/ transaminase (CORI3) mRNA, complete cds [NM_179099]	828460	NM_179099	CORI3 (CORONATINE INDUCED 1); cystathionine beta-lyase/ transaminase	GO:0005773|GO:0006520|GO:0009058|GO:0009753|GO:0009737|GO:0009611|GO:0008483|GO:0042538|GO:0010188|GO:0004121|GO:0048046	NM_179099	At.2559	Tyrosine transaminase family protein	4	12312812	12312871
A_84_P14682	AT3G57010	-0.380528	0.00587585	0.097733	0.0427315	0.455526	0.0303974	0.783227	0.00328678	1.28733	0.00017125	1.13677	0.00406668	1.97283	0.0005592	[16.4.1.1007] secondary metabolism.N misc.alkaloid-like	AT3G57010	Arabidopsis thaliana strictosidine synthase family protein (AT3G57010) mRNA, complete cds [NM_115560]	824868	NM_115560	strictosidine synthase family protein	GO:0016844|GO:0009821|GO:0009058|GO:0005783	NM_115560	At.25199	Calcium-dependent phosphotriesterase superfamily protein	3	21095854	21095913
A_84_P16334	AT2G29290	-0.413207	0.00233872	-0.0791845	0.0870786	-0.360095	0.42729	-0.514225	0.0191123	-4.21478	0.000111255	-4.70294	0.00579887	-4.64982	0.000178131	[16.4.1.1007] secondary metabolism.N misc.alkaloid-like	AT2G29290	Arabidopsis thaliana tropinone reductase, putative / tropine dehydrogenase, putative (AT2G29290) mRNA, complete cds [NM_128483]	817478	NM_128483	tropinone reductase, putative / tropine dehydrogenase, putative	GO:0005488|GO:0008152|GO:0016491|GO:0003824|GO:0055114	NM_128483	At.38495	NAD(P)-binding Rossmann-fold superfamily protein	2	1258738112587400	1258749312587520
A_84_P21423	AT4G28680	0.1308	0.595484	-0.507302	0.141634	0.0576864	0.595497	-0.121046	0.537171	-2.51831	0.00325928	-2.05894	3.72055e-05	-2.13205	0.0112619	[16.4.1.1007] secondary metabolism.N misc.alkaloid-like	AT4G28680	Arabidopsis thaliana tyrosine decarboxylase, putative (AT4G28680) mRNA, complete cds [NM_001084992]	828986	NM_001084992	tyrosine decarboxylase, putative	GO:0006520|GO:0005737|GO:0004837|GO:0006950|GO:0004058	NM_001084992	At.24829	L-tyrosine decarboxylase	4	14158474	14158533
A_84_P24115	AT3G51430	-0.670469	0.00984929	0.310987	0.0512367	-0.320674	0.0300585	0.0670782	0.313419	2.12919	0.00030801	1.53549	0.000525647	1.88528	0.00182088	[16.4.1.1007] secondary metabolism.N misc.alkaloid-like	YLS2	Arabidopsis thaliana YLS2; strictosidine synthase (YLS2) mRNA, complete cds [NM_115002]	824306	NM_115002	YLS2; strictosidine synthase	GO:0016844|GO:0009821|GO:0005783	NM_115002	At.10508	Calcium-dependent phosphotriesterase superfamily protein	3	19087825	19087884
A_84_P758086	AT2G29290	-0.532512	0.0295692	-0.217509	0.122978	-0.218887	0.292314	-0.514849	0.127587	-4.25804	0.00236416	-4.869	0.00113558	-4.55537	0.00027371	[16.4.1.1007] secondary metabolism.N misc.alkaloid-like	AT2G29290	Arabidopsis thaliana tropinone reductase, putative / tropine dehydrogenase, putative (AT2G29290) mRNA, complete cds [NM_128483]	817478	NM_128483	tropinone reductase, putative / tropine dehydrogenase, putative	GO:0005488|GO:0008152|GO:0016491|GO:0003824|GO:0055114	NM_128483	At.38495	NAD(P)-binding Rossmann-fold superfamily protein	2	1258739712587400	1258749312587540
A_84_P820724	AT4G23600	-0.357437	0.0445765	-0.0848698	0.416161	-0.825059	0.00390017	-0.269286	0.0610244	3.90086	0.000479735	4.18407	0.000242436	3.71644	0.000327435	[16.4.1.1007] secondary metabolism.N misc.alkaloid-like	CORI3	Arabidopsis thaliana CORI3 (CORONATINE INDUCED 1); cystathionine beta-lyase/ transaminase (CORI3) mRNA, complete cds [NM_179099]	828460	NM_179099	CORI3 (CORONATINE INDUCED 1); cystathionine beta-lyase/ transaminase	GO:0005773|GO:0006520|GO:0009058|GO:0009753|GO:0009737|GO:0009611|GO:0008483|GO:0042538|GO:0010188|GO:0004121|GO:0048046	NM_179099	At.2559	Tyrosine transaminase family protein	4	12312483	12312542
A_84_P831659	AT4G28680	0.613641	0.0187636	-0.138711	0.370504	0.283741	0.167347	-0.057053	0.711642	-2.53103	0.00265755	-2.11948	0.0021227	-2.44938	0.00257529	[16.4.1.1007] secondary metabolism.N misc.alkaloid-like	AT4G28680	Arabidopsis thaliana tyrosine decarboxylase, putative (AT4G28680) mRNA, complete cds [NM_001084992]	828986	NM_001084992	tyrosine decarboxylase, putative	GO:0006520|GO:0005737|GO:0004837|GO:0006950|GO:0004058	NM_001084992	At.24829	L-tyrosine decarboxylase	4	1415797714158000	1415815514158180
A_84_P869434	AT4G23600	-0.266635	0.0585422	-0.0802092	0.407905	-0.982891	0.00394654	-0.42709	0.0566451	4.12968	0.000740078	4.49906	0.000187118	3.7828	0.000321657	[16.4.1.1007] secondary metabolism.N misc.alkaloid-like	CORI3	Arabidopsis thaliana CORI3 (CORONATINE INDUCED 1); cystathionine beta-lyase/ transaminase (CORI3) mRNA, complete cds [NM_179099]	828460	NM_179099	CORI3 (CORONATINE INDUCED 1); cystathionine beta-lyase/ transaminase	GO:0005773|GO:0006520|GO:0009058|GO:0009753|GO:0009737|GO:0009611|GO:0008483|GO:0042538|GO:0010188|GO:0004121|GO:0048046	NM_179099	At.2559	Tyrosine transaminase family protein	4	1231213812312140	1231223612312280
A_84_P830941	AT1G74000	1.13001	0.037886	1.30352	0.0326431	0.466642	0.141709	0.918873	0.0448169	0.11391	0.460826	0.392624	0.0435091	-0.270742	0.446593	[16.4.1.1007] secondary metabolism.N misc.alkaloid-like	SS3	Arabidopsis thaliana SS3 (STRICTOSIDINE SYNTHASE 3); strictosidine synthase (SS3) mRNA, complete cds [NM_106059]	843738	NM_106059	SS3 (STRICTOSIDINE SYNTHASE 3); strictosidine synthase	GO:0016844|GO:0009058|GO:0009505|GO:0005618	NM_106059	At.18213	strictosidine synthase 3	1	2783034327830350	2783116027831200	SS3__strictosidine synthase 3
A_84_P17435	AT3G19710	-0.408024	0.041129	-0.0616083	0.15968	-0.667064	0.00734982	-0.648527	0.00369706	-1.25293	0.000881498	-1.58081	0.00383279	-1.83985	0.000285766	[16.5.1.1.1.1] secondary metabolism.sulfur-containing.glucosinolates.synthesis.aliphatic.branched-chain amino acid aminotransferase (BCAT/MAAT)	BCAT4	Arabidopsis thaliana BCAT4 (BRANCHED-CHAIN AMINOTRANSFERASE4); catalytic/ methionine-oxo-acid transaminase (BCAT4) mRNA, complete cds [NM_112861]	821508	NM_112861	BCAT4 (BRANCHED-CHAIN AMINOTRANSFERASE4); catalytic/ methionine-oxo-acid transaminase	GO:0010326|GO:0003824|GO:0019761|GO:0005829	NM_112861	At.25237	branched-chain aminotransferase4	3	68472776847325	68474246847434
A_84_P16082	AT1G62540	0.433664	0.0391047	-2.70492	5.52827e-05	-0.404693	0.00543645	-1.99743	0.000890388	2.01465	0.000697427	3.5605	0.000597304	2.72214	0.000152188	[16.5.1.1.1.10] secondary metabolism.sulfur-containing.glucosinolates.synthesis.aliphatic.flavin-containing monooxygenase	FMO_GS-OX2	Arabidopsis thaliana FMO GS-OX2 (FLAVIN-MONOOXYGENASE GLUCOSINOLATE S-OXYGENASE 2); 3-methylthiopropyl glucosinolate S-oxygenase/ 4-methylthiopropy_ (FMO GS-OX2) mRNA, complete cds [NM_104933]	842551	NM_104933	FMO GS-OX2 (FLAVIN-MONOOXYGENASE GLUCOSINOLATE S-OXYGENASE 2); 3-methylthiopropyl glucosinolate S-oxygenase/ 4-methylthiopropyl glucosinolate S-oxygenase/ 5-methylthiopropyl glucosinolate S-oxygenase/ 7-methylthiopropyl glucosinolate S-oxygenase/ 8-methylthiopropyl glucosinolate S-oxygenase/ flavin-containing monooxygenase/ monooxygenase	GO:0004497|GO:0004499|GO:0080102|GO:0080103|GO:0080104|GO:0080106|GO:0019761|GO:0080107	NM_104933	At.16347	flavin-monooxygenase glucosinolate S-oxygenase 2	1	23155365	23155424
A_84_P21842	AT1G65860	-0.529921	0.00298128	-0.306576	0.00891648	-0.532375	0.0144547	-1.10592	0.00295884	-1.03301	7.97011e-05	-1.8299	0.000187796	-1.83236	0.00130771	[16.5.1.1.1.10] secondary metabolism.sulfur-containing.glucosinolates.synthesis.aliphatic.flavin-containing monooxygenase	FMO_GS-OX1	Arabidopsis thaliana FMO GS-OX1 (FLAVIN-MONOOXYGENASE GLUCOSINOLATE S-OXYGENASE 1); 3-methylthiopropyl glucosinolate S-oxygenase/ 4-methylthiopropy_ (FMO GS-OX1) mRNA, complete cds [NM_105258]	842897	NM_105258	FMO GS-OX1 (FLAVIN-MONOOXYGENASE GLUCOSINOLATE S-OXYGENASE 1); 3-methylthiopropyl glucosinolate S-oxygenase/ 4-methylthiopropyl glucosinolate S-oxygenase/ 5-methylthiopropyl glucosinolate S-oxygenase/ 6-methylthiopropyl glucosinolate S-oxygenase/ 7-methylthiopropyl glucosinolate S-oxygenase/ 8-methylthiopropyl glucosinolate S-oxygenase/ monooxygenase	GO:0004497|GO:0080102|GO:0080103|GO:0033506|GO:0080104|GO:0005575|GO:0080105|GO:0080106|GO:0080107	NM_105258	At.35830	flavin-monooxygenase glucosinolate S-oxygenase 1	1	24499226	24499285
A_84_P829045	AT1G62540	-0.0379097	0.757241	-2.81885	0.000358909	-0.85927	0.003697	-2.51573	0.000501612	1.89874	0.00103972	3.02321	0.00130419	2.20185	0.000469161	[16.5.1.1.1.10] secondary metabolism.sulfur-containing.glucosinolates.synthesis.aliphatic.flavin-containing monooxygenase	FMO_GS-OX2	Arabidopsis thaliana FMO GS-OX2 (FLAVIN-MONOOXYGENASE GLUCOSINOLATE S-OXYGENASE 2); 3-methylthiopropyl glucosinolate S-oxygenase/ 4-methylthiopropy_ (FMO GS-OX2) mRNA, complete cds [NM_104933]	842551	NM_104933	FMO GS-OX2 (FLAVIN-MONOOXYGENASE GLUCOSINOLATE S-OXYGENASE 2); 3-methylthiopropyl glucosinolate S-oxygenase/ 4-methylthiopropyl glucosinolate S-oxygenase/ 5-methylthiopropyl glucosinolate S-oxygenase/ 7-methylthiopropyl glucosinolate S-oxygenase/ 8-methylthiopropyl glucosinolate S-oxygenase/ flavin-containing monooxygenase/ monooxygenase	GO:0004497|GO:0004499|GO:0080102|GO:0080103|GO:0080104|GO:0080106|GO:0019761|GO:0080107	NM_104933	At.16347	flavin-monooxygenase glucosinolate S-oxygenase 2	1	23154760	23154819
A_84_P23734	AT1G65880	0.337714	0.375422	-0.0291917	0.908165	0.259573	0.214836	-0.26799	0.319466	1.4696	0.0270258	1.30894	0.0432574	1.2308	0.019794	[16.5.1.1.1.12] secondary metabolism.sulfur-containing.glucosinolates.synthesis.aliphatic.benzoate-CoA ligase	BZO1	Arabidopsis thaliana BZO1 (BENZOYLOXYGLUCOSINOLATE 1); benzoate-CoA ligase (BZO1) mRNA, complete cds [NM_105260]	842900	NM_105260	BZO1 (BENZOYLOXYGLUCOSINOLATE 1); benzoate-CoA ligase	GO:0018858|GO:0019761|GO:0005777	NM_105260	At.35826	benzoyloxyglucosinolate 1	1	24508643	24508702
A_84_P827867	AT1G65880	-0.442893	0.400365	-0.944389	0.0112177	-0.637035	0.0508364	-1.37726	0.0104846	3.45097	0.00021538	3.21224	0.0160045	3.0181	0.00303964	[16.5.1.1.1.12] secondary metabolism.sulfur-containing.glucosinolates.synthesis.aliphatic.benzoate-CoA ligase	BZO1	Arabidopsis thaliana BZO1 (BENZOYLOXYGLUCOSINOLATE 1); benzoate-CoA ligase (BZO1) mRNA, complete cds [NM_105260]	842900	NM_105260	BZO1 (BENZOYLOXYGLUCOSINOLATE 1); benzoate-CoA ligase	GO:0018858|GO:0019761|GO:0005777	NM_105260	At.35826	benzoyloxyglucosinolate 1	1	24509569	24509628
A_84_P827875	AT1G65880	-0.596556	0.406307	-0.72242	0.292079	-0.255271	0.155138	-1.10387	0.0408139	3.08547	0.00423208	2.36273	0.0119294	2.70402	0.0352642	[16.5.1.1.1.12] secondary metabolism.sulfur-containing.glucosinolates.synthesis.aliphatic.benzoate-CoA ligase	BZO1	Arabidopsis thaliana BZO1 (BENZOYLOXYGLUCOSINOLATE 1); benzoate-CoA ligase (BZO1) mRNA, complete cds [NM_105260]	842900	NM_105260	BZO1 (BENZOYLOXYGLUCOSINOLATE 1); benzoate-CoA ligase	GO:0018858|GO:0019761|GO:0005777	NM_105260	At.35826	benzoyloxyglucosinolate 1	1	24510544	24510603
A_84_P16816	AT5G23020	0.565693	0.00675155	0.673001	0.00886033	-0.96947	0.00458424	-0.194165	0.0960039	-2.20727	0.000861705	-1.53927	0.00102878	-3.07444	0.00043134	[16.5.1.1.1.2] secondary metabolism.sulfur-containing.glucosinolates.synthesis.aliphatic.methylthioalkylmalate synthase (MAM)	IMS2	Arabidopsis thaliana IMS2 (2-ISOPROPYLMALATE SYNTHASE 2); 2-isopropylmalate synthase/ methylthioalkylmalate synthase (IMS2) mRNA, complete cds [NM_122208]	832366	NM_122208	IMS2 (2-ISOPROPYLMALATE SYNTHASE 2); 2-isopropylmalate synthase/ methylthioalkylmalate synthase	GO:0009098|GO:0019761|GO:0010177|GO:0009507|GO:0003852	NM_122208	At.20469	2-isopropylmalate synthase 2	5	7721573	7721632
A_84_P14423	AT2G43100	-0.43071	0.0748824	0.155827	0.292061	-0.40578	0.0377663	-0.495892	0.0146697	-1.29139	0.00771972	-1.96804	0.00498814	-1.94311	0.000726933	[16.5.1.1.1.4] secondary metabolism.sulfur-containing.glucosinolates.synthesis.aliphatic.methylthioalkylmalate isomerase small subunit (MAM-IS)	AT2G43100	Arabidopsis thaliana aconitase C-terminal domain-containing protein (AT2G43100) mRNA, complete cds [NM_129871]	818912	NM_129871	aconitase C-terminal domain-containing protein	GO:0003861|GO:0009536|GO:0016836|GO:0009098|GO:0008152	NM_129871	At.12587	isopropylmalate isomerase 2	2	17921387	17921446
A_84_P22256	AT3G58990	-0.162148	0.0608886	0.0919528	0.0869781	-0.469575	0.0129826	-0.478263	0.0176103	-1.99865	0.00112717	-2.26144	0.000821936	-2.56886	7.132e-05	[16.5.1.1.1.4] secondary metabolism.sulfur-containing.glucosinolates.synthesis.aliphatic.methylthioalkylmalate isomerase small subunit (MAM-IS)	AT3G58990	Arabidopsis thaliana aconitase C-terminal domain-containing protein (AT3G58990) mRNA, complete cds [NM_115761]	825068	NM_115761	aconitase C-terminal domain-containing protein	GO:0003861|GO:0009536|GO:0016836|GO:0009098|GO:0008152	NM_115761	At.26842	isopropylmalate isomerase 1	3	21797599	21797658
A_84_P18043	AT1G16400	0.476855	0.016062	0.0243683	0.830272	-0.903527	0.041405	-0.962928	0.031414	-2.91392	0.00118078	-2.52083	0.00145076	-3.90122	0.00199972	[16.5.1.1.1.6] secondary metabolism.sulfur-containing.glucosinolates.synthesis.aliphatic.CYP79F1/F2 monooxygenase	CYP79F2	Arabidopsis thaliana CYP79F2; oxidoreductase, acting on paired donors, with incorporation or reduction of molecular oxygen, NADH or NADPH as one do_ (CYP79F2) mRNA, complete cds [NM_101506]	838210	NM_101506	CYP79F2; oxidoreductase, acting on paired donors, with incorporation or reduction of molecular oxygen, NADH or NADPH as one donor, and incorporation of one atom of oxygen / oxygen binding	GO:0019825|GO:0005783|GO:0016709|GO:0019761	NM_101506	At.11315	cytochrome P450, family 79, subfamily F, polypeptide 2	1	5605981	5606040
A_84_P752590	AT1G16410	0.0528861	0.77446	-0.813463	0.000805757	0.488247	0.134278	-1.23014	0.00102424	-1.18245	0.000876863	-2.03448	0.0153611	-1.59912	0.000335555	[16.5.1.1.1.6] secondary metabolism.sulfur-containing.glucosinolates.synthesis.aliphatic.CYP79F1/F2 monooxygenase	CYP79F1	Arabidopsis thaliana CYP79F1 (CYTOCHROME P450 79F1); oxidoreductase, acting on paired donors, with incorporation or reduction of molecular oxygen, _ (CYP79F1) mRNA, complete cds [NM_202111]	838211	NM_202111	CYP79F1 (CYTOCHROME P450 79F1); oxidoreductase, acting on paired donors, with incorporation or reduction of molecular oxygen, NADH or NADPH as one donor, and incorporation of one atom of oxygen	GO:0005783|GO:0016709|GO:0019761	NM_202111	At.11316	cytochrome p450 79f1	1	5609613	5609672
A_84_P90469	AT1G16410	-0.0508552	0.67174	0.252538	0.144626	0.523839	0.0036442	-0.0434894	0.152649	-1.14503	0.00693544	-2.01575	0.00216739	-1.44106	0.00138281	[16.5.1.1.1.6] secondary metabolism.sulfur-containing.glucosinolates.synthesis.aliphatic.CYP79F1/F2 monooxygenase	CYP79F1	Arabidopsis thaliana CYP79F1 (CYTOCHROME P450 79F1); oxidoreductase, acting on paired donors, with incorporation or reduction of molecular oxygen, _ (CYP79F1) mRNA, complete cds [NM_101507]	838211	NM_101507	CYP79F1 (CYTOCHROME P450 79F1); oxidoreductase, acting on paired donors, with incorporation or reduction of molecular oxygen, NADH or NADPH as one donor, and incorporation of one atom of oxygen	GO:0005783|GO:0016709|GO:0019761	NM_101507	At.11316	cytochrome p450 79f1	1	5611248	5611307
A_84_P12506	AT2G31790	-0.221	0.0338157	-0.0727988	0.586681	-0.284607	0.101677	-0.506458	0.0243794	-1.15688	0.0116787	-1.52693	0.00340683	-1.59054	0.001358	[16.5.1.1.1.8] secondary metabolism.sulfur-containing.glucosinolates.synthesis.aliphatic.UDP-glycosyltransferase	AT2G31790	Arabidopsis thaliana UDP-glucoronosyl/UDP-glucosyl transferase family protein (AT2G31790) mRNA, complete cds [NM_128737]	817736	NM_128737	UDP-glucoronosyl/UDP-glucosyl transferase family protein	GO:0016757|GO:0008152|GO:0008194|GO:0005575	NM_128737	At.13938	UDP-Glycosyltransferase superfamily protein	2	13520093	13520152
A_84_P19993	AT1G74090	-0.461218	0.0289902	-0.222416	0.325911	-0.429108	0.0043169	-0.56721	0.00243199	-1.41569	0.0115863	-1.7926	0.000122086	-1.76049	0.00220398	[16.5.1.1.1.9] secondary metabolism.sulfur-containing.glucosinolates.synthesis.aliphatic.sulfotransferase	SOT18	Arabidopsis thaliana SOT18 (DESULFO-GLUCOSINOLATE SULFOTRANSFERASE 18); 3-methylthiopropyl-desulfoglucosinolate sulfotransferase/ 4-methylthiobutyl_ (SOT18) mRNA, complete cds [NM_106069]	843749	NM_106069	SOT18 (DESULFO-GLUCOSINOLATE SULFOTRANSFERASE 18); 3-methylthiopropyl-desulfoglucosinolate sulfotransferase/ 4-methylthiobutyl-desulfoglucosinolate sulfotransferase/ 5-methylthiopentyl-desulfoglucosinolate sulfotransferase/ 7-methylthioheptyl-desulfoglucosinolate sulfotransferase/ 8-methylthiooctyl-desulfoglucosinolate sulfotransferase/ desulfoglucosinolate sulfotransferase/ indol-3-yl-methyl-des…	GO:0080070|GO:0080071|GO:0080068|GO:0080069|GO:0080066|GO:0008146|GO:0080067|GO:0047364|GO:0005575|GO:0019761	NM_106069	At.34922	desulfo-glucosinolate sulfotransferase 18	1	27863984	27864043
A_84_P20522	AT4G39950	0.0109682	0.518599	0.0786548	0.535536	-1.34141	0.000258208	-1.17174	0.0066741	0.547507	0.0611261	0.649489	0.000744429	-0.702887	0.000707312	[16.5.1.1.3.1] secondary metabolism.sulfur-containing.glucosinolates.synthesis.indole.CYP79B2 monooxygenase	CYP79B2	Arabidopsis thaliana CYP79B2; electron carrier/ heme binding / iron ion binding / monooxygenase/ oxygen binding (CYP79B2) mRNA, complete cds [NM_120158]	830154	NM_120158	CYP79B2; electron carrier/ heme binding / iron ion binding / monooxygenase/ oxygen binding	GO:0052544|GO:0006569|GO:0005506|GO:0009684|GO:0002229|GO:0009055|GO:0006952|GO:0010120|GO:0004497|GO:0009617|GO:0019825|GO:0042742|GO:0009507|GO:0020037	NM_120158	At.20632	cytochrome P450, family 79, subfamily B, polypeptide 2	4	18527190	18527249	CYP79B2__cytochrome P450, family 79, subfamily B, polypeptide 2
A_84_P798815	AT4G39950	-0.223021	0.0404436	-0.30193	0.163285	-1.39917	0.00346639	-1.4917	0.00998358	0.570442	0.0942665	0.55682	0.00800861	-0.619324	0.0164005	[16.5.1.1.3.1] secondary metabolism.sulfur-containing.glucosinolates.synthesis.indole.CYP79B2 monooxygenase	CYP79B2	Arabidopsis thaliana CYP79B2; electron carrier/ heme binding / iron ion binding / monooxygenase/ oxygen binding (CYP79B2) mRNA, complete cds [NM_120158]	830154	NM_120158	CYP79B2; electron carrier/ heme binding / iron ion binding / monooxygenase/ oxygen binding	GO:0052544|GO:0006569|GO:0005506|GO:0009684|GO:0002229|GO:0009055|GO:0006952|GO:0010120|GO:0004497|GO:0009617|GO:0019825|GO:0042742|GO:0009507|GO:0020037	NM_120158	At.20632	cytochrome P450, family 79, subfamily B, polypeptide 2	4	18527391	18527450	CYP79B2__cytochrome P450, family 79, subfamily B, polypeptide 2
A_84_P22022	AT2G22330	0.376811	0.0383431	-0.13198	0.264593	-2.14609	0.00290082	-1.71122	0.0037017	0.21421	0.0616507	1.15787	0.00297914	-1.36503	0.00804905	[16.5.1.1.3.2] secondary metabolism.sulfur-containing.glucosinolates.synthesis.indole.CYP79B3 monooxygenase	CYP79B3	Arabidopsis thaliana CYP79B3; electron carrier/ heme binding / iron ion binding / monooxygenase/ oxygen binding (CYP79B3) mRNA, complete cds [NM_127798]	816765	NM_127798	CYP79B3; electron carrier/ heme binding / iron ion binding / monooxygenase/ oxygen binding	GO:0052544|GO:0006569|GO:0005506|GO:0009684|GO:0009611|GO:0002229|GO:0009055|GO:0006952|GO:0010120|GO:0004497|GO:0010112|GO:0019825|GO:0019761|GO:0042742|GO:0020037|GO:0009507	NM_127798	At.27897	cytochrome P450, family 79, subfamily B, polypeptide 3	2	9490897	9490956	CYP79B3__cytochrome P450, family 79, subfamily B, polypeptide 3
A_84_P795651	AT2G20610	-1.36235	0.0140418	-1.19573	0.0392858	-1.05056	0.065931	-1.8822	0.0199371	-0.322278	0.252508	-1.32055	0.00895144	-1.00875	0.0793241	[16.5.1.1.4.2] secondary metabolism.sulfur-containing.glucosinolates.synthesis.shared.alkylthiohydroximate C-S lyase	SUR1	BP812391 RAFL19 Arabidopsis thaliana cDNA clone RAFL22-03-E03 5', mRNA sequence [BP812391]	816585	BP812391	SUR1 (SUPERROOT 1); S-alkylthiohydroximate lyase/ carbon-sulfur lyase/ transaminase	GO:0016846|GO:0016020|GO:0009684|GO:0001560|GO:0008483|GO:0048830|GO:0019761|GO:0080108		At.67951	Tyrosine transaminase family protein	2	8880086	8880139	ALF1_HLS3_RTY_RTY1_SUR1__Tyrosine transaminase family protein
A_84_P11360	AT1G52040	-1.48927	0.00220749	-1.83617	0.0146868	-1.87648	0.00829989	-2.49502	0.00213615	3.31521	0.00449193	3.04357	0.00217778	2.65636	0.00201566	[16.5.1.3.1] secondary metabolism.sulfur-containing.glucosinolates.degradation.myrosinase	MBP1	Arabidopsis thaliana MBP1 (MYROSINASE-BINDING PROTEIN 1); protein binding (MBP1) mRNA, complete cds [NM_104085]	841633	NM_104085	MBP1 (MYROSINASE-BINDING PROTEIN 1); protein binding	GO:0005773|GO:0006952|GO:0005634	NM_104085	At.10569	myrosinase-binding protein 1	1	19351277	19351336
A_84_P15194	AT1G54020	0.791154	0.154663	-0.0740068	0.359935	0.305782	0.383476	-0.734761	0.00126637	5.11414	2.14873e-05	4.93876	0.00798698	4.45339	0.000205099	[16.5.1.3.1] secondary metabolism.sulfur-containing.glucosinolates.degradation.myrosinase	AT1G54020	Arabidopsis thaliana myrosinase-associated protein, putative (AT1G54020) mRNA, complete cds [NM_179474]	841840	NM_179474	myrosinase-associated protein, putative	GO:0006629|GO:0005773|GO:0004091|GO:0016788	NM_179474	At.20006	GDSL-like Lipase/Acylhydrolase superfamily protein	1	20161930	20161989
A_84_P284750	AT1G47600	0.821423	0.0145857	0.813262	0.0237368	-0.980521	0.0311647	-0.792314	0.00639299	-1.79972	0.00248714	-1.60335	0.0111845	-3.4053	0.00105409	[16.5.1.3.1] secondary metabolism.sulfur-containing.glucosinolates.degradation.myrosinase	BGLU34	Arabidopsis thaliana BGLU34 (BETA GLUCOSIDASE 34); hydrolase, hydrolyzing O-glycosyl compounds / thioglucosidase (BGLU34) mRNA, complete cds [NM_103653]	841169	NM_103653	BGLU34 (BETA GLUCOSIDASE 34); hydrolase, hydrolyzing O-glycosyl compounds / thioglucosidase	GO:0019760|GO:0009651|GO:0019137|GO:0008422|GO:0004553|GO:0012505	NM_103653	At.25235	beta glucosidase 34	1	17493044	17493103
A_84_P751116	AT1G47600	0.521022	0.0586837	0.825986	0.0223469	-0.393842	0.0380809	-0.368758	0.0280696	-1.68773	0.00165761	-1.96761	0.00223705	-2.88248	0.00180328	[16.5.1.3.1] secondary metabolism.sulfur-containing.glucosinolates.degradation.myrosinase	BGLU35	Arabidopsis thaliana BGLU35 (BETA GLUCOSIDASE 35); catalytic/ cation binding / hydrolase, hydrolyzing O-glycosyl compounds (BGLU35) mRNA, complete cds [NM_104025]	841572	NM_104025	BGLU35 (BETA GLUCOSIDASE 35); catalytic/ cation binding / hydrolase, hydrolyzing O-glycosyl compounds	GO:0009651|GO:0019137|GO:0008422|GO:0004553|GO:0012505	NM_104025	At.48300	[AT1G47600, beta glucosidase 34];[AT1G51470, beta glucosidase 35]	[AT1G47600, 1];[AT1G51470, 1]	[AT1G47600, 17494548];[AT1G51470, 19090204]	[AT1G47600, 17494604];[AT1G51470, 19090263]
A_84_P815994	AT1G54020	-0.544984	0.447194	-1.36142	0.309817	1.17778	0.00148913	-0.214362	0.243898	3.96111	0.0418752	3.38541	0.000374758	5.10817	0.0126045	[16.5.1.3.1] secondary metabolism.sulfur-containing.glucosinolates.degradation.myrosinase	AT1G54020	Arabidopsis thaliana myrosinase-associated protein, putative (AT1G54020) mRNA, complete cds [NM_104279]	841840	NM_104279	myrosinase-associated protein, putative	GO:0006629|GO:0005773|GO:0004091|GO:0016788	NM_104279	At.20006	GDSL-like Lipase/Acylhydrolase superfamily protein	1	20163549	20163608
A_84_P21247	AT3G44310	0.493807	0.01617	-0.254963	0.445292	0.511054	0.155426	-0.469919	0.293462	1.67828	0.0434584	1.44608	0.00167143	1.46332	0.0238786	[16.5.1.3.3] secondary metabolism.sulfur-containing.glucosinolates.degradation.nitrilase	NIT1	Arabidopsis thaliana NIT1; indole-3-acetonitrile nitrilase/ indole-3-acetonitrile nitrile hydratase/ nitrilase (NIT1) mRNA, complete cds [NM_001084765]	823556	NM_001084765	NIT1; indole-3-acetonitrile nitrilase/ indole-3-acetonitrile nitrile hydratase/ nitrilase	GO:0080109|GO:0005886|GO:0000257|GO:0009684|GO:0048046|GO:0080061|GO:0009507	NM_001084765	At.5403	nitrilase 1	3	15987945	15988004
A_84_P245685	AT3G44300	0.291245	0.0778453	0.122661	0.248962	0.723685	0.0197141	0.46099	0.0425491	3.41277	0.00067089	3.31866	0.000947917	3.7511	0.000542976	[16.5.1.3.3] secondary metabolism.sulfur-containing.glucosinolates.degradation.nitrilase	NIT2	Arabidopsis thaliana NIT2 (nitrilase 2); indole-3-acetonitrile nitrilase/ indole-3-acetonitrile nitrile hydratase/ nitrilase (NIT2) mRNA, complete cds [NM_114298]	823555	NM_114298	NIT2 (nitrilase 2); indole-3-acetonitrile nitrilase/ indole-3-acetonitrile nitrile hydratase/ nitrilase	GO:0080109|GO:0009617|GO:0000257|GO:0009684|GO:0005575|GO:0046686|GO:0080061	NM_114298	At.5404	nitrilase 2	3	15985151	15985210
A_84_P808866	AT3G44310	-0.261481	0.303899	-0.597425	0.291481	0.322227	0.360247	-0.738575	0.13944	2.26264	0.0305962	1.53778	0.00119871	2.12149	0.0232596	[16.5.1.3.3] secondary metabolism.sulfur-containing.glucosinolates.degradation.nitrilase	NIT1	Arabidopsis thaliana NIT1; indole-3-acetonitrile nitrilase/ indole-3-acetonitrile nitrile hydratase/ nitrilase (NIT1) mRNA, complete cds [NM_001084765]	823556	NM_001084765	NIT1; indole-3-acetonitrile nitrilase/ indole-3-acetonitrile nitrile hydratase/ nitrilase	GO:0080109|GO:0005886|GO:0000257|GO:0009684|GO:0048046|GO:0080061|GO:0009507	NM_001084765	At.5403	nitrilase 1	3	1598699915987030	1598712315987150
A_84_P10196	AT5G22300	-1.68838	0.00097056	-1.52703	0.00394987	-0.66105	0.00565301	-1.07735	0.00213898	0.732905	0.0159969	0.155252	0.0839352	1.18258	0.00210451	[16.5.1.3.3] secondary metabolism.sulfur-containing.glucosinolates.degradation.nitrilase	NIT4	Arabidopsis thaliana NIT4 (NITRILASE 4); 3-cyanoalanine hydratase/ cyanoalanine nitrilase/ indole-3-acetonitrile nitrilase/ nitrilase/ nitrile hydr_ (NIT4) mRNA, complete cds [NM_122135]	832290	NM_122135	NIT4 (NITRILASE 4); 3-cyanoalanine hydratase/ cyanoalanine nitrilase/ indole-3-acetonitrile nitrilase/ nitrilase/ nitrile hydratase	GO:0019499|GO:0051410|GO:0018822|GO:0000257|GO:0047427|GO:0047558|GO:0005575|GO:0080061	NM_122135	At.49047	nitrilase 4	5	7381679	7381738	AtNIT4_NIT4__nitrilase 4
A_84_P308073	AT4G12030	0.888184	0.0129442	0.0387255	0.862479	1.262	0.00695136	-0.192062	0.182275	-1.63801	0.0160997	-2.24261	0.00352567	-1.86879	0.00107909	[16.5.1.4.1] secondary metabolism.sulfur-containing.glucosinolates.transport.aliphatic	AT4G12030	Arabidopsis thaliana bile acid:sodium symporter family protein (AT4G12030) mRNA, complete cds [NM_117273]	826811	NM_117273	bile acid:sodium symporter family protein	GO:0009536|GO:0005215|GO:0016020|GO:0009753|GO:0008508|GO:0009611|GO:0006814|GO:0019761	NM_117273	At.27008	bile acid transporter 5	4	7212760	7212819
A_84_P824563	AT4G12030	0.950045	0.002053	0.2542	0.166745	1.36257	0.000407762	0.0708881	0.0981618	-1.67939	0.00459696	-2.27523	0.000167995	-1.8627	0.000502953	[16.5.1.4.1] secondary metabolism.sulfur-containing.glucosinolates.transport.aliphatic	AT4G12030	Arabidopsis thaliana bile acid:sodium symporter family protein (AT4G12030) mRNA, complete cds [NM_117273]	826811	NM_117273	bile acid:sodium symporter family protein	GO:0009536|GO:0005215|GO:0016020|GO:0009753|GO:0008508|GO:0009611|GO:0006814|GO:0019761	NM_117273	At.27008	bile acid transporter 5	4	7212404	7212463
A_84_P846050	AT4G12030	0.948452	0.000800589	0.28112	0.170198	1.33087	0.00153899	0.0630364	0.427095	-1.73291	0.00647244	-2.33342	0.000209726	-1.951	0.000606574	[16.5.1.4.1] secondary metabolism.sulfur-containing.glucosinolates.transport.aliphatic	AT4G12030	Arabidopsis thaliana bile acid:sodium symporter family protein (AT4G12030) mRNA, complete cds [NM_117273]	826811	NM_117273	bile acid:sodium symporter family protein	GO:0009536|GO:0005215|GO:0016020|GO:0009753|GO:0008508|GO:0009611|GO:0006814|GO:0019761	NM_117273	At.27008	no_match	no_match	no_match	no_match
A_84_P10057	AT4G24670	-0.142314	0.0868187	-0.168192	0.242317	-0.12766	0.559951	-0.561841	0.0363368	-1.60129	0.0075626	-2.00959	0.00805851	-1.99493	0.000754792	[16.5.99.1] secondary metabolism.sulfur-containing.misc.alliinase	TAR2	Arabidopsis thaliana TAR2 (TRYPTOPHAN AMINOTRANSFERASE RELATED 2); L-tryptophan:2-oxoglutarate aminotransferase/ L-tryptophan:pyruvate aminotransfe_ (TAR2) mRNA, complete cds [NM_202879]	828569	NM_202879	TAR2 (TRYPTOPHAN AMINOTRANSFERASE RELATED 2); L-tryptophan:2-oxoglutarate aminotransferase/ L-tryptophan:pyruvate aminotransferase/ carbon-sulfur lyase	GO:0016846|GO:0009684|GO:0080022|GO:0048467|GO:0010588|GO:0009908|GO:0010078|GO:0009793|GO:0012505|GO:0080097|GO:0010087|GO:0048825|GO:0050362|GO:0009958|GO:0009723|GO:0022621	NM_202879	At.26567	tryptophan aminotransferase related 2	4	12727992	12728051
A_84_P10523	AT1G34040	1.57572	0.00153662	-0.706584	0.00697513	1.46947	0.00801154	-1.38422	0.00716011	-1.78414	3.05149e-05	-2.35552	0.000728015	-2.46177	0.00284083	[16.5.99.1] secondary metabolism.sulfur-containing.misc.alliinase	AT1G34040	Arabidopsis thaliana alliinase family protein (AT1G34040) mRNA, complete cds [NM_103126]	840301	NM_103126	alliinase family protein	GO:0016846|GO:0008150|GO:0030170|GO:0003824|GO:0012505	NM_103126	At.51925	Pyridoxal phosphate (PLP)-dependent transferases superfamily protein	1	12376102	12376161
A_84_P19052	AT1G70560	-0.280778	0.0171654	-0.24307	0.00620126	-0.440688	0.0282612	-0.459167	0.00336957	-1.09167	0.00090709	-1.14786	0.00535877	-1.30777	7.92871e-07	[16.5.99.1] secondary metabolism.sulfur-containing.misc.alliinase	TAA1	Arabidopsis thaliana TAA1 (TRYPTOPHAN AMINOTRANSFERASE OF ARABIDOPSIS 1); L-alanine:2-oxoglutarate aminotransferase/ L-glutamine:2-oxoglutarate ami_ (TAA1) mRNA, complete cds [NM_105724]	843393	NM_105724	TAA1 (TRYPTOPHAN AMINOTRANSFERASE OF ARABIDOPSIS 1); L-alanine:2-oxoglutarate aminotransferase/ L-glutamine:2-oxoglutarate aminotransferase/ L-leucine:2-oxoglutarate aminotransferase/ L-methionine:2-oxoglutarate aminotransferase/ L-phenylalanine:2-oxoglutarate aminotransferase/ L-phenylalanine:pyruvate aminotransferase/ L-tryptophan:2-oxoglutarate aminotransferase/ L-tryptophan:pyruvate aminotran…	GO:0010588|GO:0009908|GO:0009641|GO:0009793|GO:0005737|GO:0048825|GO:0004021|GO:0050362|GO:0009723|GO:0080130|GO:0016846|GO:0009684|GO:0047312|GO:0004838|GO:0048467|GO:0080022|GO:0010078|GO:0048366|GO:0080098|GO:0050048|GO:0080097|GO:0010087|GO:0080099|GO:0009958|GO:0048364|GO:0080100|GO:0030170|GO:0022621	NM_105724	At.27817	tryptophan aminotransferase of Arabidopsis 1	1	26607232	26607291
A_84_P23603	AT1G34060	-2.50161	0.00260329	-1.44508	0.00830993	-1.25241	0.000276606	-2.38219	0.000106243	-0.441802	0.00902422	-2.62811	5.78975e-05	-1.37892	0.00850977	[16.5.99.1] secondary metabolism.sulfur-containing.misc.alliinase	AT1G34060	Arabidopsis thaliana alliinase family protein (AT1G34060) mRNA, complete cds [NM_103128]	840303	NM_103128	alliinase family protein	GO:0016846|GO:0030170|GO:0003824|GO:0012505	NM_103128	At.26614	Pyridoxal phosphate (PLP)-dependent transferases superfamily protein	1	12396585	12396644	Pyridoxal phosphate (PLP)-dependent transferases superfamily protein
A_84_P13124	AT5G55340	-0.639765	0.0225365	-0.456328	0.0591783	-0.810535	0.0132604	-0.494779	0.0375093	-1.54013	0.006307	-1.40781	0.00515695	-1.57858	0.003248	[16.7.1001] secondary metabolism.wax	AT5G55340	Arabidopsis thaliana long-chain-alcohol O-fatty-acyltransferase family protein / wax synthase family protein (AT5G55340) mRNA, complete cds [NM_124916]	835627	NM_124916	long-chain-alcohol O-fatty-acyltransferase family protein / wax synthase family protein	GO:0008150|GO:0005575|GO:0008415	NM_124916	At.64300	MBOAT (membrane bound O-acyl transferase) family protein	5	22439985	22440044
A_84_P20781	AT1G02205	0.576694	0.0164444	-0.00118258	0.989133	0.782048	0.014231	-0.0561543	0.72662	2.81389	0.00318433	2.55356	0.00220027	2.75891	1.3832e-05	[16.7.1001] secondary metabolism.wax	CER1	Arabidopsis thaliana CER1 (ECERIFERUM 1); octadecanal decarbonylase (CER1) mRNA, complete cds [NM_180601]	837602	NM_180601	CER1 (ECERIFERUM 1); octadecanal decarbonylase	GO:0071771|GO:0042335|GO:0005783|GO:0046185|GO:0012505|GO:0010025	NM_180601	At.20971	Fatty acid hydroxylase superfamily	1	422191	422250
A_84_P22042	AT2G37700	0.125638	0.382659	0.280947	0.0402023	-0.190462	0.037334	-0.130618	0.309359	-3.00866	0.0010421	-3.10412	0.00113651	-3.42022	0.000280374	[16.7.1001] secondary metabolism.wax	AT2G37700	Arabidopsis thaliana catalytic/ iron ion binding / oxidoreductase (AT2G37700) mRNA, complete cds [NM_129326]	818347	NM_129326	catalytic/ iron ion binding / oxidoreductase	GO:0005506|GO:0005783|GO:0016491|GO:0006633|GO:0003824|GO:0055114	NM_129326	At.50122	Fatty acid hydroxylase superfamily	2	15810591	15810650
A_84_P23126	AT1G34490	-3.09928	0.00173321	-1.32266	0.00366899	-3.44075	0.0237503	-2.65464	0.0240457	-2.98423	0.000802504	-3.97473	0.00832257	-4.31621	0.00926673	[16.7.1001] secondary metabolism.wax	AT1G34490	Arabidopsis thaliana membrane bound O-acyl transferase (MBOAT) family protein / wax synthase-related (AT1G34490) mRNA, complete cds [NM_103171]	840351	NM_103171	membrane bound O-acyl transferase (MBOAT) family protein / wax synthase-related	GO:0008150|GO:0005575|GO:0008415	NM_103171	At.51935	MBOAT (membrane bound O-acyl transferase) family protein	1	12610421	12610480
A_84_P581096	AT2G37700	0.387959	0.0654489	0.403096	0.0131401	0.614955	0.035156	0.169881	0.727084	-2.79365	0.0214218	-3.25386	0.00152421	-3.02686	0.000955363	[16.7.1001] secondary metabolism.wax	AT2G37700	Arabidopsis thaliana catalytic/ iron ion binding / oxidoreductase (AT2G37700) mRNA, complete cds [NM_001124992]	818347	NM_001124992	catalytic/ iron ion binding / oxidoreductase	GO:0005506|GO:0005783|GO:0016491|GO:0006633|GO:0003824|GO:0055114	NM_001124992	At.50122	Fatty acid hydroxylase superfamily	2	15811757	15811816
A_84_P799986	AT1G25450	0.61079	0.0223167	-0.00878576	0.960955	-0.0557278	0.806991	-0.738	0.0479307	-1.16579	0.0206332	-1.22849	0.0157163	-1.89501	0.00674058	[16.7.1001] secondary metabolism.wax	KCS5	Arabidopsis thaliana KCS5 (3-KETOACYL-COA SYNTHASE 5); fatty acid elongase (KCS5) mRNA, complete cds [NM_102356]	839131	NM_102356	KCS5 (3-KETOACYL-COA SYNTHASE 5); fatty acid elongase	GO:0009922|GO:0000038|GO:0042335|GO:0016020|GO:0005783|GO:0009409|GO:0048868|GO:0009416	NM_102356	At.48237	3-ketoacyl-CoA synthase 5	1	8939608	8939667
A_84_P13668	AT1G34500	-5.14509	0.00454425	-5.26352	0.00407698	-0.403673	0.502686	-0.657648	0.295642	-4.38285	0.00115308	-4.51839	0.00282826	0.223026	0.72792	[16.7.1001] secondary metabolism.wax	AT1G34500	Arabidopsis thaliana membrane bound O-acyl transferase (MBOAT) family protein / wax synthase-related (AT1G34500) mRNA, complete cds [NM_103172]	840352	NM_103172	membrane bound O-acyl transferase (MBOAT) family protein / wax synthase-related	GO:0008150|GO:0005575|GO:0008415	NM_103172	At.51936	MBOAT (membrane bound O-acyl transferase) family protein	1	12612599	12612658	MBOAT (membrane bound O-acyl transferase) family protein
A_84_P12885	AT4G22880	-0.869487	0.0717147	-2.15731	0.00641932	-1.33321	0.0371371	-2.20188	0.000120115	2.4742	0.00470118	2.89336	0.0150363	2.42964	0.0002988	[16.8.1.1] secondary metabolism.flavonoids.anthocyanins.leucocyanidin oxygenase	LDOX	Arabidopsis thaliana LDOX (LEUCOANTHOCYANIDIN DIOXYGENASE); leucocyanidin oxygenase (LDOX) mRNA, complete cds [NM_118417]	828387	NM_118417	LDOX (LEUCOANTHOCYANIDIN DIOXYGENASE); leucocyanidin oxygenase	GO:0009753|GO:0009718|GO:0009611|GO:0007033|GO:0005575|GO:0050589|GO:0010023	NM_118417	At.2369	leucoanthocyanidin dioxygenase	4	12005243	12005302
A_84_P197194	AT4G22870	-1.16371	0.00571207	-2.37807	0.00168918	-1.13214	0.00578679	-1.81697	0.00373638	2.09206	0.00211779	2.62159	0.000378244	2.65316	0.00179692	[16.8.1.1] secondary metabolism.flavonoids.anthocyanins.leucocyanidin oxygenase	AT4G22870	Arabidopsis thaliana leucoanthocyanidin dioxygenase, putative / anthocyanidin synthase, putative (AT4G22870) mRNA, complete cds [NM_001160794]	828386	NM_001160794	leucoanthocyanidin dioxygenase, putative / anthocyanidin synthase, putative	GO:0016491|GO:0005575	NM_001160794	At.66603	2-oxoglutarate (2OG) and Fe(II)-dependent oxygenase superfamily protein	4	12001979	12002038
A_84_P11420	AT1G64920	-0.106152	0.707889	0.00771101	0.948014	-0.492205	0.222047	-0.0849165	0.777677	-2.0356	0.014105	-1.74217	0.0369858	-2.12823	0.0045179	[16.8.1.1001] secondary metabolism.flavonoids.anthocyanins	AT1G64920	Arabidopsis thaliana glycosyltransferase family protein (AT1G64920) mRNA, complete cds [NM_105166]	842800	NM_105166	glycosyltransferase family protein	GO:0016757|GO:0008152|GO:0005575	NM_105166	At.66102	UDP-Glycosyltransferase superfamily protein	1	24117441	24117500
A_84_P12788	AT3G55970	-2.7535	0.000641033	-0.544326	0.0174167	-1.69814	0.00132693	0.204924	0.0414308	6.81306	7.66977e-05	6.50695	0.000120591	7.5623	6.2806e-05	[16.8.1.1001] secondary metabolism.flavonoids.anthocyanins	AT3G55970	Arabidopsis thaliana oxidoreductase, 2OG-Fe(II) oxygenase family protein (AT3G55970) mRNA, complete cds [NM_115455]	824763	NM_115455	oxidoreductase, 2OG-Fe(II) oxygenase family protein	GO:0005506|GO:0016491|GO:0005575|GO:0055114	NM_115455	At.5208	jasmonate-regulated gene 21	3	20766995	20767054
A_84_P13535	AT2G38240	-2.89627	0.00276741	-0.846844	0.0282743	-2.15155	0.00109726	0.729118	0.0033369	7.39887	3.00598e-05	8.23011	0.000104671	8.97483	0.000264429	[16.8.1.1001] secondary metabolism.flavonoids.anthocyanins	AT2G38240	Arabidopsis thaliana oxidoreductase, 2OG-Fe(II) oxygenase family protein (AT2G38240) mRNA, complete cds [NM_129381]	818403	NM_129381	oxidoreductase, 2OG-Fe(II) oxygenase family protein	GO:0016491	NM_129381	At.12463	2-oxoglutarate (2OG) and Fe(II)-dependent oxygenase superfamily protein	2	16012755	16012814
A_84_P15826	AT5G05600	-0.476674	0.0405661	0.342121	0.0788778	-0.555171	0.0457995	-0.102202	0.514976	2.8796	0.000418811	2.51377	0.00015882	2.43527	0.00401493	[16.8.1.1001] secondary metabolism.flavonoids.anthocyanins	AT5G05600	Arabidopsis thaliana oxidoreductase, 2OG-Fe(II) oxygenase family protein (AT5G05600) mRNA, complete cds [NM_120642]	830443	NM_120642	oxidoreductase, 2OG-Fe(II) oxygenase family protein	GO:0005506|GO:0016491|GO:0080167	NM_120642	At.8725	2-oxoglutarate (2OG) and Fe(II)-dependent oxygenase superfamily protein	5	1674531	1674590
A_84_P16037	AT1G56650	-0.521779	0.0274285	-2.36118	9.11003e-05	0.112577	0.307813	-1.26424	0.00934913	3.72372	0.00106389	4.18631	0.000785838	4.82066	3.81778e-05	[16.8.1.1001] secondary metabolism.flavonoids.anthocyanins	PAP1	Arabidopsis thaliana PAP1 (PRODUCTION OF ANTHOCYANIN PIGMENT 1); DNA binding / transcription factor (PAP1) mRNA, complete cds [NM_104541]	842120	NM_104541	PAP1 (PRODUCTION OF ANTHOCYANIN PIGMENT 1); DNA binding / transcription factor	GO:0046283|GO:0006355|GO:0009651|GO:0003700|GO:0009745|GO:0009753|GO:0019430|GO:0009718|GO:0031540|GO:0003677	NM_104541	At.20447	production of anthocyanin pigment 1	1	21233742	21233801
A_84_P16933	AT1G55290	-0.254962	0.16035	0.0934103	0.512406	-0.133189	0.133948	0.305862	0.0335277	-1.83947	0.00277602	-1.74879	0.00283222	-1.62702	0.00295485	[16.8.1.1001] secondary metabolism.flavonoids.anthocyanins	AT1G55290	Arabidopsis thaliana oxidoreductase, 2OG-Fe(II) oxygenase family protein (AT1G55290) mRNA, complete cds [NM_104404]	841974	NM_104404	oxidoreductase, 2OG-Fe(II) oxygenase family protein	GO:0008150|GO:0016706|GO:0005575	NM_104404	At.37088	2-oxoglutarate (2OG) and Fe(II)-dependent oxygenase superfamily protein	1	20626209	20626268
A_84_P18521	AT4G09500	0.627291	0.00438196	-0.428943	0.00203137	1.35299	0.00165158	-0.391152	0.00431658	2.10929	0.000220541	1.42138	0.00232241	2.14708	1.26034e-05	[16.8.1.1001] secondary metabolism.flavonoids.anthocyanins	AT4G09500	Arabidopsis thaliana glycosyltransferase family protein (AT4G09500) mRNA, complete cds [NM_202795]	826534	NM_202795	glycosyltransferase family protein	GO:0016757|GO:0008152|GO:0012505	NM_202795	At.43870	UDP-Glycosyltransferase superfamily protein	4	6019498	6019557
A_84_P18821	AT5G61160	-1.33656	0.0108513	-1.28707	0.0130274	-0.760127	0.0238837	2.51024	0.00647243	-0.975586	0.0520093	2.2453	0.00481884	2.82173	0.00119664	[16.8.1.1001] secondary metabolism.flavonoids.anthocyanins	AACT1	Arabidopsis thaliana AACT1 (anthocyanin 5-aromatic acyltransferase 1); transferase/ transferase, transferring acyl groups other than amino-acyl gro_ (AACT1) mRNA, complete cds [NM_125509]	836237	NM_125509	AACT1 (anthocyanin 5-aromatic acyltransferase 1); transferase/ transferase, transferring acyl groups other than amino-acyl groups	GO:0008150|GO:0016747|GO:0005575|GO:0016740	NM_125509	At.24057	anthocyanin 5-aromatic acyltransferase 1	5	24610044	24610103	AACT1__anthocyanin 5-aromatic acyltransferase 1
A_84_P194544	AT5G49690	-0.132026	0.775902	0.0224171	0.952708	-0.768343	0.0211452	1.43334	0.00140981	2.49557	0.00464344	4.54281	0.00442092	3.90649	0.0055802	[16.8.1.12] secondary metabolism.flavonoids.anthocyanins.anthocyanidin 3-O-glucosyltransferase	AT5G49690	Arabidopsis thaliana UDP-glucoronosyl/UDP-glucosyl transferase family protein (AT5G49690) mRNA, complete cds [NM_124347]	835032	NM_124347	UDP-glucoronosyl/UDP-glucosyl transferase family protein	GO:0016757|GO:0008152	NM_124347	At.29773	UDP-Glycosyltransferase superfamily protein	5	20189969	20190028
A_84_P21677	AT5G65550	-0.238339	0.181264	0.534069	0.0266903	1.73409	0.00170758	1.85581	0.000526528	3.64019	0.000626291	2.98951	0.00197238	4.96194	5.83552e-05	[16.8.1.12] secondary metabolism.flavonoids.anthocyanins.anthocyanidin 3-O-glucosyltransferase	AT5G65550	Arabidopsis thaliana UDP-glucoronosyl/UDP-glucosyl transferase family protein (AT5G65550) mRNA, complete cds [NM_125953]	836681	NM_125953	UDP-glucoronosyl/UDP-glucosyl transferase family protein	GO:0016757|GO:0008152	NM_125953	At.66710	UDP-Glycosyltransferase superfamily protein	5	26198410	26198469
A_84_P12120	AT5G39050	-0.442689	0.0116402	-0.057158	0.652392	0.0231047	0.873405	0.309975	0.0784948	2.74488	0.00170889	2.64622	0.00159551	3.11202	0.000774565	[16.8.1.21] secondary metabolism.flavonoids.anthocyanins.anthocyanin 5-aromatic acyltransferase	AT5G39050	Arabidopsis thaliana transferase/ transferase, transferring acyl groups other than amino-acyl groups (AT5G39050) mRNA, complete cds [NM_123267]	833897	NM_123267	transferase/ transferase, transferring acyl groups other than amino-acyl groups	GO:0008150|GO:0016747|GO:0005575|GO:0016740	NM_123267	At.22519	HXXXD-type acyl-transferase family protein	5	15635918	15635977
A_84_P13657	AT3G29590	-0.660592	0.0601757	-2.1169	0.0138201	-1.32457	0.0253873	-2.04909	0.00591465	1.84713	0.0149964	2.57892	0.00583901	1.91495	0.00966319	[16.8.1.21] secondary metabolism.flavonoids.anthocyanins.anthocyanin 5-aromatic acyltransferase	AT5MAT	Arabidopsis thaliana AT5MAT; O-malonyltransferase/ transferase (AT5MAT) mRNA, complete cds [NM_113880]	822623	NM_113880	AT5MAT; O-malonyltransferase/ transferase	GO:0009718|GO:0005575|GO:0050736|GO:0016740	NM_113880	At.49635	HXXXD-type acyl-transferase family protein	3	11399020	11399079
A_84_P20780	AT1G03940	-0.967544	0.00653625	-2.36158	0.00106808	-0.982541	0.00490408	-1.91482	0.0011211	2.32461	6.69592e-05	2.78638	0.000157984	2.77138	0.00126339	[16.8.1.21] secondary metabolism.flavonoids.anthocyanins.anthocyanin 5-aromatic acyltransferase	AT1G03495	Arabidopsis thaliana transferase/ transferase, transferring acyl groups other than amino-acyl groups (AT1G03495) mRNA, complete cds [NM_100232]	3766646	NM_100232	transferase/ transferase, transferring acyl groups other than amino-acyl groups	GO:0008150|GO:0016747|GO:0016740	NM_100232	At.50721	[AT1G03940, HXXXD-type acyl-transferase family protein];[AT1G03495, HXXXD-type acyl-transferase family protein]	[AT1G03940, 1];[AT1G03495, 1]	[AT1G03940, 1009885];[AT1G03495, 874440]	[AT1G03940, 1009935];[AT1G03495, 874500]
A_84_P21760	AT1G03940	-1.04407	0.0060549	-2.4524	0.00120865	-0.945515	0.00187859	-1.81205	0.00470706	2.47423	0.0026232	3.01603	0.000177946	3.11458	0.000692621	[16.8.1.21] secondary metabolism.flavonoids.anthocyanins.anthocyanin 5-aromatic acyltransferase	AT1G03940	Arabidopsis thaliana transferase family protein (AT1G03940) mRNA, complete cds [NM_100275]	839366	NM_100275	transferase family protein	GO:0008150|GO:0016747|GO:0005575|GO:0016740	NM_100275	At.48149	HXXXD-type acyl-transferase family protein	1	1010011	1010070
A_84_P829314	AT1G03940	-0.74189	0.0535978	-0.962515	0.0466677	-0.549283	0.0996898	-1.57147	0.0357793	2.04935	0.0237162	1.24779	0.0191996	1.4404	0.0171571	[16.8.1.21] secondary metabolism.flavonoids.anthocyanins.anthocyanin 5-aromatic acyltransferase	AT1G03940	Arabidopsis thaliana transferase family protein (AT1G03940) mRNA, complete cds [NM_100275]	839366	NM_100275	transferase family protein	GO:0008150|GO:0016747|GO:0005575|GO:0016740	NM_100275	At.48149	[AT1G03940, HXXXD-type acyl-transferase family protein];[AT1G03495, HXXXD-type acyl-transferase family protein]	[AT1G03940, 1];[AT1G03495, 1]	[AT1G03940, 1010776];[AT1G03495, 873552]	[AT1G03940, 1010835];[AT1G03495, 873611]
A_84_P21208	AT3G29670	-0.297115	0.248178	-1.52808	0.00926725	-1.26377	0.0242948	-1.6348	0.0150519	0.359982	0.146244	1.21992	0.0228537	0.253263	0.328243	[16.8.1.21] secondary metabolism.flavonoids.anthocyanins.anthocyanin 5-aromatic acyltransferase	AT3G29670	Arabidopsis thaliana transferase family protein (AT3G29670) mRNA, complete cds [NM_113889]	822645	NM_113889	transferase family protein	GO:0008150|GO:0016747|GO:0005575|GO:0016740	NM_113889	At.36882	HXXXD-type acyl-transferase family protein	3	11529224	11529283	PMAT2__HXXXD-type acyl-transferase family protein
A_84_P17806	AT5G42800	-0.2404	0.382722	-2.46416	0.000433246	0.0359846	0.875922	-1.6939	0.00259201	2.30186	0.000771218	2.79573	0.010371	3.07212	0.000635933	[16.8.3.1] secondary metabolism.flavonoids.dihydroflavonols.dihydrokaempferol 4-reductase	DFR	Arabidopsis thaliana DFR (DIHYDROFLAVONOL 4-REDUCTASE); dihydrokaempferol 4-reductase (DFR) mRNA, complete cds [NM_123645]	834291	NM_123645	DFR (DIHYDROFLAVONOL 4-REDUCTASE); dihydrokaempferol 4-reductase	GO:0045552|GO:0009718|GO:0042406	NM_123645	At.23537	dihydroflavonol 4-reductase	5	17164360	17164419
A_84_P842527	AT5G42800	-1.16636	0.00247597	-2.77847	0.00170719	-0.574179	0.0416588	-2.01544	0.00394944	2.79529	0.0016624	2.96615	0.000192502	3.55833	0.00128717	[16.8.3.1] secondary metabolism.flavonoids.dihydroflavonols.dihydrokaempferol 4-reductase		GB							dihydroflavonol 4-reductase	5	17165556	17165602
A_84_P845171	AT5G42800	-2.47654	0.0064656	-2.45722	0.00288095	-2.09111	0.00681874	-1.98564	0.000249704	2.68512	0.000187635	2.77127	0.00683882	3.1567	0.00171186	[16.8.3.1] secondary metabolism.flavonoids.dihydroflavonols.dihydrokaempferol 4-reductase	DFR	32O9 Arabidopsis Leaf Senescence Library Arabidopsis thaliana cDNA 3', mRNA sequence [CD533642]	834291	CD533642	DFR (DIHYDROFLAVONOL 4-REDUCTASE); dihydrokaempferol 4-reductase	GO:0045552|GO:0009718|GO:0042406		At.74948	dihydroflavonol 4-reductase	5	17164280	17164326
A_84_P22743	AT1G61720	2.16772	0.0211845	2.26697	0.000453399	2.246	0.0138104	1.08584	0.0806911	1.20745	0.0621112	-0.0519605	0.909459	0.0263222	0.822209	[16.8.3.1] secondary metabolism.flavonoids.dihydroflavonols.dihydrokaempferol 4-reductase	BAN	Arabidopsis thaliana BAN (BANYULS); oxidoreductase (BAN) mRNA, complete cds [NM_104854]	842469	NM_104854	BAN (BANYULS); oxidoreductase	GO:0016491|GO:0009964|GO:0033729	NM_104854	At.11057	NAD(P)-binding Rossmann-fold superfamily protein	1	22791353	22791412	BAN__NAD(P)-binding Rossmann-fold superfamily protein
A_84_P818534	AT5G07990	-1.30432	0.00791747	-1.38079	0.00122817	-1.42801	0.00507184	-2.6141	0.00161426	1.93852	0.00150449	0.828903	0.0229327	0.705205	0.0152044	[16.8.3.3] secondary metabolism.flavonoids.dihydroflavonols.flavonoid 3''-monooxygenase	TT7	Arabidopsis thaliana TT7 (TRANSPARENT TESTA 7); flavonoid 3'-monooxygenase/ oxygen binding (TT7) mRNA, complete cds [NM_120881]	830693	NM_120881	TT7 (TRANSPARENT TESTA 7); flavonoid 3'-monooxygenase/ oxygen binding	GO:0019825|GO:0009813|GO:0016711|GO:0009411	NM_120881	At.12059	Cytochrome P450 superfamily protein	5	2560756	2560815	CYP75B1_D501_TT7__Cytochrome P450 superfamily protein
A_84_P12712	AT3G29630	1.49291	0.00349811	0.486538	0.0523623	2.1339	0.00368975	0.781361	0.0115087	-1.64163	0.00222579	-1.9878	0.00256141	-1.34681	0.00793828	[16.8.3] secondary metabolism.flavonoids.dihydroflavonols	AT3G29630	Arabidopsis thaliana glycosyltransferase family protein (AT3G29630) mRNA, complete cds [NM_113884]	822631	NM_113884	glycosyltransferase family protein	GO:0016758|GO:0016757|GO:0008152|GO:0005575	NM_113884	At.74079	UDP-Glycosyltransferase superfamily protein	3	11447191	11447250
A_84_P16901	AT5G54060	-1.01257	0.0148425	-1.80853	0.0061193	-0.903775	0.0317874	-1.4425	0.0187466	2.83607	0.00217069	3.0933	4.4417e-07	3.2021	0.00414983	[16.8.3] secondary metabolism.flavonoids.dihydroflavonols	UF3GT	Arabidopsis thaliana UF3GT (udp-glucose:flavonoid 3-O-glucosyltransferase); transferase, transferring glycosyl groups (UF3GT) mRNA, complete cds [NM_124785]	835489	NM_124785	UF3GT (udp-glucose:flavonoid 3-O-glucosyltransferase); transferase, transferring glycosyl groups	GO:0016757|GO:0005575	NM_124785	At.49795	UDP-glucose:flavonoid 3-o-glucosyltransferase	5	21936969	21937028
A_84_P21154	AT1G01390	-2.03709	0.000492537	-1.48934	0.000345519	-1.09546	0.0312099	-0.447688	0.123327	-4.78525	1.25661e-05	-4.68522	0.000485755	-3.7436	0.00218038	[16.8.3] secondary metabolism.flavonoids.dihydroflavonols	AT1G01390	Arabidopsis thaliana UDP-glucoronosyl/UDP-glucosyl transferase family protein (AT1G01390) mRNA, complete cds [NM_100021]	837790	NM_100021	UDP-glucoronosyl/UDP-glucosyl transferase family protein	GO:0016757|GO:0008152|GO:0008194	NM_100021	At.27267	UDP-Glycosyltransferase superfamily protein	1	148345	148404
A_84_P846684	AT4G01070	-0.0515918	0.369935	-0.201702	0.0474785	-0.237561	0.120648	-0.141036	0.479662	1.10609	0.0148523	1.35272	7.339e-06	1.16675	0.00746869	[16.8.3] secondary metabolism.flavonoids.dihydroflavonols	GT72B1	Arabidopsis thaliana GT72B1; UDP-glucosyltransferase/ UDP-glycosyltransferase/ transferase, transferring glycosyl groups (GT72B1) mRNA, complete cds [NM_116337]	827912	NM_116337	GT72B1; UDP-glucosyltransferase/ UDP-glycosyltransferase/ transferase, transferring glycosyl groups	GO:0035251|GO:0009651|GO:0006805|GO:0016757|GO:0042178|GO:0009636|GO:0008194	NM_116337	At.22609	UDP-Glycosyltransferase superfamily protein	4	462836	462895
A_84_P11700	AT1G01420	-1.08528	0.0115784	-0.635802	0.0249515	-1.94447	0.000263108	-1.99746	0.000129613	-0.370521	0.00322571	-0.872996	0.00562583	-1.73218	0.00349744	[16.8.3] secondary metabolism.flavonoids.dihydroflavonols	UGT72B3	Arabidopsis thaliana UGT72B3 (UDP-GLUCOSYL TRANSFERASE 72B3); UDP-glycosyltransferase/ quercetin 3-O-glucosyltransferase/ transferase, transferring_ (UGT72B3) mRNA, complete cds [NM_100024]	837503	NM_100024	UGT72B3 (UDP-GLUCOSYL TRANSFERASE 72B3); UDP-glycosyltransferase/ quercetin 3-O-glucosyltransferase/ transferase, transferring glycosyl groups	GO:0016757|GO:0008152|GO:0008194|GO:0005575|GO:0080043	NM_100024	At.49834	UDP-glucosyl transferase 72B3	1	154603	154662	UGT72B3__UDP-glucosyl transferase 72B3
A_84_P13449	AT2G29740	0.445781	0.0245489	0.28905	0.135237	1.00415	0.0161145	1.23876	0.0282153	-0.603174	0.116883	-0.211836	0.21274	0.346531	0.0602743	[16.8.3] secondary metabolism.flavonoids.dihydroflavonols	UGT71C2	Arabidopsis thaliana UGT71C2 (UDP-GLUCOSYL TRANSFERASE 71C2); UDP-glycosyltransferase/ quercetin 3'-O-glucosyltransferase/ quercetin 3-O-glucosyltr_ (UGT71C2) mRNA, complete cds [NM_128528]	817524	NM_128528	UGT71C2 (UDP-GLUCOSYL TRANSFERASE 71C2); UDP-glycosyltransferase/ quercetin 3'-O-glucosyltransferase/ quercetin 3-O-glucosyltransferase/ quercetin 7-O-glucosyltransferase/ transferase, transferring glycosyl groups	GO:0016757|GO:0008152|GO:0008194|GO:0005575|GO:0080044|GO:0080045|GO:0080043	NM_128528	At.43055	UDP-glucosyl transferase 71C2	2	12707278	12707337	UGT71C2__UDP-glucosyl transferase 71C2
A_84_P828333	AT2G29740	1.27389	0.00171501	0.381821	0.0625677	1.50884	0.00893233	1.04603	0.00911662	-0.478835	0.0384129	-0.0495716	0.701655	0.185376	0.21676	[16.8.3] secondary metabolism.flavonoids.dihydroflavonols	UGT71C2	Arabidopsis thaliana UGT71C2 (UDP-GLUCOSYL TRANSFERASE 71C2); UDP-glycosyltransferase/ quercetin 3'-O-glucosyltransferase/ quercetin 3-O-glucosyltr_ (UGT71C2) mRNA, complete cds [NM_128528]	817524	NM_128528	UGT71C2 (UDP-GLUCOSYL TRANSFERASE 71C2); UDP-glycosyltransferase/ quercetin 3'-O-glucosyltransferase/ quercetin 3-O-glucosyltransferase/ quercetin 7-O-glucosyltransferase/ transferase, transferring glycosyl groups	GO:0016757|GO:0008152|GO:0008194|GO:0005575|GO:0080044|GO:0080045|GO:0080043	NM_128528	At.43055	UDP-glucosyl transferase 71C2	2	12708160	12708219	UGT71C2__UDP-glucosyl transferase 71C2
A_84_P22316	AT4G12330	0.468407	0.257641	-5.07841	0.000830852	-2.19267	0.0278214	-6.31311	0.00137043	-0.225146	0.063639	1.20122	0.0933896	-1.45985	0.0324285	[16.8.3] secondary metabolism.flavonoids.dihydroflavonols	CYP706A7	Arabidopsis thaliana CYP706A7; electron carrier/ heme binding / iron ion binding / monooxygenase/ oxygen binding (CYP706A7) mRNA, complete cds [NM_117303]	826842	NM_117303	CYP706A7; electron carrier/ heme binding / iron ion binding / monooxygenase/ oxygen binding	GO:0004497|GO:0019825|GO:0005506|GO:0009055|GO:0005575|GO:0055114|GO:0020037	NM_117303	At.33483	cytochrome P450, family 706, subfamily A, polypeptide 7	4	7317787	7317846	CYP706A7__cytochrome P450, family 706, subfamily A, polypeptide 7
A_84_P10283	AT5G53990	-1.66723	0.000552131	-1.1257	0.00090753	-1.6391	0.00227788	-0.540311	0.0167911	0.294542	0.00192308	0.851804	0.00228604	0.87993	0.00767596	[16.8.3] secondary metabolism.flavonoids.dihydroflavonols	AT5G53990	Arabidopsis thaliana glycosyltransferase family protein (AT5G53990) mRNA, complete cds [NM_124778]	835482	NM_124778	glycosyltransferase family protein	GO:0016757|GO:0008152	NM_124778	At.28483	UDP-Glycosyltransferase superfamily protein	5	21915837	21915896	UDP-Glycosyltransferase superfamily protein
A_84_P763873	AT4G04293	7.48899	0.00223431	3.8127	0.000185188	3.45334	0.00540647	3.29291	0.000251479	-4.0942	0.000186191	-0.578349	0.314282	-4.614	0.000107961	[35.2.1001] not assigned.unknown		Rep: Terpenoid cylases/protein prenyltransferase alpha-alpha toroid; Bacterial adhesion - Medicago truncatula (Barrel medic), partial (29%) [TC388578]							transposable element gene	4	2077121	2077180
A_84_P16308	AT2G45400	-0.0503617	0.625826	0.00835424	0.588809	-0.189393	0.390028	0.0532584	0.436797	-1.20217	0.00029725	-1.01824	0.0323694	-1.15727	0.00208015	[16.8.4.1] secondary metabolism.flavonoids.flavonols.dihydrokaempferol 4-reductase	BEN1	Arabidopsis thaliana BEN1; binding / catalytic/ coenzyme binding / oxidoreductase, acting on CH-OH group of donors (BEN1) mRNA, complete cds [NM_130102]	819146	NM_130102	BEN1; binding / catalytic/ coenzyme binding / oxidoreductase, acting on CH-OH group of donors	GO:0050662|GO:0005737|GO:0009813|GO:0005488|GO:0016614|GO:0016131|GO:0003824|GO:0010422	NM_130102	At.28198	NAD(P)-binding Rossmann-fold superfamily protein	2	18703976	18704035
A_84_P21833	AT1G17020	-0.455554	0.00210008	0.195402	0.0652429	0.430175	0.0270117	0.929181	0.00579603	3.30591	0.000249818	3.15396	5.74115e-05	4.03969	0.00031082	[16.8.4] secondary metabolism.flavonoids.flavonols	SRG1	Arabidopsis thaliana SRG1 (SENESCENCE-RELATED GENE 1); oxidoreductase, acting on diphenols and related substances as donors, oxygen as acceptor / o_ (SRG1) mRNA, complete cds [NM_101562]	838272	NM_101562	SRG1 (SENESCENCE-RELATED GENE 1); oxidoreductase, acting on diphenols and related substances as donors, oxygen as acceptor / oxidoreductase, acting on paired donors, with incorporation or reduction of molecular oxygen, 2-oxoglutarate as one donor, and incorporation of one atom each of oxygen into both donors	GO:0010260|GO:0009813|GO:0016706|GO:0005575|GO:0016682	NM_101562	At.21208	senescence-related gene 1	1	5821656	5821715
A_84_P22781	AT1G49390	0.75928	0.0146914	0.951488	0.0211772	0.754195	0.0108874	1.27096	0.00817978	-1.52012	0.0120025	-1.19556	0.00693849	-1.20064	0.00340511	[16.8.4] secondary metabolism.flavonoids.flavonols	AT1G49390	Arabidopsis thaliana oxidoreductase, 2OG-Fe(II) oxygenase family protein (AT1G49390) mRNA, complete cds [NM_103829]	841362	NM_103829	oxidoreductase, 2OG-Fe(II) oxygenase family protein	GO:0009813|GO:0016706|GO:0016491|GO:0005575	NM_103829	At.43199	2-oxoglutarate (2OG) and Fe(II)-dependent oxygenase superfamily protein	1	18280794	18280853
A_84_P61310	AT5G63595	1.9227	0.000530208	2.12579	0.00286338	1.42703	0.00548474	1.75401	0.00206406	-1.67256	0.00504239	-1.54868	0.00334849	-2.04435	0.00123042	[16.8.4] secondary metabolism.flavonoids.flavonols	FLS4	Arabidopsis thaliana FLS4 (FLAVONOL SYNTHASE 4); flavonol synthase/ oxidoreductase (FLS4) mRNA, complete cds [NM_148158]	836479	NM_148158	FLS4 (FLAVONOL SYNTHASE 4); flavonol synthase/ oxidoreductase	GO:0009813|GO:0016491|GO:0045431|GO:0005575	NM_148158	At.45475	flavonol synthase 4	5	25459307	25459366
A_84_P789395	AT5G63595	0.925368	0.0115259	1.41082	0.00513739	0.777929	0.0216683	0.906982	0.034453	-1.26951	0.0145226	-1.62591	0.00276469	-1.77335	0.00512945	[16.8.4] secondary metabolism.flavonoids.flavonols	FLS4	Arabidopsis thaliana FLS4 (FLAVONOL SYNTHASE 4); flavonol synthase/ oxidoreductase (FLS4) mRNA, complete cds [NM_148158]	836479	NM_148158	FLS4 (FLAVONOL SYNTHASE 4); flavonol synthase/ oxidoreductase	GO:0009813|GO:0016491|GO:0045431|GO:0005575	NM_148158	At.45475	flavonol synthase 4	5	25459138	25459197
A_84_P22779	AT1G17010	0.477923	0.339751	0.709107	0.220702	3.41673	0.000357475	3.35879	0.011517	2.06472	0.0571531	1.77559	0.0369893	4.7144	0.00128112	[16.8.4] secondary metabolism.flavonoids.flavonols	AT1G17010	Arabidopsis thaliana oxidoreductase, 2OG-Fe(II) oxygenase family protein (AT1G17010) mRNA, complete cds [NM_101561]	838271	NM_101561	oxidoreductase, 2OG-Fe(II) oxygenase family protein	GO:0005506|GO:0009813|GO:0016706|GO:0016491|GO:0005575|GO:0055114	NM_101561	At.41857	2-oxoglutarate (2OG) and Fe(II)-dependent oxygenase superfamily protein	1	5819086	5819145	2-oxoglutarate (2OG) and Fe(II)-dependent oxygenase superfamily protein
A_84_P831663	AT1G17010	-0.537962	0.363576	0.0502896	0.883101	3.45135	0.0064157	3.44242	0.00045424	1.30825	0.00247571	0.711071	0.250571	4.70038	0.00415631	[16.8.4] secondary metabolism.flavonoids.flavonols									2-oxoglutarate (2OG) and Fe(II)-dependent oxygenase superfamily protein	1	5819075	5819130	2-oxoglutarate (2OG) and Fe(II)-dependent oxygenase superfamily protein
A_84_P22697	AT1G30530	-0.621353	0.066304	-4.24655	0.000503803	-1.16181	0.0333275	-4.37572	0.00302618	-0.334087	0.29038	0.0771966	0.788209	-0.46326	0.0527352	[16.8.4] secondary metabolism.flavonoids.flavonols	UGT78D1	Arabidopsis thaliana UGT78D1 (UDP-GLUCOSYL TRANSFERASE 78D1); UDP-glycosyltransferase/ quercetin 3-O-glucosyltransferase/ transferase, transferring_ (UGT78D1) mRNA, complete cds [NM_102790]	839933	NM_102790	UGT78D1 (UDP-GLUCOSYL TRANSFERASE 78D1); UDP-glycosyltransferase/ quercetin 3-O-glucosyltransferase/ transferase, transferring glycosyl groups	GO:0016757|GO:0080167|GO:0008194|GO:0051555|GO:0080043	NM_102790	At.21995	UDP-glucosyl transferase 78D1	1	10816273	10816332	UGT78D1__UDP-glucosyl transferase 78D1
A_84_P67354	AT5G63580	-2.36052	9.26308e-05	-1.90914	0.000658945	-2.42656	0.000948338	-2.65566	0.000923626	1.59782	0.00118857	0.917353	0.000262528	0.85131	0.0080256	[16.8.4] secondary metabolism.flavonoids.flavonols	FLS2	Arabidopsis thaliana FLS2 (FLAVONOL SYNTHASE 2); flavonol synthase (FLS2) mRNA, complete cds [NM_125753]	836477	NM_125753	FLS2 (FLAVONOL SYNTHASE 2); flavonol synthase	GO:0009813|GO:0045431|GO:0005575	NM_125753	At.8690	flavonol synthase 2	5	2545592025455960	2545605725456070	ATFLS2_FLS2__flavonol synthase 2
A_84_P11225	AT5G52810	-0.40982	0.0778914	0.0335421	0.790198	-0.346255	0.063946	-0.398395	0.0363733	2.08467	0.000221258	1.58917	0.00232676	1.65274	0.00629535	[16.99.1018] secondary metabolism.unspecified	AT5G52810	Arabidopsis thaliana ornithine cyclodeaminase/mu-crystallin family protein (AT5G52810) mRNA, complete cds [NM_124659]	835358	NM_124659	ornithine cyclodeaminase/mu-crystallin family protein	GO:0005212|GO:0005488|GO:0008152|GO:0003824|GO:0009507	NM_124659	At.8892	NAD(P)-binding Rossmann-fold superfamily protein	5	21400396	21400455
A_84_P13945	AT5G07850	-1.2056	0.0854408	-0.116973	0.823805	-0.455491	0.662911	0.37758	0.705201	3.80233	0.039906	3.54677	0.0446919	4.29688	0.0183859	[16.99.1018] secondary metabolism.unspecified	AT5G07850	Arabidopsis thaliana transferase family protein (AT5G07850) mRNA, complete cds [NM_120867]	830678	NM_120867	transferase family protein	GO:0008150|GO:0016747|GO:0005575|GO:0016740	NM_120867	At.54771	HXXXD-type acyl-transferase family protein	5	2510361	2510420
A_84_P14587	AT3G14440	-0.0438924	0.836984	0.405765	0.211136	0.804658	0.0444913	1.25041	0.0450308	4.42858	0.00474773	4.42468	0.00175697	5.27323	0.00113617	[17.1.1.1.10] hormone metabolism.abscisic acid.synthesis-degradation.synthesis.9-cis-epoxycarotenoid dioxygenase	NCED3	Arabidopsis thaliana NCED3 (NINE-CIS-EPOXYCAROTENOID DIOXYGENASE 3); 9-cis-epoxycarotenoid dioxygenase (NCED3) mRNA, complete cds [NM_112304]	820667	NM_112304	NCED3 (NINE-CIS-EPOXYCAROTENOID DIOXYGENASE 3); 9-cis-epoxycarotenoid dioxygenase	GO:0009535|GO:0009570|GO:0009414|GO:0045549|GO:0009688|GO:0042538|GO:0006970	NM_112304	At.26346	nine-cis-epoxycarotenoid dioxygenase 3	3	4831738	4831797
A_84_P19490	AT4G19170	-0.173871	0.194167	0.212459	0.0666827	-0.219283	0.14157	0.00628515	0.7678	-3.88446	0.000219415	-4.04523	0.000998926	-4.09064	2.24075e-05	[17.1.1.1.10] hormone metabolism.abscisic acid.synthesis-degradation.synthesis.9-cis-epoxycarotenoid dioxygenase	NCED4	Arabidopsis thaliana NCED4 (NINE-CIS-EPOXYCAROTENOID DIOXYGENASE 4) (NCED4) mRNA, complete cds [NM_118036]	827655	NM_118036	NCED4 (NINE-CIS-EPOXYCAROTENOID DIOXYGENASE 4)	GO:0010287|GO:0009507	NM_118036	At.1927	nine-cis-epoxycarotenoid dioxygenase 4	4	10483559	10483618
A_84_P20174	AT2G27150	-0.638377	0.0602904	-0.0605544	0.759439	0.932805	0.0120369	0.881418	0.00735708	1.67225	0.00656592	1.04304	0.0183844	2.61422	0.00249053	[17.1.1.1.12] hormone metabolism.abscisic acid.synthesis-degradation.synthesis.abscisic aldehyde oxidase	AAO3	Arabidopsis thaliana AAO3 (Abscisic ALDEHYDE OXIDASE 3); abscisic aldehyde oxidase/ aldehyde oxidase/ indole-3-acetaldehyde oxidase (AAO3) mRNA, complete cds [NM_128273]	817257	NM_128273	AAO3 (Abscisic ALDEHYDE OXIDASE 3); abscisic aldehyde oxidase/ aldehyde oxidase/ indole-3-acetaldehyde oxidase	GO:0004031|GO:0050302|GO:0009688|GO:0010293|GO:0005575	NM_128273	At.20239	abscisic aldehyde oxidase 3	2	11606933	11606992
A_84_P758014	AT2G27150	-1.16783	0.132198	-0.58096	0.209266	2.07853	0.00576499	1.9451	0.0376618	2.31331	0.0237507	1.593	0.0470482	4.83937	0.00509879	[17.1.1.1.12] hormone metabolism.abscisic acid.synthesis-degradation.synthesis.abscisic aldehyde oxidase	AAO3	Arabidopsis thaliana AAO3 (Abscisic ALDEHYDE OXIDASE 3); abscisic aldehyde oxidase/ aldehyde oxidase/ indole-3-acetaldehyde oxidase (AAO3) mRNA, complete cds [NM_001084497]	817257	NM_001084497	AAO3 (Abscisic ALDEHYDE OXIDASE 3); abscisic aldehyde oxidase/ aldehyde oxidase/ indole-3-acetaldehyde oxidase	GO:0004031|GO:0050302|GO:0009688|GO:0010293|GO:0005575	NM_001084497	At.20239	abscisic aldehyde oxidase 3	2	11608118	11608177
A_84_P12470	AT1G19950	0.267739	0.180329	0.0163106	0.852077	-0.434822	0.047954	-0.639379	0.026947	-1.14518	0.00178204	-1.09831	0.00995313	-1.80087	0.00461787	[17.1.1.1002] hormone metabolism.abscisic acid.synthesis-degradation	HVA22H	Arabidopsis thaliana HVA22H (HVA22-LIKE PROTEIN H (ATHVA22H)) (HVA22H) mRNA, complete cds [NM_101850]	838584	NM_101850	HVA22H (HVA22-LIKE PROTEIN H (ATHVA22H))	GO:0008150|GO:0003674|GO:0005575	NM_101850	At.15455	HVA22-like protein H (ATHVA22H)	1	6926419	6926478
A_84_P20247	AT3G21780	-2.15334	0.00138866	0.703176	0.0128991	-0.879729	0.00124542	0.657214	0.0205143	2.74146	0.0012077	1.42189	0.000428333	2.6955	0.000900494	[17.1.1.1002] hormone metabolism.abscisic acid.synthesis-degradation	UGT71B6	Arabidopsis thaliana UGT71B6 (UDP-glucosyl transferase 71B6); UDP-glycosyltransferase/ abscisic acid glucosyltransferase/ transferase, transferring_ (UGT71B6) mRNA, complete cds [NM_113073]	821732	NM_113073	UGT71B6 (UDP-glucosyl transferase 71B6); UDP-glycosyltransferase/ abscisic acid glucosyltransferase/ transferase, transferring glycosyl groups	GO:0009651|GO:0016020|GO:0016757|GO:0046345|GO:0009737|GO:0008194|GO:0006970|GO:0010294	NM_113073	At.49617	UDP-glucosyl transferase 71B6	3	7675079	7675138
A_84_P20841	AT1G04580	2.48194	0.0496812	4.91413	0.00139135	-0.118921	0.0918175	3.58781	0.000337262	4.23801	0.000231362	5.51256	0.00966773	2.91169	0.00396966	[17.1.1.1002] hormone metabolism.abscisic acid.synthesis-degradation	AAO4	Arabidopsis thaliana AAO4 (ARABIDOPSIS ALDEHYDE OXIDASE 4); aldehyde oxidase/ aryl-aldehyde oxidase (AAO4) mRNA, complete cds [NM_100337]	839488	NM_100337	AAO4 (ARABIDOPSIS ALDEHYDE OXIDASE 4); aldehyde oxidase/ aryl-aldehyde oxidase	GO:0004031|GO:0019760|GO:0018479|GO:0009688|GO:0018488|GO:0005829	NM_100337	At.465	aldehyde oxidase 4	1	1252293	1252352
A_84_P23686	AT1G75700	0.4563	0.0145687	0.217779	0.291601	1.03101	0.0179392	1.54899	0.00381077	-0.845117	0.0329724	-0.0886131	0.541211	0.486093	0.0321106	[17.1.1.1002] hormone metabolism.abscisic acid.synthesis-degradation	HVA22G	Arabidopsis thaliana HVA22G (HVA22-LIKE PROTEIN G) (HVA22G) mRNA, complete cds [NM_106221]	843904	NM_106221	HVA22G (HVA22-LIKE PROTEIN G)	GO:0008150|GO:0003674|GO:0005575	NM_106221	At.52526	HVA22-like protein G	1	28424862	28424921	HVA22G__HVA22-like protein G
A_84_P286120	AT4G19230	0.714759	0.0083011	-0.348861	0.286404	0.796213	0.0135673	0.951688	0.0104718	3.0481	0.00632991	4.2672	0.000228572	4.34865	0.000470831	[17.1.1.2.1] hormone metabolism.abscisic acid.synthesis-degradation.degradation.8-hydroxylase	CYP707A1	Arabidopsis thaliana CYP707A1; (+)-abscisic acid 8'-hydroxylase/ oxygen binding (CYP707A1) mRNA, complete cds [NM_202845]	827663	NM_202845	CYP707A1; (+)-abscisic acid 8'-hydroxylase/ oxygen binding	GO:0019825|GO:0009639|GO:0050832|GO:0009687|GO:0010295|GO:0048838|GO:0012505	NM_202845	At.1930	cytochrome P450, family 707, subfamily A, polypeptide 1	4	10523844	10523903
A_84_P784432	AT4G19230	0.859549	0.0303258	-0.302475	0.324157	0.40573	0.313257	0.930833	0.0204947	2.80521	0.00499663	4.49234	0.00406672	4.03852	0.00202386	[17.1.1.2.1] hormone metabolism.abscisic acid.synthesis-degradation.degradation.8-hydroxylase	CYP707A1	Arabidopsis thaliana CYP707A1; (+)-abscisic acid 8'-hydroxylase/ oxygen binding (CYP707A1) mRNA, complete cds [NM_118043]	827663	NM_118043	CYP707A1; (+)-abscisic acid 8'-hydroxylase/ oxygen binding	GO:0019825|GO:0009639|GO:0050832|GO:0009687|GO:0010295|GO:0048838|GO:0012505	NM_118043	At.1930	cytochrome P450, family 707, subfamily A, polypeptide 1	4	1052305110523090	1052318110523200
A_84_P18573	AT4G26080	-0.200306	0.0678755	0.0813589	0.23731	-0.16928	0.367744	0.388333	0.0423773	1.84552	0.000785017	2.12147	0.00397961	2.1525	0.00140516	[17.1.2] hormone metabolism.abscisic acid.signal transduction	ABI1	Arabidopsis thaliana ABI1 (ABA INSENSITIVE 1); calcium ion binding / protein serine/threonine phosphatase (ABI1) mRNA, complete cds [NM_118741]	828714	NM_118741	ABI1 (ABA INSENSITIVE 1); calcium ion binding / protein serine/threonine phosphatase	GO:0008287|GO:0009788|GO:0006470|GO:0009408|GO:0009787|GO:0009409|GO:0005509|GO:0009737|GO:0005634|GO:0010119|GO:0004722	NM_118741	At.21332	Protein phosphatase 2C family protein	4	13220283	13220342
A_84_P18803	AT5G57050	-0.492084	0.273729	-0.198772	0.58259	0.447599	0.444984	0.706619	0.23735	3.21755	0.00126245	3.18326	0.00716287	4.12295	0.0149593	[17.1.2] hormone metabolism.abscisic acid.signal transduction	ABI2	Arabidopsis thaliana ABI2 (ABA INSENSITIVE 2); protein serine/threonine phosphatase (ABI2) mRNA, complete cds [NM_125087]	835809	NM_125087	ABI2 (ABA INSENSITIVE 2); protein serine/threonine phosphatase	GO:0008287|GO:0009788|GO:0006470|GO:0010205|GO:0009408|GO:0009737|GO:0009414|GO:0006970|GO:0004722	NM_125087	At.22051	Protein phosphatase 2C family protein	5	23089235	23089294
A_84_P20764	AT1G28300	-0.995668	0.0371986	-0.211873	0.448484	-0.71232	0.0171752	-0.605746	0.231681	-1.69587	0.0456534	-2.37309	0.00180329	-2.08974	0.00854578	[17.1.2] hormone metabolism.abscisic acid.signal transduction	LEC2	Arabidopsis thaliana LEC2 (LEAFY COTYLEDON 2); DNA binding / transcription factor (LEC2) mRNA, complete cds [NM_102595]	839724	NM_102595	LEC2 (LEAFY COTYLEDON 2); DNA binding / transcription factor	GO:0010431|GO:0010262|GO:0003700|GO:0010601|GO:0009790|GO:0005575|GO:0045893|GO:0010344|GO:0003677	NM_102595	At.26290	AP2/B3-like transcriptional factor family protein	1	9897172	9897231
A_84_P10637	AT2G40170	0.46138	0.0956083	1.6307	0.0215602	0.73729	0.0113968	1.85773	0.00282137	6.90601	0.00115458	6.85713	0.000343028	7.13304	0.000272265	[17.1.3] hormone metabolism.abscisic acid.induced-regulated-responsive-activated	GEA6	Arabidopsis thaliana GEA6 (LATE EMBRYOGENESIS ABUNDANT 6) (GEA6) mRNA, complete cds [NM_129575]	818608	NM_129575	GEA6 (LATE EMBRYOGENESIS ABUNDANT 6)	GO:0003674|GO:0048316|GO:0009737|GO:0005575|GO:0048700	NM_129575	At.25587	Stress induced protein	2	16779806	16779865
A_84_P11248	AT5G59220	-0.877993	0.00513663	-0.00698653	0.929364	-0.144348	0.431718	0.00914759	0.957258	6.87865	0.000121673	6.16114	0.000101733	6.89478	0.000461833	[17.1.3] hormone metabolism.abscisic acid.induced-regulated-responsive-activated	AT5G59220	Arabidopsis thaliana protein phosphatase 2C, putative / PP2C, putative (AT5G59220) mRNA, complete cds [NM_125312]	836040	NM_125312	protein phosphatase 2C, putative / PP2C, putative	GO:0009737|GO:0009414|GO:0004722|GO:0003824|GO:0009507	NM_125312	At.22149	highly ABA-induced PP2C gene 1	5	23894827	23894886
A_84_P12209	AT5G62490	-0.458005	0.0505405	-0.0425194	0.691824	0.426936	0.0694398	1.78697	0.003417	3.95557	0.000754045	4.90011	0.000740599	5.78505	0.000232091	[17.1.3] hormone metabolism.abscisic acid.induced-regulated-responsive-activated	ATHVA22B	Arabidopsis thaliana ATHVA22B (ATHVA22B) mRNA, complete cds [NM_125643]	836369	NM_125643	ATHVA22B	GO:0003674|GO:0009737|GO:0042538|GO:0012505	NM_125643	At.9305	HVA22 homologue B	5	2509117825091180	2509128625091330
A_84_P12894	AT4G24960	-0.649452	0.0823872	-0.185069	0.530735	0.00463727	0.984621	0.319654	0.409657	1.66193	0.0374488	1.51257	0.0163801	2.16666	0.00978138	[17.1.3] hormone metabolism.abscisic acid.induced-regulated-responsive-activated	ATHVA22D	Arabidopsis thaliana ATHVA22D (ATHVA22D) mRNA, complete cds [NM_001125576]	828598	NM_001125576	ATHVA22D	GO:0003674|GO:0009555|GO:0009409|GO:0010507|GO:0009737|GO:0009414|GO:0042538|GO:0009908|GO:0005575	NM_001125576	At.2642	HVA22 homologue D	4	12828525	12828584
A_84_P16900	AT5G53820	-0.961562	0.00831283	-2.52086	0.000110504	-1.8712	0.00202756	-2.07489	9.93899e-05	1.12025	0.000558305	2.47586	0.00235303	1.56622	0.000174864	[17.1.3] hormone metabolism.abscisic acid.induced-regulated-responsive-activated	AT5G53820	Arabidopsis thaliana unknown protein (AT5G53820) mRNA, complete cds [NM_124761]	835463	NM_124761	hypothetical protein	GO:0008150|GO:0003674	NM_124761	At.6986	Late embryogenesis abundant protein (LEA) family protein	5	2185368721853690	2185379221853830
A_84_P18335	AT3G02480	0.39185	0.08786	0.0489164	0.786457	0.691888	0.0644139	0.929091	0.0360312	7.12573	0.000205257	7.70587	3.55766e-05	8.00591	0.000740002	[17.1.3] hormone metabolism.abscisic acid.induced-regulated-responsive-activated	AT3G02480	Arabidopsis thaliana ABA-responsive protein-related (AT3G02480) mRNA, complete cds [NM_111115]	821185	NM_111115	ABA-responsive protein-related	GO:0003674|GO:0009414|GO:0005575	NM_111115	At.18809	Late embryogenesis abundant protein (LEA) family protein	3	512384512440	512623512625
A_84_P23419	AT5G13200	-0.692678	0.00653419	1.1889	0.00379967	0.163105	0.0752526	1.05555	0.0120442	3.37917	0.00145997	2.39004	0.00053515	3.24583	0.000223903	[17.1.3] hormone metabolism.abscisic acid.induced-regulated-responsive-activated	AT5G13200	Arabidopsis thaliana GRAM domain-containing protein / ABA-responsive protein-related (AT5G13200) mRNA, complete cds [NM_121323]	831159	NM_121323	GRAM domain-containing protein / ABA-responsive protein-related	GO:0008150|GO:0003674|GO:0005575	NM_121323	At.25214	GRAM domain family protein	5	4207987	4208046
A_84_P23593	AT5G08350	-0.837349	0.0787396	0.225665	0.239186	-0.695339	0.0947452	-0.319892	0.223789	-1.3644	0.0106993	-2.05197	0.0193046	-1.90996	0.00866917	[17.1.3] hormone metabolism.abscisic acid.induced-regulated-responsive-activated	AT5G08350	Arabidopsis thaliana GRAM domain-containing protein / ABA-responsive protein-related (AT5G08350) mRNA, complete cds [NM_120919]	830733	NM_120919	GRAM domain-containing protein / ABA-responsive protein-related	GO:0008150|GO:0003674|GO:0005575	NM_120919	At.32589	GRAM domain-containing protein / ABA-responsive protein-related	5	2686427	2686486
A_84_P751371	AT1G45249	0.269634	0.12786	-0.260806	0.149532	0.515111	0.00377898	0.117015	0.161633	1.5135	0.00676373	1.64584	0.00447197	1.89132	7.06897e-05	[17.1.3] hormone metabolism.abscisic acid.induced-regulated-responsive-activated	ABF2	Arabidopsis thaliana ABF2 (ABSCISIC ACID RESPONSIVE ELEMENTS-BINDING FACTOR 2); DNA binding / protein binding / transcription activator/ transcript_ (ABF2) mRNA, complete cds [NM_202252]	841095	NM_202252	ABF2 (ABSCISIC ACID RESPONSIVE ELEMENTS-BINDING FACTOR 2); DNA binding / protein binding / transcription activator/ transcription factor	GO:0043193|GO:0005515|GO:0009651|GO:0003700|GO:0016563|GO:0009737|GO:0009414|GO:0009738|GO:0005634|GO:0003677|GO:0010255	NM_202252	At.48130	abscisic acid responsive elements-binding factor 2	1	17166410	17166469
A_84_P769363	AT5G06278	-0.178206	0.146797	-0.427605	0.150191	-0.0356264	0.905678	-0.597668	0.208346	-1.72956	0.0254555	-2.04221	0.00339674	-1.89963	0.0168544	[17.1.3] hormone metabolism.abscisic acid.induced-regulated-responsive-activated									pseudogene of abscisic acid-responsive HVA22 family protein	5	1917968	1918027
A_84_P810688	AT5G15960	-0.605305	0.0356037	-0.61326	0.151552	0.273511	0.440258	0.0163965	0.974941	2.49303	0.0337947	2.24387	0.005874	3.12269	0.00669216	[17.1.3] hormone metabolism.abscisic acid.induced-regulated-responsive-activated	KIN1	Arabidopsis thaliana KIN1 (KIN1) mRNA, complete cds [NM_121601]	831453	NM_121601	KIN1	GO:0003674|GO:0009409|GO:0009737|GO:0009414|GO:0010017|GO:0006970|GO:0005575|GO:0009631	NM_121601	At.27428	stress-responsive protein (KIN1) / stress-induced protein (KIN1)	5	5210454	5210513
A_84_P811555	AT2G05915	7.16262	0.000176116	9.82646	0.000682248	6.4681	8.3649e-05	8.6243	1.30508e-05	0.869062	0.0779901	0.361421	0.0821236	-0.333099	0.00294032	[35.2.1001] not assigned.unknown	AT2G05915	11065864 CERES-AN65 Arabidopsis thaliana cDNA clone 1345449 5', mRNA sequence [DR262979]	815144	DR262979	hypothetical protein	GO:0008150|GO:0003674|GO:0005575		At.52655	no_match	no_match	no_match	no_match	unknown protein; Has 30201 Blast hits to 17322 proteins in 780 species: Archae - 12; Bacteria - 1396; Metazoa - 17338; Fungi - 3422; Plants - 5037; Viruses - 0; Other Eukaryotes - 2996 (source: NCBI BLink).
A_84_P234853	AT5G15960	-0.0122085	0.988286	1.00092	0.125941	2.46821	0.00305094	4.80753	0.00623025	1.22532	0.0843502	2.55151	0.057116	5.03193	0.00608238	[17.1.3] hormone metabolism.abscisic acid.induced-regulated-responsive-activated	KIN1	Arabidopsis thaliana KIN1 (KIN1) mRNA, complete cds [NM_121601]	831453	NM_121601	KIN1	GO:0003674|GO:0009409|GO:0009737|GO:0009414|GO:0010017|GO:0006970|GO:0005575|GO:0009631	NM_121601	At.27428	stress-responsive protein (KIN1) / stress-induced protein (KIN1)	5	5209898	5209957	KIN1__stress-responsive protein (KIN1) / stress-induced protein (KIN1)
A_84_P10561	AT1G51780	-0.104539	0.29893	0.1202	0.213792	-0.801568	0.0348719	0.0609503	0.688241	1.26649	0.000154208	1.90427	0.00214916	1.20724	0.0144132	[17.2.1.1001] hormone metabolism.auxin.synthesis-degradation	ILL5	Arabidopsis thaliana ILL5; IAA-amino acid conjugate hydrolase/ metallopeptidase (ILL5) mRNA, complete cds [NM_104057]	841604	NM_104057	ILL5; IAA-amino acid conjugate hydrolase/ metallopeptidase	GO:0010112|GO:0006508|GO:0008237|GO:0012505|GO:0010178	NM_104057	At.52139	IAA-leucine resistant (ILR)-like gene 5	1	19206381	19206440
A_84_P15249	AT1G50580	-1.02393	0.00106927	-0.0499544	0.449684	-1.73729	0.00290857	-0.241306	0.136045	-2.24828	0.000625747	-1.72627	0.000114927	-2.43963	0.00160862	[17.2.1.1001] hormone metabolism.auxin.synthesis-degradation	AT1G50580	Arabidopsis thaliana glycosyltransferase family protein (AT1G50580) mRNA, complete cds [NM_103940]	841480	NM_103940	glycosyltransferase family protein	GO:0016757|GO:0008152|GO:0005575	NM_103940	At.51192	UDP-Glycosyltransferase superfamily protein	1	18732103	18732162
A_84_P21167	AT3G02875	-0.243173	0.12649	-0.0260763	0.825532	-0.466944	0.0425513	0.0273037	0.779644	1.87483	0.000517433	2.15198	0.000598731	1.92821	0.00435894	[17.2.1.1001] hormone metabolism.auxin.synthesis-degradation	ILR1	Arabidopsis thaliana ILR1 (IAA-LEUCINE RESISTANT 1); IAA-Leu conjugate hydrolase/ IAA-Phe conjugate hydrolase/ metallopeptidase (ILR1) mRNA, complete cds [NM_111156]	821199	NM_111156	ILR1 (IAA-LEUCINE RESISTANT 1); IAA-Leu conjugate hydrolase/ IAA-Phe conjugate hydrolase/ metallopeptidase	GO:0010210|GO:0010211|GO:0005783|GO:0006508|GO:0009850|GO:0008237	NM_111156	At.18770	Peptidase M20/M25/M40 family protein	3	633781	633840
A_84_P236643	AT1G44350	-1.08467	0.0780964	-0.229383	0.355704	-1.43928	0.0188812	-0.255592	0.109375	3.59409	0.000751357	3.92249	0.00696348	3.56788	0.00280565	[17.2.1.1001] hormone metabolism.auxin.synthesis-degradation	ILL6	Arabidopsis thaliana ILL6; IAA-amino acid conjugate hydrolase/ metallopeptidase (ILL6) mRNA, complete cds [NM_103546]	841026	NM_103546	ILL6; IAA-amino acid conjugate hydrolase/ metallopeptidase	GO:0010112|GO:0006508|GO:0009850|GO:0008237|GO:0012505|GO:0010178	NM_103546	At.28163	IAA-leucine resistant (ILR)-like gene 6	1	16834744	16834803
A_84_P820912	AT3G02875	-0.32314	0.0508132	-0.0427475	0.766201	-0.495945	0.0828037	-0.0904236	0.580643	1.9371	0.00397991	2.06223	0.00211207	1.88943	0.00553814	[17.2.1.1001] hormone metabolism.auxin.synthesis-degradation	ILR1	Arabidopsis thaliana ILR1 (IAA-LEUCINE RESISTANT 1); IAA-Leu conjugate hydrolase/ IAA-Phe conjugate hydrolase/ metallopeptidase (ILR1) mRNA, complete cds [NM_111156]	821199	NM_111156	ILR1 (IAA-LEUCINE RESISTANT 1); IAA-Leu conjugate hydrolase/ IAA-Phe conjugate hydrolase/ metallopeptidase	GO:0010210|GO:0010211|GO:0005783|GO:0006508|GO:0009850|GO:0008237	NM_111156	At.18770	Peptidase M20/M25/M40 family protein	3	633922	633981
A_84_P17272	AT2G01420	0.101648	0.460802	-0.61661	0.0564659	-0.108338	0.611807	-0.512695	0.0983205	-1.62814	0.00533856	-1.31423	0.00361889	-1.52422	0.0165368	[17.2.2] hormone metabolism.auxin.signal transduction	PIN4	Arabidopsis thaliana PIN4 (PIN-FORMED 4); auxin:hydrogen symporter/ transporter (PIN4) mRNA, complete cds [NM_179592]	814670	NM_179592	PIN4 (PIN-FORMED 4); auxin:hydrogen symporter/ transporter	GO:0009926|GO:0007389|GO:0005215|GO:0048364|GO:0009672|GO:0016021|GO:0012505	NM_179592	At.24881	Auxin efflux carrier family protein	2	180478	180537
A_84_P19749	AT5G57090	0.310022	0.0772792	-0.0543309	0.203217	-0.661444	0.0121186	-0.519451	0.0156228	-1.66212	0.00159593	-1.15577	0.009622	-2.12724	0.000164747	[17.2.2] hormone metabolism.auxin.signal transduction	EIR1	Arabidopsis thaliana EIR1 (ETHYLENE INSENSITIVE ROOT 1); auxin efflux transmembrane transporter/ auxin:hydrogen symporter/ transporter (EIR1) mRNA, complete cds [NM_125091]	835813	NM_125091	EIR1 (ETHYLENE INSENSITIVE ROOT 1); auxin efflux transmembrane transporter/ auxin:hydrogen symporter/ transporter	GO:0009926|GO:0005215|GO:0010329|GO:0009925|GO:0000323|GO:0005886|GO:0009958|GO:0009672|GO:0009733|GO:0009723	NM_125091	At.9674	Auxin efflux carrier family protein	5	23104438	23104497
A_84_P20033	AT1G77110	-0.340495	0.02572	-0.232553	0.0739321	-0.635734	0.00155437	-0.143984	0.0180827	-2.00926	0.000370483	-1.62545	0.000133216	-1.92069	0.000914602	[17.2.2] hormone metabolism.auxin.signal transduction	PIN6	Arabidopsis thaliana PIN6 (PIN-FORMED 6); auxin:hydrogen symporter/ transporter (PIN6) mRNA, complete cds [NM_106361]	844046	NM_106361	PIN6 (PIN-FORMED 6); auxin:hydrogen symporter/ transporter	GO:0009926|GO:0005215|GO:0005886|GO:0009672	NM_106361	At.11574	Auxin efflux carrier family protein	1	2897421628974220	2897434228974390
A_84_P20589	AT5G16530	-0.974369	0.0130323	-1.07064	0.00914378	-1.20047	0.000394978	-1.89887	0.000277417	-2.18785	0.000212683	-2.78999	0.000331216	-3.01609	0.0011642	[17.2.2] hormone metabolism.auxin.signal transduction	PIN5	Arabidopsis thaliana PIN5 (PIN-FORMED 5); auxin:hydrogen symporter/ transporter (PIN5) mRNA, complete cds [NM_121659]	831515	NM_121659	PIN5 (PIN-FORMED 5); auxin:hydrogen symporter/ transporter	GO:0080161|GO:0009926|GO:0080162|GO:0005215|GO:0005783|GO:0010252|GO:0009672	NM_121659	At.54868	Auxin efflux carrier family protein	5	54024165402472	54025545402554
A_84_P21869	AT1G77690	0.0457507	0.417892	-0.220728	0.0635794	-0.724219	0.0199368	-0.66992	0.00907156	-1.77272	0.00113783	-1.45194	0.00417372	-2.22191	0.000802336	[17.2.2] hormone metabolism.auxin.signal transduction	LAX3	Arabidopsis thaliana LAX3 (LIKE AUX1 3); amino acid transmembrane transporter/ auxin influx transmembrane transporter/ transporter (LAX3) mRNA, complete cds [NM_106418]	844105	NM_106418	LAX3 (LIKE AUX1 3); amino acid transmembrane transporter/ auxin influx transmembrane transporter/ transporter	GO:0009926|GO:0005215|GO:0010328|GO:0016020|GO:0015171|GO:0009733|GO:0006865|GO:0010311|GO:0048829	NM_106418	At.17772	like AUX1 3	1	29201268	29201327
A_84_P67534	AT1G23080	-0.896018	0.0594702	-0.603236	0.132977	-1.25286	0.0168496	-1.18371	0.0245571	-1.12992	0.0153123	-1.35356	0.00201286	-1.7104	0.0249457	[17.2.2] hormone metabolism.auxin.signal transduction	PIN7	Arabidopsis thaliana PIN7 (PIN-FORMED 7); auxin efflux transmembrane transporter/ auxin:hydrogen symporter/ transporter (PIN7) mRNA, complete cds [NM_102156]	838916	NM_102156	PIN7 (PIN-FORMED 7); auxin efflux transmembrane transporter/ auxin:hydrogen symporter/ transporter	GO:0009926|GO:0007389|GO:0005215|GO:0010329|GO:0016020|GO:0005886|GO:0048364|GO:0009672|GO:0009942	NM_102156	At.10543	Auxin efflux carrier family protein	1	8180617	8180676
A_84_P78735	AT2G02610	0.629916	0.0702506	0.121223	0.281356	-0.519977	0.52149	-0.0542247	0.952122	-2.64373	0.0375102	-1.66929	0.0396015	-2.81918	0.0434339	[17.2.2] hormone metabolism.auxin.signal transduction	AT2G02610	Arabidopsis thaliana DC1 domain-containing protein (AT2G02610) mRNA, complete cds [NM_126316]	814790	NM_126316	DC1 domain-containing protein	GO:0005575	NM_126316	At.19540	Cysteine/Histidine-rich C1 domain family protein	2	712014	712073
A_84_P834747	AT1G77110	-0.426687	0.00487496	-0.240288	0.138516	-0.633273	0.0379434	-0.170024	0.311086	-1.89141	0.0025688	-1.61456	8.3204e-05	-1.82114	0.00502904	[17.2.2] hormone metabolism.auxin.signal transduction	PIN6	Arabidopsis thaliana PIN6 (PIN-FORMED 6); auxin:hydrogen symporter/ transporter (PIN6) mRNA, complete cds [NM_106361]	844046	NM_106361	PIN6 (PIN-FORMED 6); auxin:hydrogen symporter/ transporter	GO:0009926|GO:0005215|GO:0005886|GO:0009672	NM_106361	At.11574	Auxin efflux carrier family protein	1	28973087	28973146
A_84_P290344	AT2G02560	2.33384	0.0021786	1.95187	0.000122798	2.17389	0.00160319	2.19032	0.00025878	0.970895	0.00111684	1.36929	0.00990166	1.20935	0.000447806	[17.2.2] hormone metabolism.auxin.signal transduction	CAND1	Arabidopsis thaliana CAND1 (CULLIN-ASSOCIATED AND NEDDYLATION DISSOCIATED); binding (CAND1) mRNA, complete cds [NM_126312]	814786	NM_126312	CAND1 (CULLIN-ASSOCIATED AND NEDDYLATION DISSOCIATED); binding	GO:0010228|GO:0005886|GO:0005488|GO:0009733|GO:0005618|GO:0010051	NM_126312	At.41482	cullin-associated and neddylation dissociated	2	697534	697593	ATCAND1_CAND1_ETA2_HVE_TIP120__cullin-associated and neddylation dissociated
A_84_P10102	AT4G34800	-0.274896	0.056683	-0.0666332	0.696567	-1.94311	0.00650055	-1.31417	0.0131667	-1.79746	0.0128977	-1.37678	0.0138788	-3.045	0.000279985	[17.2.3] hormone metabolism.auxin.induced-regulated-responsive-activated	AT4G34800	Arabidopsis thaliana auxin-responsive family protein (AT4G34800) mRNA, complete cds [NM_119646]	829632	NM_119646	auxin-responsive family protein	GO:0003674|GO:0009733|GO:0005575	NM_119646	At.54605	SAUR-like auxin-responsive protein family	4	16597053	16597112
A_84_P10257	AT5G27780	-0.386678	0.198303	-0.884741	0.00936195	0.187869	0.597378	-1.85792	0.0465128	-3.95744	0.00590497	-5.50517	0.00151935	-4.93062	0.0035442	[17.2.3] hormone metabolism.auxin.induced-regulated-responsive-activated	AT1G29430	Arabidopsis thaliana auxin-responsive family protein (AT1G29430) mRNA, complete cds [NM_102683]	839819	NM_102683	auxin-responsive family protein	GO:0003674|GO:0009733	NM_102683	At.30788	[AT5G27780, SAUR-like auxin-responsive protein family ];[AT1G29430, SAUR-like auxin-responsive protein family ]	[AT5G27780, 5];[AT1G29430, 1]	[AT5G27780, 9839208];[AT1G29430, 10303107]	[AT5G27780, 9839253];[AT1G29430, 10303166]
A_84_P10747	AT1G53700	-0.112662	0.333967	-0.0377804	0.648842	-0.378264	0.461315	-0.0303757	0.948512	-1.82795	0.00188602	-1.55495	0.00437407	-1.82055	0.0482574	[17.2.3] hormone metabolism.auxin.induced-regulated-responsive-activated	WAG1	Arabidopsis thaliana WAG1 (WAG 1); kinase/ protein serine/threonine kinase (WAG1) mRNA, complete cds [NM_104248]	841807	NM_104248	WAG1 (WAG 1); kinase/ protein serine/threonine kinase	GO:0009926|GO:0048825|GO:0016301|GO:0004674|GO:0048364|GO:0005575|GO:0009630	NM_104248	At.37354	WAG 1	1	20049918	20049977
A_84_P11048	AT4G34810	1.02979	0.00617171	1.16794	0.00216378	0.224997	0.0545573	0.27296	0.00878189	-1.50415	0.000690846	-1.59434	0.00295779	-2.39913	0.000357638	[17.2.3] hormone metabolism.auxin.induced-regulated-responsive-activated	AT4G34810	Arabidopsis thaliana auxin-responsive family protein (AT4G34810) mRNA, complete cds [NM_119647]	829633	NM_119647	auxin-responsive family protein	GO:0003674|GO:0009733	NM_119647	At.54606	SAUR-like auxin-responsive protein family	4	16599344	16599403
A_84_P11207	AT1G29500	-0.180706	0.0482387	-0.298135	0.01669	0.13955	0.478047	-0.883891	0.00995717	-2.38906	0.00053637	-3.29508	0.00196027	-2.97482	0.00071729	[17.2.3] hormone metabolism.auxin.induced-regulated-responsive-activated	AT1G29500	Arabidopsis thaliana auxin-responsive protein, putative (AT1G29500) mRNA, complete cds [NM_102690]	839827	NM_102690	auxin-responsive protein, putative	GO:0003674|GO:0009733|GO:0005730|GO:0005634	NM_102690	At.17838	SAUR-like auxin-responsive protein family	1	10321621	10321680
A_84_P11328	AT1G20470	-0.272275	0.204426	-0.22841	0.222445	0.027661	0.760483	-0.696808	0.0206542	-2.36201	0.000760246	-3.13034	0.000471201	-2.8304	0.00287871	[17.2.3] hormone metabolism.auxin.induced-regulated-responsive-activated	AT1G20470	Arabidopsis thaliana auxin-responsive family protein (AT1G20470) mRNA, complete cds [NM_101897]	838635	NM_101897	auxin-responsive family protein	GO:0003674|GO:0009733|GO:0005575	NM_101897	At.69772	SAUR-like auxin-responsive protein family	1	7094684	7094743
A_84_P11862	AT3G60690	0.243899	0.155477	0.324094	0.170198	0.0629292	0.578511	0.478968	0.0394384	1.83542	0.00404966	2.17127	0.000314878	1.99029	0.00492143	[17.2.3] hormone metabolism.auxin.induced-regulated-responsive-activated	AT3G60690	Arabidopsis thaliana auxin-responsive family protein (AT3G60690) mRNA, complete cds [NM_115933]	825240	NM_115933	auxin-responsive family protein	GO:0009733	NM_115933	At.20817	SAUR-like auxin-responsive protein family	3	22435662	22435721
A_84_P12030	AT5G01100	-1.06915	0.00685774	-0.390184	0.0522342	-0.737475	0.0215933	-0.325658	0.0485677	1.471	0.00229659	1.20385	0.00741627	1.53553	0.00387377	[17.2.3] hormone metabolism.auxin.induced-regulated-responsive-activated	AT5G01100	Arabidopsis thaliana unknown protein (AT5G01100) mRNA, complete cds [NM_120188]	831831	NM_120188	hypothetical protein	GO:0008150|GO:0003674	NM_120188	At.33964	O-fucosyltransferase family protein	5	34872	34931
A_84_P12371	AT1G16510	-0.805289	0.0406305	-0.401299	0.0245099	-0.00992581	0.903379	0.0110383	0.949435	3.72504	0.00181122	3.34202	0.00272942	4.13738	0.00015553	[17.2.3] hormone metabolism.auxin.induced-regulated-responsive-activated	AT1G16510	Arabidopsis thaliana auxin-responsive family protein (AT1G16510) mRNA, complete cds [NM_101516]	838221	NM_101516	auxin-responsive family protein	GO:0003674|GO:0009733	NM_101516	At.11323	SAUR-like auxin-responsive protein family	1	5644785	5644844
A_84_P12605	AT2G18010	-0.737009	0.0131768	-0.258887	0.0670252	0.0817602	0.519555	0.175882	0.321403	-1.52957	0.00499378	-1.91357	0.00193374	-1.0948	0.00932688	[17.2.3] hormone metabolism.auxin.induced-regulated-responsive-activated	AT2G18010	Arabidopsis thaliana auxin-responsive family protein (AT2G18010) mRNA, complete cds [NM_127357]	816313	NM_127357	auxin-responsive family protein	GO:0003674|GO:0009733	NM_127357	At.52794	SAUR-like auxin-responsive protein family	2	7834179	7834238
A_84_P12859	AT4G12410	-0.448811	0.00909298	-0.405784	0.00565364	-0.201955	0.0141454	-0.0459271	0.00730281	3.87765	5.08381e-05	3.99065	0.000141651	4.2375	1.05807e-05	[17.2.3] hormone metabolism.auxin.induced-regulated-responsive-activated	AT4G12410	Arabidopsis thaliana auxin-responsive family protein (AT4G12410) mRNA, complete cds [NM_117311]	826850	NM_117311	auxin-responsive family protein	GO:0003674|GO:0009733	NM_117311	At.33477	SAUR-like auxin-responsive protein family	4	7342966	7343025
A_84_P13287	AT1G75580	-0.485676	0.0110707	-0.603327	0.00171938	-1.03227	0.0272735	-0.578844	0.139977	2.03944	0.00758013	2.61051	0.000768224	2.06392	0.00644218	[17.2.3] hormone metabolism.auxin.induced-regulated-responsive-activated	AT1G75580	Arabidopsis thaliana auxin-responsive protein, putative (AT1G75580) mRNA, complete cds [NM_106210]	843893	NM_106210	auxin-responsive protein, putative	GO:0005516|GO:0009733|GO:0005575	NM_106210	At.34756	SAUR-like auxin-responsive protein family	1	28377596	28377655
[truncated: 6,515 more rows]

## Sheet: FOR cluster
locus	ID	SHA-0mM vs. Ler-0mM	SHA-0mM vs. Col-0mM	SHA-100mM vs. Ler-100mM	SHA-100mM vs. Col-100mM	Col-100mM vs. Col-0mM	Ler-100mM vs. Ler-0mM	SHA-100mM vs. SHA-0mM	MapMan BIN	GeneSymbol	Description	EntrezGeneID	GenbankAccession	GeneName	Go	RefSeqAccession	UniGeneID	description	chromosome	start	stop
[truncated: 7,209 more rows]
