# Supplementary material for: Transcriptomic and Physiological Variations of Three Arabidopsis Ecotypes in Response to Salt Stress
Source: PLoS One. 2013 Jul 23;8(7):e69036. doi: 10.1371/journal.pone.0069036 (PMC3720874; doi:10.1371/journal.pone.0069036)
Supplement: Table S2 — Transposable element, miroRNA and histone related transcripts differentially expressed by salt treatment or among ecotypes. (XLSX) [file pone.0069036.s007.xlsx]

## Sheet: Sheet1
Table S2: Transposable element, miroRNA and histone related transcripts differentially expressed by salt treatment or among ecotypes
		SHA-0mM vs. Ler-0mM		SHA-0mM vs. Col-0mM		SHA-100mM vs. Ler-100mM		SHA-100mM vs. Col-100mM		Col-100mM vs. Col-0mM		Ler-100mM vs. Ler-0mM		SHA-100mM vs. SHA-0mM
ProbeName	locus	Log Fold change	p-value	Log Fold change	p-value	Log Fold change	p-value	Log Fold change	p-value	Log Fold change	p-value	Log Fold change	p-value	Log Fold change	p-value	MapMan BIN	GeneSymbol	Description	EntrezGeneID	GenbankAccession	GeneName	Go	RefSeqAccession	UniGeneID	description	chromosome	start	stop
A: Transposable element gene
A_84_P759411	AT3G33084	-4.59103	0.00538948	-5.47058	0.00385873	-4.14766	0.00281714	-4.40145	0.00241266	-0.621979	0.0212667	0.00377987	0.971234	0.447146	0.373298	[28.1.1.1] DNA.synthesis/chromatin structure.retrotransposon/transposase.gypsy-like retrotransposon		GB							[AT3G33084, transposable element gene];[AT3G33076, transposable element gene];[AT5G28335, transposable element gene]	[AT3G33084, 3];[AT3G33076, 3];[AT5G28335, 5]	[AT3G33084, 13680111];[AT3G33076, 13739731];[AT5G28335, 10308601]	[AT3G33084, 13680170];[AT3G33076, 13739790];[AT5G28335, 10308660]
A_84_P791192	AT3G42052	-10.7801	0.00105707	-10.604	0.00117213	-7.70493	0.119635	-7.92359	0.114232	0.105297	0.470282	-0.289388	0.0216215	2.78573	0.445439	[28.1.1.1] DNA.synthesis/chromatin structure.retrotransposon/transposase.gypsy-like retrotransposon		Arabidopsis thaliana mRNA for hypothetical protein, complete cds, clone: RAFL21-89-J17 [AK221814]		AK221814				At.51374	transposable element gene	3	14240655	14240714
A_84_P766632	AT5G27895	-0.244643	0.600441	0.335439	0.209789	1.34497	0.0162312	1.51555	0.0420204	-0.0995045	0.787386	-0.509003	0.325716	1.08061	0.0265106	[28.1.1.1] DNA.synthesis/chromatin structure.retrotransposon/transposase.gypsy-like retrotransposon									transposable element gene	5	9906066	9906125
A_84_P230039	AT5G43065	-1.06146	0.189158	-0.486018	0.367593	-0.777456	0.0430661	-0.175324	0.402664	3.08848	0.00123607	3.11517	0.0129563	3.39917	0.0163045	[28.1.1.2] DNA.synthesis/chromatin structure.retrotransposon/transposase.non-LTR retrotransposon									transposable element gene	5	17282308	17282367
A_84_P750360	AT1G47860	-0.262803	0.104371	-0.356533	0.145728	-0.395828	0.207673	-0.0386521	0.916917	-2.05312	0.0253374	-1.60221	0.0133493	-1.73524	0.00657628	[28.1.1.2] DNA.synthesis/chromatin structure.retrotransposon/transposase.non-LTR retrotransposon									transposable element gene	1	17620712	17620771
A_84_P751510	AT1G30390	-1.16632	0.142579	0.581503	0.0432815	-0.248075	0.0502019	1.20234	0.00587645	-1.84143	0.00623648	-2.13885	0.0496949	-1.2206	0.00191915	[28.1.1.2] DNA.synthesis/chromatin structure.retrotransposon/transposase.non-LTR retrotransposon		Rep: Non-LTR retroelement reverse transcriptase-like protein - Arabidopsis thaliana (Mouse-ear cress), partial (62%) [TC368609]				GO:0008150|GO:0003674|GO:0005575			[AT1G30390, transposable element gene];[AT4G11710, transposable element gene]	[AT1G30390, 1];[AT4G11710, 4]	[AT1G30390, 10724957];[AT4G11710, 7061243]	[AT1G30390, 10725016];[AT4G11710, 7061302]
A_84_P11395	AT1G10160	-3.76862	0.00637954	-6.90818	0.00192155	-2.05508	0.10879	-6.18247	0.00443594	-0.498298	0.00669863	-1.48612	0.136733	0.227419	0.699742	[28.1.1.2] DNA.synthesis/chromatin structure.retrotransposon/transposase.non-LTR retrotransposon		Arabidopsis thaliana mRNA for putative reverse transcriptase, complete cds, clone: RAFL16-33-I07 [AK229033]		AK229033				At.68623	transposable element gene	1	3333083	3333142
A_84_P751266	AT1G35960	-1.25111	0.0156098	-2.32471	0.00977409	-0.0201559	0.981789	0.622652	0.459087	-1.61568	0.0199207	0.100731	0.829091	1.33169	0.191174	[28.1.1.2] DNA.synthesis/chromatin structure.retrotransposon/transposase.non-LTR retrotransposon									transposable element gene	1	13391340	13391399
A_84_P756136	AT2G05280	2.07818	0.00117612	2.57003	0.00155639	2.02721	0.0218276	3.24527	0.00978946	-0.653549	0.177348	0.0726552	0.826342	0.0216908	0.866341	[28.1.1.2] DNA.synthesis/chromatin structure.retrotransposon/transposase.non-LTR retrotransposon									transposable element gene	2	1921356	1921415
A_84_P311083	AT5G13485	-1.05914	0.0453519	-1.75697	0.0197806	-5.84741	0.00445469	-3.14205	0.0154067	2.21078	0.0109105	5.61396	0.00137722	0.825701	0.178635	[28.1.1.2] DNA.synthesis/chromatin structure.retrotransposon/transposase.non-LTR retrotransposon									transposable element gene	5	4332963	4333022
A_84_P767356	AT5G23955	-3.81661	0.00701478	-2.11326	0.026649	-4.93661	0.0229361	-4.01978	0.0118144	2.15282	0.00979406	1.3663	0.166403	0.246302	0.683368	[28.1.1.2] DNA.synthesis/chromatin structure.retrotransposon/transposase.non-LTR retrotransposon									transposable element gene	5	8090241	8090300
A_84_P796375	AT5G23955	-7.81589	0.00231643	-7.73749	0.00188016	-6.88894	0.0053972	-7.32708	0.00352943	-0.144484	0.354768	-0.661025	0.186293	0.265921	0.669704	[28.1.1.2] DNA.synthesis/chromatin structure.retrotransposon/transposase.non-LTR retrotransposon		Arabidopsis thaliana mRNA for hypothetical protein, complete cds, clone: RAFL16-49-E22 [AK229202]		AK229202				At.68604	transposable element gene	5	8086491	8086550
A_84_P767661	AT5G28622	-2.26129	0.0655901	-8.31233	0.00497726	-2.23086	0.0210083	-7.12696	0.0019692	-0.210554	0.0768567	0.944379	0.0385836	0.974808	0.280614	[28.1.1.2] DNA.synthesis/chromatin structure.retrotransposon/transposase.non-LTR retrotransposon		Arabidopsis thaliana unknown protein mRNA, complete cds [AF410331]		AF410331				At.26521	transposable element gene	5	10617409	10617468
A_84_P850023	AT1G43886	-0.898886	0.311796	-0.859987	0.386254	0.877795	0.0379335	1.54638	0.00799287	2.75059	0.0355763	3.38027	0.0114371	5.15695	0.0127986	[28.1.1.3] DNA.synthesis/chromatin structure.retrotransposon/transposase.copia-like retrotransposon		Rep: F9C16.1 - Arabidopsis thaliana (Mouse-ear cress), partial (52%) [TC392341]				GO:0008150|GO:0003674|GO:0005575			transposable element gene	1	16643775	16643834
A_84_P281720	AT1G35405	2.95271	0.0040742	4.15288	0.00102817	-0.961315	0.372164	-0.184772	0.769225	-0.256447	0.556333	-0.680074	0.458995	-4.5941	0.0087464	[28.1.1.3] DNA.synthesis/chromatin structure.retrotransposon/transposase.copia-like retrotransposon									[AT1G35405, transposable element gene];[AT4G12423, transposable element gene]	[AT1G35405, 1];[AT4G12423, 4]	[AT1G35405, 13022172];[AT4G12423, 7358554]	[AT1G35405, 13022231];[AT4G12423, 7358613]
A_84_P841323	AT3G20975	1.08397	0.00341998	3.13913	0.000417675	1.53661	0.0151624	4.45791	0.00659448	-0.0858917	0.835237	0.780242	0.0548919	1.23288	0.00280822	[28.1.1.3] DNA.synthesis/chromatin structure.retrotransposon/transposase.copia-like retrotransposon		GB							transposable element gene	3	7351825	7351884
A_84_P301780	AT3G20975	-2.29909	0.0194605	-2.09343	0.0305681	-3.52505	0.00300099	-1.73573	0.00616727	0.0503255	0.89248	1.63398	0.0329629	0.408021	0.2121	[28.1.1.3] DNA.synthesis/chromatin structure.retrotransposon/transposase.copia-like retrotransposon									transposable element gene	3	7355268	7355327
A_84_P22168	AT3G21010	4.2583	0.000458912	2.64588	0.00130879	3.96092	0.00202321	2.46993	0.000663779	0.389602	0.0306875	0.511037	0.103286	0.213661	0.144367	[28.1.1.3] DNA.synthesis/chromatin structure.retrotransposon/transposase.copia-like retrotransposon		Arabidopsis thaliana mRNA for hypothetical protein, complete cds, clone: RAFL17-43-H14 [AK229539]		AK229539				At.68723	transposable element gene	3	7367501	7367560
A_84_P23114	AT3G21020	1.83611	0.00324016	3.29341	0.00108345	1.49701	0.00767832	3.27823	0.00153139	0.0351589	0.633201	0.359083	0.0303154	0.019978	0.90973	[28.1.1.3] DNA.synthesis/chromatin structure.retrotransposon/transposase.copia-like retrotransposon		974822 CERES-148 Arabidopsis thaliana cDNA clone 101424 3', mRNA sequence [DR378837]		DR378837				At.65115	transposable element gene	3	7369239	7369298
A_84_P24060	AT3G21030	-2.02904	0.0293665	-2.25197	0.0234811	-1.57454	0.0759297	-2.49044	0.0155718	0.792728	0.00430614	0.0997663	0.799607	0.554263	0.35843	[28.1.1.3] DNA.synthesis/chromatin structure.retrotransposon/transposase.copia-like retrotransposon		GB							transposable element gene	3	7371280	7371339
A_84_P759080	AT3G45095	2.16201	0.00086384	5.25471	0.00102711	2.79225	0.00170085	3.47404	0.00653512	2.62241	0.0129826	0.211501	0.00736205	0.841737	0.0231698	[28.1.1.3] DNA.synthesis/chromatin structure.retrotransposon/transposase.copia-like retrotransposon									transposable element gene	3	16499713	16499772
A_84_P764188	AT4G13120	-1.17249	0.00499534	-1.62392	0.00444719	-1.17998	0.00740124	-1.12338	0.00298647	-1.01828	0.00743204	-0.510251	0.0347449	-0.517738	0.0278848	[28.1.1.4] DNA.synthesis/chromatin structure.retrotransposon/transposase.hat-like transposase		Rep: Ac-like transposase - Arabidopsis thaliana (Mouse-ear cress), partial (12%) [TC361187]							transposable element gene	4	7644141	7644200
A_84_P750060	AT1G36680	2.72242	0.0157005	1.32749	0.0339403	-0.215259	0.597456	-0.707761	0.567589	-1.45892	0.294633	-0.556489	0.300541	-3.49417	0.00627374	[28.1.1.5] DNA.synthesis/chromatin structure.retrotransposon/transposase.CACTA-like transposase		Rep: Terpenoid cylases/protein prenyltransferase alpha-alpha toroid; Bacterial adhesion - Medicago truncatula (Barrel medic), partial (16%) [TC389609]				GO:0008150|GO:0003674			transposable element gene	1	13871601	13871660
A_84_P763350	AT4G06556	-0.929664	0.0694117	-0.250788	0.000964093	1.9341	0.0100481	1.61973	0.0124521	0.360489	0.184748	-0.632749	0.189386	2.23101	0.00011329	[28.1.1.5] DNA.synthesis/chromatin structure.retrotransposon/transposase.CACTA-like transposase									transposable element gene	4	3475178	3475237
A_84_P763423	AT4G06627	4.25236	0.0429837	3.63405	0.010373	6.09565	0.0016712	4.9814	0.0256298	-1.04519	0.343142	-1.54113	0.229336	0.302156	0.39894	[28.1.1.5] DNA.synthesis/chromatin structure.retrotransposon/transposase.CACTA-like transposase									transposable element gene	4	3606148	3606207
A_84_P767190	AT5G24775	1.61299	0.0558343	2.3097	0.000102157	2.95865	0.00899651	3.08329	0.0138651	-0.0407805	0.920219	-0.612848	0.331873	0.732817	0.00979691	[28.1.1.5] DNA.synthesis/chromatin structure.retrotransposon/transposase.CACTA-like transposase									transposable element gene	5	8506257	8506316
A_84_P751028	AT1G33855	-1.06168	0.106058	-0.548293	0.291637	0.312527	0.48335	-0.39983	0.32718	2.95521	0.0126384	1.72946	0.0444574	3.10367	0.0135659	[28.1.1.7] DNA.synthesis/chromatin structure.retrotransposon/transposase.mutator-like transposase		GB							transposable element gene	1	12292420	12292479
A_84_P17841	AT1G64270	3.29575	0.000947137	1.16091	0.000988675	4.45346	0.00149404	0.878949	0.0017147	0.0154009	0.655027	-1.42427	0.0183229	-0.266555	0.0242084	[28.1.1.7] DNA.synthesis/chromatin structure.retrotransposon/transposase.mutator-like transposase	NPR1	Arabidopsis thaliana At1g64270 [AF419581]	842733	AF419581	NPR1 (NONEXPRESSER OF PR GENES 1); protein binding / transcription activator	GO:0009617|GO:0008219|GO:0005737|GO:0009408|GO:0031348|GO:0009627|GO:0050832|GO:0016563|GO:0009862|GO:0009611|GO:0005634|GO:0009625		At.72643	transposable element gene	1	23852645	23852704
A_84_P106116	AT4G08680	-5.5355	0.00441803	-3.14029	0.0142529	-3.7218	0.00467796	0.760114	0.193321	-2.66631	0.01824	-0.579608	0.0929068	1.23409	0.0935861	[28.1.1.7] DNA.synthesis/chromatin structure.retrotransposon/transposase.mutator-like transposase		Rep: F5J5.13 - Arabidopsis thaliana (Mouse-ear cress), partial (80%) [TC361288]							transposable element gene	4	5542839	5542898
A_84_P20828	AT1G03420	-1.36018	0.00186319	-2.60253	0.000677607	-2.12826	0.00289972	-3.44421	0.000732746	-0.927093	0.0103813	-1.0007	0.0121726	-1.76878	0.00135008	[28.1.1] DNA.synthesis/chromatin structure.retrotransposon/transposase	2A6	Arabidopsis thaliana unknown protein (At1g03420) mRNA, complete cds [AY070099]	838763	AY070099	2A6; oxidoreductase	GO:0016491|GO:0012505		At.69970	transposable element gene	1	847398	847457
A_84_P563122	AT1G61160	-4.2713	0.00224329	-2.40714	0.00383562	-2.44501	0.00941571	-1.86404	0.0303419	0.360232	0.286074	-0.922955	0.0311129	0.903336	0.0764691	[28.1.1] DNA.synthesis/chromatin structure.retrotransposon/transposase	AT1G61160	Arabidopsis thaliana unknown protein (AT1G61160) mRNA, complete cds [NM_104797]	842409	NM_104797	hypothetical protein	GO:0008150|GO:0003674|GO:0005575	NM_104797	At.69984	CONTAINS InterPro DOMAIN/s: Retrotransposon gag protein (InterPro:IPR005162); Has 30201 Blast hits to 17322 proteins in 780 species: Archae - 12; Bacteria - 1396; Metazoa - 17338; Fungi - 3422; Plants - 5037; Viruses - 0; Other Eukaryotes - 2996 (source: NCBI BLink).	1	22545021	22545080	CONTAINS InterPro DOMAIN/s: Retrotransposon gag protein (InterPro:IPR005162); Has 30201 Blast hits to 17322 proteins in 780 species: Archae - 12; Bacteria - 1396; Metazoa - 17338; Fungi - 3422; Plants - 5037; Viruses - 0; Other Eukaryotes - 2996 (source: NCBI BLink).
A_84_P761418	AT3G02515	-10.0199	0.00011137	-5.21749	0.000775003	-8.26297	6.21732e-05	-4.02143	0.000246182	1.0001	0.0136193	0.43919	0.0212321	2.19617	0.00231388	[28.1.1] DNA.synthesis/chromatin structure.retrotransposon/transposase									transposable element gene	3	526148	526207
A_84_P761415	AT3G42658	-6.63903	0.00247067	-4.39127	0.00558116	-4.88254	0.00903722	-3.31715	0.019426	0.298962	0.217927	-0.383411	0.146498	1.37308	0.129138	[28.1.1] DNA.synthesis/chromatin structure.retrotransposon/transposase									transposable element gene	3	14749677	14749736
A_84_P761657	AT3G58865	4.08287	0.00350038	3.2727	0.00531678	5.72703	6.98537e-05	4.5372	0.00123878	-0.923457	0.0271144	-1.30312	0.00123187	0.341042	0.295009	[28.1.1] DNA.synthesis/chromatin structure.retrotransposon/transposase									transposable element gene	3	21766078	21766137
A_84_P281020	AT5G28626	1.9161	0.00305905	4.59923	0.000212396	2.09814	0.00397898	5.34578	0.000327228	-0.40721	0.0670122	0.157293	0.442226	0.339334	0.0128807	[28.1.1] DNA.synthesis/chromatin structure.retrotransposon/transposase		Arabidopsis thaliana Full-length cDNA Complete sequence from clone GSLTPGH45ZB01 of Hormone Treated Callus of strain col-0 of Arabidopsis thaliana (thale cress) [BX831997]		BX831997				At.59676	transposable element gene	5	10633697	10633756
A_84_P849282	AT5G28626	1.26494	0.00104083	3.41525	2.22644e-05	1.42856	0.00144714	4.04747	0.000701621	-0.32548	0.0728187	0.143119	0.0664057	0.30674	0.0315866	[28.1.1] DNA.synthesis/chromatin structure.retrotransposon/transposase		Arabidopsis thaliana Full-length cDNA Complete sequence from clone GSLTPGH45ZB01 of Hormone Treated Callus of strain col-0 of Arabidopsis thaliana (thale cress) [BX831997]		BX831997				At.59676	transposable element gene	5	10632503	10632562
A_84_P862059	AT5G28626	1.07119	0.00800297	3.94616	0.000167425	1.34213	0.00319212	4.64526	0.000259761	-0.395158	0.00241869	0.0329981	0.73547	0.303947	0.0753594	[28.1.1] DNA.synthesis/chromatin structure.retrotransposon/transposase		Arabidopsis thaliana Full-length cDNA Complete sequence from clone GSLTPGH45ZB01 of Hormone Treated Callus of strain col-0 of Arabidopsis thaliana (thale cress) [BX831997]		BX831997				At.59676	transposable element gene	5	10632501	10632560
A_84_P766819	AT5G28913	-5.67239	0.000813007	-5.32239	0.000590607	-8.08372	4.66809e-05	-7.38659	0.000323603	0.308958	0.173036	0.656099	0.0370778	-1.75523	0.00398389	[28.1.1] DNA.synthesis/chromatin structure.retrotransposon/transposase		Arabidopsis thaliana mRNA for unknown protein, complete cds, clone: RAFL19-08-H01 [AK117902]		AK117902				At.48110	transposable element gene	5	10933924	10933983
B: Histone
A_84_P11118	AT5G10390	0.811877	0.0316179	0.768639	0.0227311	0.0253582	0.71481	0.0499019	0.684335	-1.22459	0.0156714	-1.15681	0.0177617	-1.94333	0.000287613	[28.1.3] DNA.synthesis/chromatin structure.histone	AT5G10390	Arabidopsis thaliana histone H3 (AT5G10390) mRNA, complete cds [NM_121077]	830903	NM_121077	histone H3	GO:0006334|GO:0000786|GO:0003677|GO:0009507	NM_121077	At.63772	Histone superfamily protein	5	3269151	3269210
A_84_P114232	AT5G65360	-0.3178	0.049408	0.147494	0.398151	-0.461612	0.0408425	-0.386957	0.014999	-1.03242	0.0156149	-1.42306	0.00502089	-1.56687	0.00179051	[28.1.3] DNA.synthesis/chromatin structure.histone	AT5G65360	Arabidopsis thaliana histone H3 (AT5G65360) mRNA, complete cds [NM_125934]	836661	NM_125934	histone H3	GO:0006334|GO:0000786|GO:0003677|GO:0009507	NM_125934	At.21310	Histone superfamily protein	5	26120056	26120115
A_84_P12557	AT2G38810	-0.23716	0.0945151	-0.220865	0.195013	-0.669027	0.00748766	-0.844323	0.0081728	-1.04541	0.0134054	-1.237	0.00349098	-1.66887	0.00150348	[28.1.3] DNA.synthesis/chromatin structure.histone	HTA8	Arabidopsis thaliana HTA8 (HISTONE H2A 8); DNA binding (HTA8) mRNA, complete cds [NM_179968]	818463	NM_179968	HTA8 (HISTONE H2A 8); DNA binding	GO:0005730|GO:0009909|GO:0003677	NM_179968	At.37243	histone H2A 8	2	1621968216219740	1622056616220560
A_84_P12589	AT2G37470	-0.281805	0.0169626	-0.107052	0.0806346	-0.426674	0.0498973	-0.184645	0.150085	-1.06764	0.00589515	-1.00037	0.0102063	-1.14524	0.000625992	[28.1.3] DNA.synthesis/chromatin structure.histone	AT2G37470	Arabidopsis thaliana histone H2B, putative (AT2G37470) mRNA, complete cds [NM_129302]	818324	NM_129302	histone H2B, putative	GO:0006334|GO:0005634|GO:0000786|GO:0003677	NM_129302	At.57996	Histone superfamily protein	2	15737071	15737130
A_84_P13015	AT5G12910	0.494147	0.0609659	0.542711	0.11127	-0.098671	0.561754	-0.0788499	0.630289	-1.2508	0.0201447	-1.27955	0.00636556	-1.87237	0.00742519	[28.1.3] DNA.synthesis/chromatin structure.histone	AT5G12910	Arabidopsis thaliana histone H3, putative (AT5G12910) mRNA, complete cds [NM_121294]	831131	NM_121294	histone H3, putative	GO:0006334|GO:0000786|GO:0003677	NM_121294	At.54830	Histone superfamily protein	5	4077474	4077533
A_84_P15441	AT2G18050	-0.991488	0.00245788	0.729075	0.00383485	-0.138846	0.00747262	-0.173828	0.0505048	5.19956	5.96457e-05	3.44402	4.07481e-05	4.29666	0.000113054	[28.1.3] DNA.synthesis/chromatin structure.histone	HIS1-3	Arabidopsis thaliana HIS1-3 (HISTONE H1-3); DNA binding / nucleosomal DNA binding (HIS1-3) mRNA, complete cds [NM_127361]	816317	NM_127361	HIS1-3 (HISTONE H1-3); DNA binding / nucleosomal DNA binding	GO:0031492|GO:0009414|GO:0006334|GO:0005634|GO:0000786|GO:0003677	NM_127361	At.24439	histone H1-3	2	7846603	7846662
A_84_P16562	AT3G54560	-0.157062	0.216866	-0.183301	0.142821	-0.775654	0.00479278	-0.770414	0.00491862	-1.26585	0.00237752	-1.23437	0.00358966	-1.85296	0.00150596	[28.1.3] DNA.synthesis/chromatin structure.histone	HTA11	Arabidopsis thaliana HTA11; DNA binding (HTA11) mRNA, complete cds [NM_115313]	824621	NM_115313	HTA11; DNA binding	GO:0016048|GO:0005634|GO:0009908|GO:0000786|GO:0003677|GO:0042742	NM_115313	At.78	histone H2A 11	3	20197252	20197311
A_84_P18164	AT1G51060	0.0105462	0.96061	-0.0483547	0.761507	-0.387775	0.117885	-0.540558	0.00963751	-1.29611	0.00789025	-1.38999	0.024145	-1.78831	0.00274936	[28.1.3] DNA.synthesis/chromatin structure.histone	HTA10	Arabidopsis thaliana HTA10; DNA binding (HTA10) mRNA, complete cds [NM_103984]	841528	NM_103984	HTA10; DNA binding	GO:0006334|GO:0005730|GO:0005618|GO:0003677	NM_103984	At.17184	histone H2A 10	1	18927271	18927330
A_84_P20707	AT5G59870	-0.376967	0.106566	-0.287609	0.159095	-0.863195	0.00699609	-0.563104	0.0184915	-1.41568	0.00209885	-1.20495	0.00294011	-1.69118	0.00655743	[28.1.3] DNA.synthesis/chromatin structure.histone	HTA6	Arabidopsis thaliana HTA6; DNA binding (HTA6) mRNA, complete cds [NM_125380]	836109	NM_125380	HTA6; DNA binding	GO:0006334|GO:0005730|GO:0003677	NM_125380	At.7672	histone H2A 6	5	24115606	24115665
A_84_P21545	AT5G22880	-0.396588	0.188849	-1.0751	0.0334078	-0.882925	0.0265135	-1.30379	0.0124635	-1.30718	0.000346737	-1.04953	0.000694634	-1.53587	0.0251475	[28.1.3] DNA.synthesis/chromatin structure.histone	HTB2	Arabidopsis thaliana HTB2; DNA binding (HTB2) mRNA, complete cds [NM_122194]	832352	NM_122194	HTB2; DNA binding	GO:0006334|GO:0005730|GO:0005634|GO:0003677	NM_122194	At.22477	histone B2	5	7652251	7652310
A_84_P276170	AT1G09200	-0.155225	0.150735	-0.0548492	0.572069	-0.709438	0.00621219	-0.61173	0.029111	-1.35215	0.00800017	-1.35481	0.0024522	-1.90903	0.000902739	[28.1.3] DNA.synthesis/chromatin structure.histone	AT1G09200	Arabidopsis thaliana histone H3 (AT1G09200) mRNA, complete cds [NM_100790]	837440	NM_100790	histone H3	GO:0006334|GO:0000786|GO:0003677|GO:0009507	NM_100790	At.21486	Histone superfamily protein	1	2971892	2971951
A_84_P79859	AT3G45980	-0.413331	0.284511	-0.270673	0.485108	-0.374841	0.292355	-0.670861	0.0705336	-1.46838	0.00993951	-1.90706	0.00981946	-1.86857	0.0314554	[28.1.3] DNA.synthesis/chromatin structure.histone	HTB9	Arabidopsis thaliana HTB9; DNA binding (HTB9) mRNA, complete cds [NM_114467]	823741	NM_114467	HTB9; DNA binding	GO:0006334|GO:0005730|GO:0003677	NM_114467	At.71080	Histone superfamily protein	3	16897933	16897992
A_84_P800423	AT3G45980	-0.320994	0.00206038	0.0265197	0.888143	-0.422717	0.0104846	-0.395511	0.00703023	-1.07211	0.0237378	-1.39242	0.000793043	-1.49414	0.000258322	[28.1.3] DNA.synthesis/chromatin structure.histone	HTB9	Arabidopsis thaliana HTB9; DNA binding (HTB9) mRNA, complete cds [NM_114467]	823741	NM_114467	HTB9; DNA binding	GO:0006334|GO:0005730|GO:0003677	NM_114467	At.71080	Histone superfamily protein	3	16897486	16897545
A_84_P800841	AT1G07790	0.768572	0.0080591	0.753489	0.0228416	0.306122	0.0132095	0.374107	0.0634777	-1.08725	0.0142801	-1.00418	9.58763e-05	-1.46663	0.00277079	[28.1.3] DNA.synthesis/chromatin structure.histone	HTB1	Arabidopsis thaliana HTB1; DNA binding (HTB1) mRNA, complete cds [NM_100653]	837293	NM_100653	HTB1; DNA binding	GO:0006334|GO:0003677|GO:0009507	NM_100653	At.22660	Histone superfamily protein	1	2413184	2413243
A_84_P820158	AT2G18050	-0.904574	0.00243953	0.804258	0.00329441	-0.181178	0.0258942	-0.190113	0.0310328	5.21753	1.95119e-05	3.49976	8.26889e-06	4.22316	0.000156195	[28.1.3] DNA.synthesis/chromatin structure.histone	HIS1-3	Arabidopsis thaliana HIS1-3 (HISTONE H1-3); DNA binding / nucleosomal DNA binding (HIS1-3) mRNA, complete cds [NM_127361]	816317	NM_127361	HIS1-3 (HISTONE H1-3); DNA binding / nucleosomal DNA binding	GO:0031492|GO:0009414|GO:0006334|GO:0005634|GO:0000786|GO:0003677	NM_127361	At.24439	histone H1-3	2	7846509	7846568
A_84_P15225	AT1G08170	1.01518	0.0857607	-0.773355	0.101843	2.30798	0.0353323	1.19142	0.0254833	-0.19582	0.495887	0.476152	0.439044	1.76896	0.0165168	[28.1.3] DNA.synthesis/chromatin structure.histone	AT1G08170	Arabidopsis thaliana histone H2B family protein (AT1G08170) mRNA, complete cds [NM_100691]	837338	NM_100691	histone H2B family protein	GO:0006334|GO:0005634|GO:0000786|GO:0003677	NM_100691	At.58337	Histone superfamily protein	1	2562948	2563007	Histone superfamily protein
A_84_P252955	AT1G75600	0.826918	0.0603927	0.484515	0.304804	1.13725	0.00291412	1.49998	0.00764944	-0.41553	0.357057	0.289597	0.229841	0.599935	0.0522391	[28.1.3] DNA.synthesis/chromatin structure.histone	AT1G75600	Arabidopsis thaliana histone H3.2, putative (AT1G75600) mRNA, complete cds [NM_106212]	843895	NM_106212	histone H3.2, putative	GO:0006334|GO:0000786|GO:0003677	NM_106212	At.52525	Histone superfamily protein	1	28391352	28391411	Histone superfamily protein
A_84_P751478	AT1G75610	-0.895617	0.132839	-0.707329	0.258131	1.65983	0.00358941	1.23017	0.0263395	0.206426	0.711563	-0.411517	0.373649	2.14393	0.00240097	[28.1.3] DNA.synthesis/chromatin structure.histone									pseudogene, histone H3, identical to histone H3.2 from Medicago sativa GB:AAB36495 GI:488571, Histone H3.2, minor Lolium temulentum SP|P11105, histone H3 Tortula ruralis GI:4574208; contains Pfam profile PF00125 Core histone H2A/H2B/H3/H4; blastp match of 96% identity and 6.6e-54 P-value to GP|6006364|dbj|BAA84794.1||AP000559 EST D15300(C0425) corresponds to a region of the predicted gene.~Simila…	1	28392734	28392793
A_84_P789112	AT3G46030	-1.21651	0.0022424	-1.14088	0.0496944	-1.19096	0.00358635	-1.28994	0.00437155	-0.707104	0.119745	-0.881713	0.00500523	-0.856161	0.00611451	[28.1.3] DNA.synthesis/chromatin structure.histone	HTB11	Arabidopsis thaliana HTB11; DNA binding (HTB11) mRNA, complete cds [NM_114472]	823746	NM_114472	HTB11; DNA binding	GO:0006334|GO:0005634|GO:0000786|GO:0003677	NM_114472	At.43823	Histone superfamily protein	3	16913612	16913671	HTB11__Histone superfamily protein
A_84_P280280	AT3G46030	-0.994476	0.00368418	-1.76334	0.00894391	-1.16432	0.000463254	-2.11438	0.00283947	-0.700445	0.0711186	-0.881648	0.00302026	-1.05149	0.00174459	[28.1.3] DNA.synthesis/chromatin structure.histone	HTB11	Arabidopsis thaliana HTB11; DNA binding (HTB11) mRNA, complete cds [NM_114472]	823746	NM_114472	HTB11; DNA binding	GO:0006334|GO:0005634|GO:0000786|GO:0003677	NM_114472	At.43823	Histone superfamily protein	3	16913490	16913549	HTB11__Histone superfamily protein
A_84_P274590	AT3G53650	-4.09384	0.000158561	-4.52978	0.000129646	-3.40837	0.00127664	-4.05532	0.000694391	-0.00640399	0.671939	-0.21742	0.0683437	0.468055	0.0580701	[28.1.3] DNA.synthesis/chromatin structure.histone	AT3G53650	Arabidopsis thaliana histone H2B, putative (AT3G53650) mRNA, complete cds [NM_115225]	824533	NM_115225	histone H2B, putative	GO:0006334|GO:0005634|GO:0000786|GO:0003677	NM_115225	At.53921	Histone superfamily protein	3	19889598	19889657	Histone superfamily protein
A_84_P23385	AT5G02570	-1.68338	0.0170759	-1.30761	0.0413769	-0.908339	0.00791294	-0.190803	0.197429	0.608477	0.0764598	0.950247	0.00301397	1.72529	0.0175127	[28.1.3] DNA.synthesis/chromatin structure.histone	AT5G02570	Arabidopsis thaliana histone H2B, putative (AT5G02570) mRNA, complete cds [NM_120335]	831878	NM_120335	histone H2B, putative	GO:0006334|GO:0005730|GO:0003677	NM_120335	At.65481	Histone superfamily protein	5	576855	576914	Histone superfamily protein
A_84_P95219	AT5G10400	-2.55397	0.000421997	-2.5664	0.00186619	-3.04375	0.000860598	-2.98353	0.00146403	-0.877654	0.0200071	-0.805018	0.00190337	-1.29479	0.00561923	[28.1.3] DNA.synthesis/chromatin structure.histone	AT5G10400	Arabidopsis thaliana histone H3 (AT5G10400) mRNA, complete cds [NM_121078]	830904	NM_121078	histone H3	GO:0006334|GO:0000786|GO:0003677|GO:0009507	NM_121078	At.32384	Histone superfamily protein	5	3270558	3270617	Histone superfamily protein
A_84_P10731	AT1G44900	-0.193427	0.282345	-0.135496	0.149484	-0.767227	0.0168353	-0.695002	0.0351499	-1.02207	0.0112944	-1.00777	0.017597	-1.58157	0.0037473	[28.1] DNA.synthesis/chromatin structure	AT1G44900	Arabidopsis thaliana ATP binding / DNA binding / DNA-dependent ATPase (AT1G44900) mRNA, complete cds [NM_103572]	841056	NM_103572	ATP binding / DNA binding / DNA-dependent ATPase	GO:0010082|GO:0006270|GO:0048364|GO:0042127|GO:0006268|GO:0009790|GO:0005524|GO:0003677|GO:0008094	NM_103572	At.5390	minichromosome maintenance (MCM2/3/5) family protein	1	16974383	16974442
A_84_P10752	AT1G01370	-0.0349093	0.264069	-0.209112	0.0483359	-0.512511	0.00374975	-0.447119	0.020876	-1.36402	0.00323294	-1.12442	0.000762627	-1.60202	0.000210699	[28.1] DNA.synthesis/chromatin structure	HTR12	Arabidopsis thaliana HTR12; DNA binding (HTR12) mRNA, complete cds [NM_100019]	839104	NM_100019	HTR12; DNA binding	GO:0009567|GO:0005634|GO:0003677|GO:0000775	NM_100019	At.42652	Histone superfamily protein	1	145188145207	145345145384
A_84_P11111	AT5G08020	0.215131	0.0553001	0.0778865	0.468819	-0.639593	0.032487	-0.529342	0.0240372	-1.57439	0.00335341	-1.3269	0.00585852	-2.18162	0.00133129	[28.1] DNA.synthesis/chromatin structure	RPA70B	Arabidopsis thaliana RPA70B (RPA70-KDA SUBUNIT B); DNA binding / nucleic acid binding (RPA70B) mRNA, complete cds [NM_120884]	830696	NM_120884	RPA70B (RPA70-KDA SUBUNIT B); DNA binding / nucleic acid binding	GO:0006260|GO:0006281|GO:0010224|GO:0005634|GO:0003676|GO:0003677	NM_120884	At.54774	RPA70-kDa subunit B	5	2574794	2574853
A_84_P11445	AT1G08260	0.559956	0.0193352	0.410872	0.116044	0.541067	0.0609	0.738627	0.0861962	-1.52192	0.0219044	-1.17527	0.000571859	-1.19416	0.0171185	[28.1] DNA.synthesis/chromatin structure	TIL1	Arabidopsis thaliana TIL1 (TILTED 1); DNA binding / DNA-directed DNA polymerase/ nucleic acid binding / nucleotide binding / zinc ion binding (TIL1) mRNA, complete cds [NM_100699]	837346	NM_100699	TIL1 (TILTED 1); DNA binding / DNA-directed DNA polymerase/ nucleic acid binding / nucleotide binding / zinc ion binding	GO:0048579|GO:0008622|GO:0000166|GO:0003887|GO:0045750|GO:0008270|GO:0003676|GO:0048046|GO:0003677|GO:0009793	NM_100699	At.51528	DNA polymerase epsilon catalytic subunit	1	2606604	2606663
A_84_P122092	AT4G21600	-0.850886	0.000215704	0.231615	0.0207177	-0.735758	0.090661	0.160591	0.530216	-1.38477	0.00106267	-1.57093	0.00489928	-1.4558	0.0204194	[28.1] DNA.synthesis/chromatin structure	ENDO5	Arabidopsis thaliana ENDO5 (endonuclease 5); T/G mismatch-specific endonuclease/ endonuclease/ nucleic acid binding / single-stranded DNA specific _ (ENDO5) mRNA, complete cds [NM_118280]	828246	NM_118280	ENDO5 (endonuclease 5); T/G mismatch-specific endonuclease/ endonuclease/ nucleic acid binding / single-stranded DNA specific endodeoxyribonuclease	GO:0043765|GO:0006308|GO:0004519|GO:0000014|GO:0003676|GO:0012505	NM_118280	At.32615	endonuclease 5	4	11487345	11487404
A_84_P13774	AT4G02060	-0.110284	0.355271	-0.0825568	0.734628	-0.252671	0.158167	-0.537755	0.0446455	-1.25741	0.0275065	-1.57022	0.00331335	-1.71261	0.00455791	[28.1] DNA.synthesis/chromatin structure	PRL	Arabidopsis thaliana PRL (PROLIFERA); ATP binding / DNA binding / DNA-dependent ATPase/ nucleoside-triphosphatase/ nucleotide binding (PRL) mRNA, complete cds [NM_116437]	828153	NM_116437	PRL (PROLIFERA); ATP binding / DNA binding / DNA-dependent ATPase/ nucleoside-triphosphatase/ nucleotide binding	GO:0005515|GO:0005737|GO:0010182|GO:0006270|GO:0006268|GO:0005634|GO:0005524|GO:0003677|GO:0008094	NM_116437	At.3861	Minichromosome maintenance (MCM2/3/5) family protein	4	905221	905280
A_84_P13943	AT5G07460	-0.1288	0.370653	0.204775	0.177741	0.516923	0.0697553	0.426062	0.0271383	-1.27305	0.00486891	-1.69748	0.00897252	-1.05176	0.00647216	[28.1] DNA.synthesis/chromatin structure	PMSR2	Arabidopsis thaliana PMSR2 (PEPTIDEMETHIONINE SULFOXIDE REDUCTASE 2); oxidoreductase, acting on sulfur group of donors, disulfide as acceptor / pep_ (PMSR2) mRNA, complete cds [NM_120828]	830637	NM_120828	PMSR2 (PEPTIDEMETHIONINE SULFOXIDE REDUCTASE 2); oxidoreductase, acting on sulfur group of donors, disulfide as acceptor / peptide-methionine-(S)-S-oxide reductase	GO:0008113|GO:0080167|GO:0006979|GO:0006464|GO:0005829	NM_120828	At.32719	peptidemethionine sulfoxide reductase 2	5	2360900	2360959
A_84_P141159	AT4G24790	0.149684	0.138119	0.0687289	0.125469	0.0237044	0.54616	-0.0773592	0.175315	-1.02939	0.00110287	-1.04949	0.00361028	-1.17547	0.000696344	[28.1] DNA.synthesis/chromatin structure	AT4G24790	Arabidopsis thaliana ATP binding / DNA binding / DNA-directed DNA polymerase (AT4G24790) mRNA, complete cds [NM_001125574]	828581	NM_001125574	ATP binding / DNA binding / DNA-directed DNA polymerase	GO:0006260|GO:0009360|GO:0003887|GO:0005524|GO:0003677	NM_001125574	At.54505	AAA-type ATPase family protein	4	12780844	12780903
A_84_P14607	AT3G18630	0.182143	0.0193406	-0.0592466	0.0028677	0.155636	0.0592605	-0.0606217	0.265417	-1.49536	3.17673e-05	-1.47022	0.000336565	-1.49673	0.000671937	[28.1] DNA.synthesis/chromatin structure	AT3G18630	Arabidopsis thaliana uracil DNA glycosylase family protein (AT3G18630) mRNA, complete cds [NM_112749]	821394	NM_112749	uracil DNA glycosylase family protein	GO:0005739|GO:0004844|GO:0006281|GO:0006284	NM_112749	At.71250	uracil dna glycosylase	3	6411571	6411630
A_84_P14949	AT5G37630	-0.118408	0.311398	-0.819274	0.00821086	-0.437818	0.0191914	-0.974835	0.0495196	-1.22746	0.0313814	-1.06361	0.00420275	-1.38302	0.00352423	[28.1] DNA.synthesis/chromatin structure	EMB2656	Arabidopsis thaliana EMB2656 (EMBRYO DEFECTIVE 2656); binding (EMB2656) mRNA, complete cds [NM_123122]	833741	NM_123122	EMB2656 (EMBRYO DEFECTIVE 2656); binding	GO:0007076|GO:0005488|GO:0005575|GO:0009793	NM_123122	At.30475	ARM repeat superfamily protein	5	14952457	14952516
A_84_P15495	AT3G06980	0.0221968	0.733853	-0.517314	0.0150336	-0.210302	0.069331	-0.468704	0.0124238	-1.35691	0.00061193	-1.0758	0.000759349	-1.3083	0.00335356	[28.1] DNA.synthesis/chromatin structure	AT3G06980	Arabidopsis thaliana DEAD/DEAH box helicase, putative (AT3G06980) mRNA, complete cds [NM_111578]	819883	NM_111578	DEAD/DEAH box helicase, putative	GO:0008026|GO:0008150|GO:0004386|GO:0003676|GO:0005524|GO:0009507	NM_111578	At.18753	DEA(D/H)-box RNA helicase family protein	3	2204587	2204646
A_84_P15995	AT5G63920	0.0451192	0.0667041	-0.281568	0.0139234	-0.174564	0.121757	-0.38099	0.00961609	-1.14966	0.00154338	-1.0294	0.00391148	-1.24908	0.000319609	[28.1] DNA.synthesis/chromatin structure	AT5G63920	Arabidopsis thaliana DNA topoisomerase III alpha, putative (AT5G63920) mRNA, complete cds [NM_125788]	836513	NM_125788	DNA topoisomerase III alpha, putative	GO:0003916|GO:0003917|GO:0005694|GO:0003676|GO:0003677|GO:0007067|GO:0006281|GO:0007059|GO:0007126|GO:0000712|GO:0006268|GO:0008270|GO:0006265	NM_125788	At.28974	topoisomerase 3alpha	5	25581139	25581198
A_84_P16008	AT5G67100	0.0877733	0.242695	0.104777	0.211979	-0.452667	0.0533837	-0.392618	0.0504574	-1.3313	0.000640058	-1.28825	0.00247469	-1.8287	0.00316178	[28.1] DNA.synthesis/chromatin structure	ICU2	Arabidopsis thaliana ICU2 (INCURVATA2); DNA-directed DNA polymerase (ICU2) mRNA, complete cds [NM_126110]	836845	NM_126110	ICU2 (INCURVATA2); DNA-directed DNA polymerase	GO:0009910|GO:0003887|GO:0009965|GO:0005634	NM_126110	At.28826	DNA-directed DNA polymerases	5	26785038	26785097
A_84_P18277	AT2G07690	-0.0590759	0.0120133	-0.102328	0.106338	-0.547239	0.00376526	-0.648624	0.00213544	-1.32202	0.000862129	-1.38016	0.000243512	-1.86832	0.000204103	[28.1] DNA.synthesis/chromatin structure	AT2G07690	Arabidopsis thaliana minichromosome maintenance family protein / MCM family protein (AT2G07690) mRNA, complete cds [NM_126771]	815415	NM_126771	minichromosome maintenance family protein / MCM family protein	GO:0005737|GO:0006270|GO:0006268|GO:0005634|GO:0005524|GO:0003677|GO:0008094	NM_126771	At.40911	Minichromosome maintenance (MCM2/3/5) family protein	2	3523395	3523454
A_84_P18765	AT5G46280	0.700441	0.0746928	-0.0631108	0.658448	0.128094	0.591922	-0.46685	0.118014	-1.37104	0.020176	-1.20243	0.0482615	-1.77478	0.00224275	[28.1] DNA.synthesis/chromatin structure	AT5G46280	Arabidopsis thaliana DNA replication licensing factor, putative (AT5G46280) mRNA, complete cds [NM_123997]	834670	NM_123997	DNA replication licensing factor, putative	GO:0017111|GO:0000166|GO:0006270|GO:0006268|GO:0005524|GO:0003677|GO:0008094	NM_123997	At.168	Minichromosome maintenance (MCM2/3/5) family protein	5	1876991818769950	1877004918770060
A_84_P19411	AT3G57060	-0.267823	0.0246286	-0.134906	0.0875052	-0.773322	0.0144622	-0.653835	0.0212286	-1.24931	0.00149505	-1.26274	0.00113399	-1.76824	0.0028226	[28.1] DNA.synthesis/chromatin structure	AT3G57060	Arabidopsis thaliana binding (AT3G57060) mRNA, complete cds [NM_115565]	824873	NM_115565	binding	GO:0000796|GO:0007067|GO:0030261|GO:0005488|GO:0005634	NM_115565	At.53962	binding	3	21115078	21115137
A_84_P19670	AT5G27680	-0.507776	0.149457	-0.611777	0.111383	-0.5368	0.0395337	-0.629413	0.0603237	-1.032	0.0226475	-1.02061	0.00970287	-1.04964	0.0434138	[28.1] DNA.synthesis/chromatin structure	RECQSIM	Arabidopsis thaliana RECQSIM (Arabidopsis RecQ helicase sim); ATP binding / ATP-dependent helicase/ helicase/ nucleic acid binding (RECQSIM) mRNA, complete cds [NM_122650]	832830	NM_122650	RECQSIM (Arabidopsis RecQ helicase sim); ATP binding / ATP-dependent helicase/ helicase/ nucleic acid binding	GO:0008026|GO:0004386|GO:0006310|GO:0005575|GO:0003676|GO:0005524	NM_122650	At.10179	RECQ helicase SIM	5	9794362	9794421
A_84_P19835	AT1G65470	0.38038	0.0358015	-0.106625	0.219926	-0.388621	0.204768	-0.531884	0.0931519	-1.64237	0.000108639	-1.29863	0.0090381	-2.06763	0.00784026	[28.1] DNA.synthesis/chromatin structure	FAS1	Arabidopsis thaliana FAS1 (FASCIATA 1); histone binding (FAS1) mRNA, complete cds [NM_105221]	842858	NM_105221	FAS1 (FASCIATA 1); histone binding	GO:0005678|GO:0031507|GO:0008283|GO:0006325|GO:0006334|GO:0006310|GO:0009934|GO:0045787|GO:0048366|GO:0042393|GO:0009555|GO:0000724|GO:0010026	NM_105221	At.20487	chromatin assembly factor-1 (FASCIATA1) (FAS1)	1	24319919	24319978
A_84_P19943	AT1G49450	-0.879355	0.0406597	-0.301552	0.160052	0.272966	0.22312	1.4009	0.000600986	2.1938	0.00389465	2.74393	0.00743832	3.89626	8.59298e-05	[28.1] DNA.synthesis/chromatin structure	AT1G49450	Arabidopsis thaliana transducin family protein / WD-40 repeat family protein (AT1G49450) mRNA, complete cds [NM_103834]	841369	NM_103834	transducin family protein / WD-40 repeat family protein	GO:0008150|GO:0000166|GO:0005575	NM_103834	At.28389	Transducin/WD40 repeat-like superfamily protein	1	18307009	18307068
A_84_P20915	AT1G67630	-0.0638756	0.372154	-0.00614833	0.955028	-0.512459	0.0174611	-0.41692	0.0368375	-1.26877	0.00564567	-1.23096	0.000598485	-1.67954	0.00244982	[28.1] DNA.synthesis/chromatin structure	POLA2	Arabidopsis thaliana POLA2 (DNA POLYMERASE ALPHA 2); DNA binding / DNA-directed DNA polymerase (POLA2) mRNA, complete cds [NM_105430]	843086	NM_105430	POLA2 (DNA POLYMERASE ALPHA 2); DNA binding / DNA-directed DNA polymerase	GO:0006260|GO:0005739|GO:0003887|GO:0003677	NM_105430	At.35625	DNA polymerase alpha 2	1	25344573	25344632
A_84_P21665	AT5G62410	0.181777	0.0192082	-0.0187654	0.494378	-0.0936795	0.456119	-0.0683189	0.540015	-1.41145	0.000212782	-1.18555	0.00164281	-1.46101	0.00409019	[28.1] DNA.synthesis/chromatin structure	SMC2	Arabidopsis thaliana SMC2 (STRUCTURAL MAINTENANCE OF CHROMOSOMES 2); transporter (SMC2) mRNA, complete cds [NM_125635]	836362	NM_125635	SMC2 (STRUCTURAL MAINTENANCE OF CHROMOSOMES 2); transporter	GO:0000796|GO:0005215|GO:0051276	NM_125635	At.19029	structural maintenance of chromosomes 2	5	25062354	25062413
A_84_P22062	AT2G01900	1.08294	0.00555669	0.535384	0.0916938	1.87963	0.110766	0.0918749	0.350352	-3.65818	0.00205311	-4.89839	0.0188516	-4.10169	0.000511736	[28.1] DNA.synthesis/chromatin structure	AT2G01900	Arabidopsis thaliana endonuclease/exonuclease/phosphatase family protein (AT2G01900) mRNA, complete cds [NM_126251]	814721	NM_126251	endonuclease/exonuclease/phosphatase family protein	GO:0008150|GO:0016787|GO:0004437	NM_126251	At.50064	DNAse I-like superfamily protein	2	408831	408890
A_84_P22234	AT3G53790	-1.11476	0.146701	-0.484036	0.291762	-4.82083	0.000903427	-2.1652	0.00489921	4.1267	0.000185104	6.15161	0.00306847	2.44554	0.0220523	[28.1] DNA.synthesis/chromatin structure	TRFL4	Arabidopsis thaliana TRFL4 (TRF-LIKE 4); DNA binding (TRFL4) mRNA, complete cds [NM_115239]	824546	NM_115239	TRFL4 (TRF-LIKE 4); DNA binding	GO:0003677|GO:0045449	NM_115239	At.53924	TRF-like 4	3	1992987819929880	1992998719930040
A_84_P22829	AT1G68290	0.529942	0.0227958	0.562052	0.0346086	0.447132	0.0688883	0.122558	0.0725228	4.65059	0.000523606	4.29391	0.0011128	4.2111	7.9776e-05	[28.1] DNA.synthesis/chromatin structure	ENDO_2	Arabidopsis thaliana ENDO 2 (endonuclease 2); T/G mismatch-specific endonuclease/ endonuclease/ nucleic acid binding / single-stranded DNA specific_ (ENDO 2) mRNA, complete cds [NM_105500]	843158	NM_105500	ENDO 2 (endonuclease 2); T/G mismatch-specific endonuclease/ endonuclease/ nucleic acid binding / single-stranded DNA specific endodeoxyribonuclease	GO:0043765|GO:0006308|GO:0004519|GO:0000014|GO:0003676|GO:0012505	NM_105500	At.35544	endonuclease 2	1	2559808825598090	2559817025598220
A_84_P23532	AT5G56780	-0.325127	0.108224	-0.647891	0.0609477	-1.36615	0.00166036	-1.37909	0.00419483	-1.50347	0.0110377	-1.19365	0.00413333	-2.23467	0.00215325	[28.1] DNA.synthesis/chromatin structure	AT5G56780	Arabidopsis thaliana unknown protein (AT5G56780) mRNA, complete cds [NM_125061]	835780	NM_125061	hypothetical protein	GO:0008150|GO:0003674|GO:0005575	NM_125061	At.29366	effector of transcription2	5	22964406	22964465
A_84_P236963	AT5G44635	-1.18544	0.0121453	-1.84587	0.00490532	-1.50376	0.00735574	-2.15108	0.00572152	-1.29108	0.00969108	-1.27798	0.00429104	-1.5963	0.0104869	[28.1] DNA.synthesis/chromatin structure	AT5G44635	Arabidopsis thaliana minichromosome maintenance family protein / MCM family protein (AT5G44635) mRNA, complete cds [NM_148088]	834492	NM_148088	minichromosome maintenance family protein / MCM family protein	GO:0006270|GO:0006268|GO:0005524|GO:0003677|GO:0008094	NM_148088	At.55361	minichromosome maintenance (MCM2/3/5) family protein	5	18006458	18006517
A_84_P509282	AT3G09100	-1.17355	0.00954615	-0.128583	0.398909	-0.807071	0.00939013	-0.0153861	0.784332	2.23236	0.000405461	1.97908	0.00115294	2.34555	0.00271857	[28.1] DNA.synthesis/chromatin structure	AT3G09100	Arabidopsis thaliana mRNA capping enzyme family protein (AT3G09100) mRNA, complete cds [NM_111745]	820064	NM_111745	mRNA capping enzyme family protein	GO:0006397|GO:0006370|GO:0005634|GO:0006310|GO:0003910|GO:0005524|GO:0004651|GO:0006260|GO:0016791|GO:0006281|GO:0006470|GO:0004484|GO:0016311|GO:0008138|GO:0004725	NM_111745	At.47836	mRNA capping enzyme family protein	3	2789845	2789904
A_84_P532079	AT1G47510	1.22282	0.127384	0.43821	0.396325	-0.0986051	0.462593	1.47083	0.00222536	3.02761	0.000774575	5.38165	0.00278537	4.06023	0.00987138	[28.1] DNA.synthesis/chromatin structure	5PTASE11	Arabidopsis thaliana 5PTASE11 (INOSITOL POLYPHOSPHATE 5-PHOSPHATASE 11); hydrolase/ phosphatidylinositol-3,4,5-trisphosphate 5-phosphatase/ phospha_ (5PTASE11) mRNA, complete cds [NM_103644]	841160	NM_103644	5PTASE11 (INOSITOL POLYPHOSPHATE 5-PHOSPHATASE 11); hydrolase/ phosphatidylinositol-3,4,5-trisphosphate 5-phosphatase/ phosphatidylinositol-3,5-bisphosphate 5-phosphatase/ phosphatidylinositol-4,5-bisphosphate 5-phosphatase	GO:0004439|GO:0043813|GO:0016787|GO:0009753|GO:0046856|GO:0009733|GO:0009737|GO:0034485	NM_103644	At.49311	inositol polyphosphate 5-phosphatase 11	1	17435777	17435836
A_84_P582591	AT1G08840	0.549266	0.0549458	0.152118	0.45461	0.327576	0.153919	-0.509804	0.0788151	-1.0044	0.019876	-1.44464	0.00452001	-1.66632	0.01058	[28.1] DNA.synthesis/chromatin structure	emb2411	Arabidopsis thaliana emb2411 (embryo defective 2411); ATP binding / ATP-dependent DNA helicase/ DNA binding (emb2411) mRNA, complete cds [NM_100758]	837406	NM_100758	emb2411 (embryo defective 2411); ATP binding / ATP-dependent DNA helicase/ DNA binding	GO:0006260|GO:0004003|GO:0005524|GO:0003677|GO:0009793|GO:0009507	NM_100758	At.51530	DNA replication helicase, putative	1	2829641	2829700
A_84_P582630	AT1G20720	0.0818109	0.32564	-0.086358	0.380574	-0.4269	0.105363	-0.471989	0.0661935	-1.8416	0.00225449	-1.71852	0.00406225	-2.22723	0.00294401	[28.1] DNA.synthesis/chromatin structure	AT1G20720	Arabidopsis thaliana ATP binding / ATP-dependent DNA helicase/ ATP-dependent helicase/ DNA binding / hydrolase, acting on acid anhydrides, in phosp_ (AT1G20720) mRNA, complete cds [NM_101924]	838662	NM_101924	ATP binding / ATP-dependent DNA helicase/ ATP-dependent helicase/ DNA binding / hydrolase, acting on acid anhydrides, in phosphorus-containing anhydrides / nucleic acid binding	GO:0008026|GO:0005739|GO:0006139|GO:0004003|GO:0016818|GO:0003676|GO:0005524|GO:0003677	NM_101924	At.51696	RAD3-like DNA-binding helicase protein	1	71856687185702	71857827185806
A_84_P591022	AT3G21530	-0.249007	0.175391	0.140906	0.445084	-0.0272632	0.871437	-0.0119295	0.934508	-1.23957	0.00557303	-1.61415	0.00248918	-1.39241	0.0152191	[28.1] DNA.synthesis/chromatin structure	AT3G21530	Arabidopsis thaliana endonuclease/exonuclease/phosphatase family protein (AT3G21530) mRNA, complete cds [NM_113048]	821707	NM_113048	endonuclease/exonuclease/phosphatase family protein	GO:0005739|GO:0008150|GO:0016787	NM_113048	At.50211	DNAse I-like superfamily protein	3	7582817	7582876
A_84_P612042	AT1G26840	-0.491608	0.153343	-0.467195	0.164889	-0.893407	0.0520716	-0.448621	0.322758	-1.43095	0.0387231	-1.01058	0.0104176	-1.41238	0.0387242	[28.1] DNA.synthesis/chromatin structure	ORC6	Arabidopsis thaliana ORC6 (ORIGIN RECOGNITION COMPLEX PROTEIN 6); DNA binding (ORC6) mRNA, complete cds [NM_102448]	839227	NM_102448	ORC6 (ORIGIN RECOGNITION COMPLEX PROTEIN 6); DNA binding	GO:0006260|GO:0000808|GO:0003677	NM_102448	At.50784	origin recognition complex protein 6	1	93003869300425	93005279300546
A_84_P825381	AT1G67630	-0.118122	0.0555641	-0.0736423	0.127257	-0.648024	0.032846	-0.502858	0.0421923	-1.11288	0.00143158	-1.0122	0.00474176	-1.5421	0.00436802	[28.1] DNA.synthesis/chromatin structure	POLA2	Arabidopsis thaliana POLA2 (DNA POLYMERASE ALPHA 2); DNA binding / DNA-directed DNA polymerase (POLA2) mRNA, complete cds [NM_105430]	843086	NM_105430	POLA2 (DNA POLYMERASE ALPHA 2); DNA binding / DNA-directed DNA polymerase	GO:0006260|GO:0005739|GO:0003887|GO:0003677	NM_105430	At.35625	DNA polymerase alpha 2	1	25344819	25344878
A_84_P829257	AT2G32010	0.28047	0.0737459	0.216969	0.0880639	-0.0536545	0.700859	0.104232	0.375815	-1.79706	0.00011156	-1.57567	0.00330347	-1.9098	0.00352243	[28.1] DNA.synthesis/chromatin structure	AT2G32010	Arabidopsis thaliana endonuclease/exonuclease/phosphatase family protein (AT2G32010) mRNA, complete cds [NM_128761]	817761	NM_128761	endonuclease/exonuclease/phosphatase family protein	GO:0010305|GO:0016787|GO:0004437|GO:0005575	NM_128761	At.13598	CVP2 like 1	2	13628636	13628694
A_84_P839424	AT2G32010	0.303884	0.106385	0.144236	0.257198	-0.354178	0.171152	-0.166191	0.421336	-1.99831	0.0021911	-1.65067	0.00478137	-2.30874	0.00504638	[28.1] DNA.synthesis/chromatin structure	AT2G32010	Arabidopsis thaliana endonuclease/exonuclease/phosphatase family protein (AT2G32010) mRNA, complete cds [NM_128761]	817761	NM_128761	endonuclease/exonuclease/phosphatase family protein	GO:0010305|GO:0016787|GO:0004437|GO:0005575	NM_128761	At.13598	CVP2 like 1	2	13628034	13628092
A_84_P855507	AT4G02060	0.189582	0.206609	-0.233995	0.0188425	-0.119716	0.200399	-0.456063	0.00961376	-1.49511	0.000945829	-1.40788	0.00681483	-1.71718	0.000329862	[28.1] DNA.synthesis/chromatin structure	PRL	Arabidopsis thaliana PRL (PROLIFERA); ATP binding / DNA binding / DNA-dependent ATPase/ nucleoside-triphosphatase/ nucleotide binding (PRL) mRNA, complete cds [NM_116437]	828153	NM_116437	PRL (PROLIFERA); ATP binding / DNA binding / DNA-dependent ATPase/ nucleoside-triphosphatase/ nucleotide binding	GO:0005515|GO:0005737|GO:0010182|GO:0006270|GO:0006268|GO:0005634|GO:0005524|GO:0003677|GO:0008094	NM_116437	At.3861	Minichromosome maintenance (MCM2/3/5) family protein	4	903957904008	904102904109
A_84_P18986	AT1G11800	0.962386	0.000939364	0.877695	0.00897951	1.15652	0.0115502	1.33767	0.000652134	-0.596862	0.0199483	-0.331022	0.118605	-0.136891	0.0427139	[28.1] DNA.synthesis/chromatin structure	AT1G11800	Arabidopsis thaliana endonuclease/exonuclease/phosphatase family protein (AT1G11800) mRNA, complete cds [NM_101052]	837726	NM_101052	endonuclease/exonuclease/phosphatase family protein	GO:0005622|GO:0016787|GO:0008270	NM_101052	At.42109	endonuclease/exonuclease/phosphatase family protein	1	3985538	3985597	endonuclease/exonuclease/phosphatase family protein
A_84_P750174	AT1G36936	0.273511	0.587147	0.911006	0.0796818	2.83708	0.018072	3.13494	0.00344271	0.312935	0.0484823	-0.0267043	0.960458	2.53687	0.0157577	[28.1] DNA.synthesis/chromatin structure									transposable element gene	1	13996922	13996981
A_84_P832857	AT1G44900	-2.56904	0.0174692	-1.5312	0.109274	-2.09437	0.00143859	-1.90172	0.0132865	-0.530111	0.42224	-1.37531	0.0258388	-0.900637	0.0802659	[28.1] DNA.synthesis/chromatin structure	AT1G44900	Arabidopsis thaliana ATP binding / DNA binding / DNA-dependent ATPase (AT1G44900) mRNA, complete cds [NM_103572]	841056	NM_103572	ATP binding / DNA binding / DNA-dependent ATPase	GO:0010082|GO:0006270|GO:0048364|GO:0042127|GO:0006268|GO:0009790|GO:0005524|GO:0003677|GO:0008094	NM_103572	At.5390	minichromosome maintenance (MCM2/3/5) family protein	1	1697065316970690	1697082716970840	ATMCM2_MCM2__minichromosome maintenance (MCM2/3/5) family protein
A_84_P601515	AT2G05642	2.73355	0.0169109	3.3133	0.000877664	0.957369	0.48126	2.05715	0.0320559	-0.144807	0.68581	0.375231	0.774824	-1.40095	0.02755	[28.1] DNA.synthesis/chromatin structure	AT2G05642	Arabidopsis thaliana unknown protein (AT2G05642) mRNA, complete cds [NM_180155]	819430	NM_180155	hypothetical protein	GO:0008150|GO:0003674|GO:0005575	NM_180155	At.47091	Nucleic acid-binding, OB-fold-like protein	2	2098884	2098943	Nucleic acid-binding, OB-fold-like protein
A_84_P18220	AT2G27120	2.70025	0.0245271	1.88632	0.00893261	0.194447	0.478585	0.400144	0.16503	0.0214024	0.916521	1.04103	0.14646	-1.46477	0.0156365	[28.1] DNA.synthesis/chromatin structure	TIL2	Arabidopsis thaliana TIL2 (TILTED 2); DNA binding / DNA-directed DNA polymerase/ nucleic acid binding / nucleotide binding / zinc ion binding (TIL2) mRNA, complete cds [NM_128270]	817254	NM_128270	TIL2 (TILTED 2); DNA binding / DNA-directed DNA polymerase/ nucleic acid binding / nucleotide binding / zinc ion binding	GO:0006260|GO:0008622|GO:0000166|GO:0003887|GO:0008270|GO:0003676|GO:0003677	NM_128270	At.52932	DNA polymerase epsilon catalytic subunit	2	11594284	11594343	POL2B_TIL2__DNA polymerase epsilon catalytic subunit
A_84_P19238	AT2G28980	3.12829	0.010893	3.68172	0.00116335	7.14016	0.00123858	6.74839	0.0170502	0.38193	0.711315	-0.563267	0.295806	3.4486	0.000870515	[28.1] DNA.synthesis/chromatin structure		147164 CERES-148 Arabidopsis thaliana cDNA clone 38091 3', mRNA sequence [DR376127]		DR376127				At.66266	transposable element gene	2	12449405	12449464
A_84_P755315	AT2G41460	1.18557	0.000282977	1.20526	0.00848665	1.4061	0.0123075	1.33897	0.00905444	-0.635644	0.0314932	-0.722472	0.0178939	-0.501938	0.0566747	[28.1] DNA.synthesis/chromatin structure	ARP	Arabidopsis thaliana ARP; DNA-(apurinic or apyrimidinic site) lyase (ARP) mRNA, complete cds [NM_001125028]	818744	NM_001125028	ARP; DNA-(apurinic or apyrimidinic site) lyase	GO:0003906|GO:0042644|GO:0045941	NM_001125028	At.25567	apurinic endonuclease-redox protein	2	17287909	17287968	ARP__apurinic endonuclease-redox protein
A_84_P14416	AT2G45230	-0.881517	0.296088	-1.50253	0.227344	5.31715	0.0024636	5.02722	0.000900389	-0.932985	0.30994	-0.601894	0.270783	5.59677	0.00962848	[28.1] DNA.synthesis/chromatin structure		GB							transposable element gene	2	18651387	18651446
A_84_P17429	AT3G13170	-1.7038	0.00636649	-1.69283	0.00682367	-1.44354	0.0179418	-1.51964	0.0296079	-0.105554	0.629873	-0.19263	0.0229001	0.067632	0.802251	[28.1] DNA.synthesis/chromatin structure	ATSPO11-1	Arabidopsis thaliana ATSPO11-1; ATP binding / DNA binding / DNA topoisomerase (ATP-hydrolyzing)/ catalytic (ATSPO11-1) mRNA, complete cds [NM_112156]	820506	NM_112156	ATSPO11-1; ATP binding / DNA binding / DNA topoisomerase (ATP-hydrolyzing)/ catalytic	GO:0007129|GO:0034090|GO:0003918|GO:0051026|GO:0042138|GO:0005634|GO:0000706|GO:0006259|GO:0006265|GO:0005524|GO:0003677|GO:0007131	NM_112156	At.48652	Spo11/DNA topoisomerase VI, subunit A protein	3	4231579	4231638	ATSPO11-1__Spo11/DNA topoisomerase VI, subunit A protein
A_84_P862714	AT4G07507	-3.26792	0.0148784	-3.43752	0.01504	-3.40028	0.0148793	-3.62012	0.0131589	-0.472455	0.112993	-0.522696	0.0379062	-0.655051	0.370857	[28.1] DNA.synthesis/chromatin structure		Arabidopsis thaliana Full-length cDNA Complete sequence from clone GSLTPGH42ZH11 of Hormone Treated Callus of strain col-0 of Arabidopsis thaliana (thale cress) [BX828000]		BX828000				At.20125	transposable element gene	4	4310268	4310327
A_84_P766407	AT5G26642	1.67826	0.0421308	2.29796	0.0025518	3.30548	0.00653704	3.46009	0.010986	-0.100891	0.798044	-0.565986	0.30474	1.06124	0.023607	[28.1] DNA.synthesis/chromatin structure									transposable element gene	5	9274603	9274662
A_84_P10222	AT5G37160	1.62355	0.12564	2.21941	0.0534309	1.7057	0.00382125	2.44236	0.0202277	-0.126521	0.749345	0.0142884	0.971574	0.0964358	0.874574	[28.1] DNA.synthesis/chromatin structure	AT5G37160	Arabidopsis thaliana tRNA-splicing endonuclease positive effector-related (AT5G37160) mRNA, complete cds [NM_123075]	833689	NM_123075	tRNA-splicing endonuclease positive effector-related	GO:0008150|GO:0016787|GO:0005575|GO:0005524|GO:0003677	NM_123075	At.55177	P-loop containing nucleoside triphosphate hydrolases superfamily protein	5	14708221	14708280	P-loop containing nucleoside triphosphate hydrolases superfamily protein
A_84_P21597	AT5G44800	-2.08168	0.00901181	-2.20674	0.00800792	-1.42762	0.0180597	-1.42437	0.0134242	-0.616165	0.00821458	-0.487847	0.0516296	0.166206	0.57897	[28.1] DNA.synthesis/chromatin structure	CHR4	Arabidopsis thaliana CHR4 (CHROMATIN REMODELING 4); ATP binding / DNA binding / chromatin binding / helicase/ nucleic acid binding / protein bindin_ (CHR4) mRNA, complete cds [NM_123848]	834510	NM_123848	CHR4 (CHROMATIN REMODELING 4); ATP binding / DNA binding / chromatin binding / helicase/ nucleic acid binding / protein binding / zinc ion binding	GO:0003682|GO:0004386|GO:0008270|GO:0005634|GO:0003676|GO:0005524|GO:0003677|GO:0000785|GO:0045449|GO:0006333	NM_123848	At.27917	chromatin remodeling 4	5	18083766	18083825	CHR4_PKR1__chromatin remodeling 4
A_84_P509694	AT5G49010	-0.668552	0.00320046	-0.58331	0.00550832	-2.01676	0.00117176	-1.69305	0.00217799	0.0726647	0.286258	0.311133	0.00614885	-1.03707	0.00517645	[28.1] DNA.synthesis/chromatin structure	SLD5	Arabidopsis thaliana SLD5 (SYNTHETIC LETHALITY WITH DPB11-1 5) (SLD5) mRNA, complete cds [NM_001125927]	834960	NM_001125927	SLD5 (SYNTHETIC LETHALITY WITH DPB11-1 5)	GO:0003674|GO:0006270|GO:0000811	NM_001125927	At.29811	DNA replication protein-related	5	19868000	19868059	EMB2812_SLD5__DNA replication protein-related
A_84_P832952	AT5G49010	-0.895864	0.0209596	-0.735145	0.0305983	-2.30168	0.00107992	-1.89004	0.00207767	0.110589	0.117202	0.361505	0.000417842	-1.04431	0.0204807	[28.1] DNA.synthesis/chromatin structure	SLD5	Arabidopsis thaliana SLD5 (SYNTHETIC LETHALITY WITH DPB11-1 5) (SLD5) mRNA, complete cds [NM_124278]	834960	NM_124278	SLD5 (SYNTHETIC LETHALITY WITH DPB11-1 5)	GO:0003674|GO:0006270|GO:0000811	NM_124278	At.29811	DNA replication protein-related	5	19867605	19867664	EMB2812_SLD5__DNA replication protein-related
A_84_P782252	AT5G52090	4.06266	0.00606748	4.65781	0.000117428	3.93082	0.0051222	4.08357	0.00788028	-0.114023	0.77243	-0.556429	0.303512	-0.688272	0.0331144	[28.1] DNA.synthesis/chromatin structure	AT5G52090	Arabidopsis thaliana tRNA-splicing endonuclease positive effector-related (AT5G52090) mRNA, complete cds [NM_124588]	835285	NM_124588	tRNA-splicing endonuclease positive effector-related	GO:0008150|GO:0005575	NM_124588	At.65668	P-loop containing nucleoside triphosphate hydrolases superfamily protein	5	21167432	21167491	P-loop containing nucleoside triphosphate hydrolases superfamily protein
C: micro RNA, natural antisense
A_84_P703913	AT1G31935	-0.381427	0.0376061	0.293867	0.060666	-0.341744	0.144204	0.144437	0.00853876	-1.18326	0.0011576	-1.37237	0.0118999	-1.33269	0.00242031	[32] micro RNA, natural antisense etc	AT1G31935	Arabidopsis thaliana (AT1G31935) otherRNA [NR_022192]	6241487	NR_022192	miscRNA	GO:0008150|GO:0003674|GO:0005575	NR_022192	At.65946	other RNA	1	11469727	11469786
A_84_P706132	AT1G69252	-0.179025	0.105043	0.806513	0.0321171	0.576069	0.0137901	0.958384	0.0166553	1.76199	0.0106705	1.15877	0.00347438	1.91386	0.00108091	[32] micro RNA, natural antisense etc	AT1G69252	Arabidopsis thaliana (AT1G69252) otherRNA [NR_022387]	6240760	NR_022387	miscRNA	GO:0008150|GO:0003674|GO:0005575	NR_022387	At.25161	other RNA	1	26036976	26037035
A_84_P721249	AT5G41612	0.30108	0.0272972	0.138915	0.228784	0.561504	0.0395724	-0.283505	0.189309	-1.17981	0.00850371	-1.86265	8.45649e-05	-1.60223	0.00600075	[32] micro RNA, natural antisense etc	AT5G41612	Arabidopsis thaliana (AT5G41612) otherRNA [NR_023208]	5008288	NR_023208	miscRNA	GO:0008150|GO:0003674|GO:0005575	NR_023208	At.72698	other RNA	5	16639563	16639622
A_84_P730452	AT1G10682	-0.296672	0.0810849	-0.0250949	0.738766	-0.0652552	0.459763	0.0876211	0.348749	-1.70843	0.00220311	-1.82714	0.00304593	-1.59572	0.00119947	[32] micro RNA, natural antisense etc	AT1G10682	Arabidopsis thaliana (AT1G10682) otherRNA [NR_022063]	6241126	NR_022063	miscRNA	GO:0008150|GO:0003674|GO:0005575	NR_022063	At.44708	other RNA	1	3545211	3545270
A_84_P753286	AT1G31173	-0.506201	0.0116023	-1.48289	0.00176	-0.0781469	0.346142	-1.07158	0.00289124	-1.42561	0.00193991	-1.44236	0.00184713	-1.0143	0.00315445	[32] micro RNA, natural antisense etc	MIR167D	Arabidopsis thaliana (MIR167D) otherRNA [NR_022188]	5007745	NR_022188	miscRNA		NR_022188	At.47655	MIR167D; miRNA	1	11138669	11138728
A_84_P753635	AT1G77235	-0.84477	0.0848757	-0.355861	0.380277	-0.40005	0.0214318	0.00179696	0.98895	1.25916	0.0431961	1.17209	0.0219827	1.61681	0.0155347	[32] micro RNA, natural antisense etc	MIR402	Arabidopsis thaliana (MIR402) otherRNA [NR_022431]	5007854	NR_022431	miscRNA	GO:0003674|GO:0006950|GO:0005575|GO:0016036	NR_022431		MIR402; miRNA	1	29016538	29016597
A_84_P754167	AT1G46554	-0.213905	0.106042	0.119264	0.600789	0.265499	0.247494	0.75783	0.0387808	3.12431	0.00335289	3.28348	0.000416001	3.76288	0.00198975	[32] micro RNA, natural antisense etc	AT1G46554	Arabidopsis thaliana (AT1G46554) otherRNA [NR_022219]	6241141	NR_022219	miscRNA	GO:0008150|GO:0003674|GO:0005575	NR_022219	At.22053	other RNA	1	17253678	17253737
A_84_P754202	AT1G76878	-0.417449	0.367972	-0.281267	0.0453452	0.389249	0.159415	-0.0695434	0.748157	-1.54151	0.00234498	-2.13648	0.0270139	-1.32978	0.0186702	[32] micro RNA, natural antisense etc	AT1G76878	Arabidopsis thaliana (AT1G76878) otherRNA [NR_022425]	6240557	NR_022425	miscRNA	GO:0008150|GO:0003674|GO:0005575	NR_022425	At.43159	other RNA	1	28866719	28866778
A_84_P754210	AT1G76892	-0.211135	0.163315	-0.0708411	0.587	-0.319066	0.593271	-0.735115	0.292568	-2.83479	0.00461152	-3.39113	0.00188665	-3.49906	0.0193975	[32] micro RNA, natural antisense etc	AT1G76892	Arabidopsis thaliana (AT1G76892) otherRNA [NR_022426]	6240976	NR_022426	miscRNA	GO:0008150|GO:0003674|GO:0005575	NR_022426	At.73050	other RNA	1	28874649	28874708
A_84_P754662	AT1G18382	-0.987441	0.023677	0.497757	0.138778	-0.462201	0.118798	1.28791	0.0303366	1.58529	0.018248	1.8502	0.0017406	2.37544	0.0085205	[32] micro RNA, natural antisense etc	AT1G18382	Arabidopsis thaliana (AT1G18382) otherRNA [NR_022099]	6240917	NR_022099	miscRNA	GO:0008150|GO:0003674|GO:0005575	NR_022099		other RNA	1	6326424	6326483
A_84_P757853	AT2G26692	0.329531	0.400369	0.29601	0.263738	-0.131775	0.0723686	0.450404	0.0984993	1.88153	0.0137267	2.49723	0.013719	2.03592	0.00258853	[32] micro RNA, natural antisense etc	AT2G26692	Arabidopsis thaliana (AT2G26692) otherRNA [NR_022556]	5007911	NR_022556	miscRNA	GO:0008150|GO:0003674|GO:0005575	NR_022556	At.47743	other RNA	2	11351023	11351082
A_84_P758068	AT2G26355	-1.64793	0.00782854	-2.1304	0.0115412	-0.866385	0.0603418	-2.06911	0.0103858	2.26349	0.00975151	1.54324	0.00972181	2.32478	0.00872264	[32] micro RNA, natural antisense etc	AT2G26355	Arabidopsis thaliana (AT2G26355) otherRNA [NR_022555]	6240611	NR_022555	miscRNA	GO:0008150|GO:0003674|GO:0005575	NR_022555		other RNA	2	11221408	11221467
A_84_P758391	AT2G24103	-1.14976	0.132222	-0.695169	0.186247	2.21761	0.00880708	1.85989	0.0298974	3.1956	0.0127013	2.38328	0.0272529	5.75065	0.00298916	[32] micro RNA, natural antisense etc	MIR831A	Arabidopsis thaliana (MIR831A) otherRNA [NR_022542]	6241011	NR_022542	miscRNA	GO:0008150|GO:0003674|GO:0005575	NR_022542		MIR831a; miRNA	2	10247264	10247323
A_84_P758431	AT2G45685	0.0613649	0.606886	-0.257185	0.330267	0.479711	0.0517714	1.12001	0.00230378	1.52393	0.0164054	2.48278	0.00302078	2.90113	0.000534519	[32] micro RNA, natural antisense etc	AT2G45685	Arabidopsis thaliana (AT2G45685) otherRNA [NR_022663]	6240353	NR_022663	miscRNA	GO:0008150|GO:0003674|GO:0005575	NR_022663	At.74954	other RNA	2	18822000	18822059
A_84_P761268	AT3G13405	-0.50981	0.184814	0.031539	0.885309	-1.30978	0.0409082	-0.319833	0.328424	-1.75658	0.00351675	-1.30798	0.0289021	-2.10795	0.0193752	[32] micro RNA, natural antisense etc	MIR169A	Arabidopsis thaliana (MIR169A) otherRNA [NR_022729]	3768775	NR_022729	miscRNA	GO:0035195|GO:0016036	NR_022729		MIR169A; miRNA	3	4359012	4359071
A_84_P761632	AT3G26812	0.0887143	0.617012	0.895801	0.144865	0.283712	0.461147	1.0241	0.0976098	-2.57127	0.0380311	-2.63797	0.016915	-2.44297	8.1861e-05	[32] micro RNA, natural antisense etc	MIR169I	Arabidopsis thaliana (MIR169I) otherRNA [NR_022776]	5008031	NR_022776	miscRNA	GO:0003674|GO:0005575|GO:0016036	NR_022776		MIR169I; miRNA	3	9872065	9872124
A_84_P761712	AT3G51075	3.75289	0.00298375	-0.145888	0.120548	2.71068	0.0186621	-0.804812	0.1469	-1.47452	0.00155708	-1.09123	0.0486215	-2.13344	0.0255408	[32] micro RNA, natural antisense etc	AT3G51075	Arabidopsis thaliana (AT3G51075) otherRNA [NR_022827]	5008078	NR_022827	miscRNA	GO:0008150|GO:0003674|GO:0005575	NR_022827	At.49673	other RNA	3	1896934418969360	1897044818970480
A_84_P761848	AT3G21755	0.657329	0.0211222	0.498373	0.0593016	-0.247436	0.26796	-0.128838	0.624282	1.88373	0.0123834	2.16128	0.00299711	1.25652	0.0135728	[32] micro RNA, natural antisense etc	AT3G21755	Arabidopsis thaliana (AT3G21755) otherRNA [NR_022758]	5008020	NR_022758	miscRNA	GO:0008150|GO:0003674|GO:0005575	NR_022758	At.49639	other RNA	3	7667255	7667314
A_84_P762464	AT3G25795	-0.443924	0.016497	-0.819466	0.00113628	-0.764594	0.00714419	-1.28802	0.00453029	3.8598	0.000403975	3.71192	0.0003805	3.39125	0.00020074	[32] micro RNA, natural antisense etc	AT3G25795	Arabidopsis thaliana (AT3G25795) otherRNA [NR_022773]	6240732	NR_022773	miscRNA	GO:0008150|GO:0003674|GO:0005575	NR_022773	At.67374	other RNA	3	9417718	9417777
A_84_P762519	AT3G21781	-1.27993	0.0138431	0.118855	0.458952	-1.05266	0.00815391	0.0581016	0.49818	1.78487	0.00127515	1.49685	0.00631957	1.72412	0.00600422	[32] micro RNA, natural antisense etc	AT3G21781	Arabidopsis thaliana (AT3G21781) otherRNA [NR_022759]	6240358	NR_022759	miscRNA	GO:0008150|GO:0003674|GO:0005575	NR_022759		other RNA	3	7676306	7676365
A_84_P762532	AT3G51238	-2.49311	0.0119207	-0.786766	0.122924	-1.23208	0.00130596	-0.00652144	0.954492	2.81454	0.00361134	2.33375	0.00057057	3.59478	0.00570182	[32] micro RNA, natural antisense etc	AT3G51238	Arabidopsis thaliana (AT3G51238) otherRNA [NR_022829]	6240218	NR_022829	miscRNA	GO:0008150|GO:0003674|GO:0005575	NR_022829	At.67970	other RNA	3	19025282	19025341
A_84_P762560	AT3G06962	-0.700074	0.0167612	0.0562042	0.673361	-1.07204	0.0572598	-0.463499	0.183905	-1.41068	0.0187013	-1.55842	0.0205712	-1.93038	0.00764137	[32] micro RNA, natural antisense etc	AT3G06962	Arabidopsis thaliana (AT3G06962) otherRNA [NR_022702]	6240243	NR_022702	miscRNA	GO:0008150|GO:0003674|GO:0005575	NR_022702	At.65068	other RNA	3	2197256	2197315
A_84_P762845	AT3G13061	0.00304706	0.988554	0.688759	0.134344	0.762066	0.0525656	0.875022	0.0438655	-3.74147	0.00545798	-4.31422	0.00162442	-3.5552	0.00301125	[32] micro RNA, natural antisense etc	AT3G13061	Arabidopsis thaliana (AT3G13061) otherRNA [NR_022725]	6241065	NR_022725	miscRNA	GO:0008150|GO:0003674|GO:0005575	NR_022725		other RNA	3	4183104	4183163
A_84_P765109	AT4G36052	-0.330694	0.218833	0.29798	0.442325	0.161801	0.234154	0.81757	0.0177356	1.78673	0.0242521	1.81382	0.00421429	2.30632	0.00562997	[32] micro RNA, natural antisense etc	AT4G36052	Arabidopsis thaliana (AT4G36052) otherRNA [NR_023050]	5008184	NR_023050	miscRNA	GO:0008150|GO:0003674|GO:0005575	NR_023050	At.74442	other RNA	4	17053342	17053401
A_84_P765554	AT4G27765	0.24842	0.595929	0.10817	0.820264	0.366296	0.13265	0.538057	0.0926629	1.87744	0.0414268	2.18946	0.0259705	2.30733	0.00938937	[32] micro RNA, natural antisense etc	MIR828A	Arabidopsis thaliana (MIR828A) otherRNA [NR_023023]	6241170	NR_023023	miscRNA	GO:0003674|GO:0005575|GO:0016036	NR_023023		MIR828a; miRNA	4	13847076	13847135
A_84_P765637	AT4G31248	-0.236786	0.14097	0.254332	0.177715	0.214608	0.112228	0.825892	0.0111856	1.92117	0.00414843	2.04134	0.00198664	2.49273	0.00125982	[32] micro RNA, natural antisense etc	AT4G31248	Arabidopsis thaliana (AT4G31248) otherRNA [NR_023033]	6241235	NR_023033	miscRNA	GO:0008150|GO:0003674|GO:0005575	NR_023033	At.67204	other RNA	4	15180627	15180686
A_84_P765657	AT4G40065	0.592994	0.0292742	1.38736	0.0118999	1.09215	0.00302854	0.538634	0.0230978	5.0319	0.00104986	3.68401	0.000791641	4.18317	0.000207746	[32] micro RNA, natural antisense etc	AT4G40065	Arabidopsis thaliana (AT4G40065) otherRNA [NR_023073]	6240840	NR_023073	miscRNA	GO:0008150|GO:0003674|GO:0005575	NR_023073	At.67967	other RNA	4	18574567	18574626
A_84_P765905	AT4G25719	0.684244	0.217473	-0.0599035	0.82447	-0.133985	0.59573	-1.11541	0.0324814	2.78583	0.00457528	2.54855	0.0195765	1.73032	0.0204493	[32] micro RNA, natural antisense etc	AT4G25719	Arabidopsis thaliana (AT4G25719) otherRNA [NR_023010]	6241083	NR_023010	miscRNA	GO:0008150|GO:0003674|GO:0005575	NR_023010	At.69391	other RNA	4	13100800	13100859
A_84_P768692	AT5G40348	0.281345	0.39991	0.721726	0.252709	0.52634	0.0487375	0.769613	0.0261236	2.95044	0.0177663	2.75333	0.00285419	2.99832	0.00695179	[32] micro RNA, natural antisense etc	AT5G40348	Arabidopsis thaliana (AT5G40348) otherRNA [NR_023199]	5008287	NR_023199	miscRNA	GO:0008150|GO:0003674|GO:0005575	NR_023199	At.48058	other RNA	5	16141062	16141121
A_84_P769320	AT5G07322	-0.174172	0.329653	0.41307	0.0545537	-0.721475	0.0036493	-0.249108	0.0266987	-1.2774	0.000560682	-1.39227	0.00489409	-1.93958	0.00289527	[32] micro RNA, natural antisense etc	AT5G07322	Arabidopsis thaliana (AT5G07322) otherRNA [NR_023109]	6241428	NR_023109	miscRNA	GO:0008150|GO:0003674|GO:0005575	NR_023109		other RNA	5	2313332	2313391
A_84_P769385	AT5G01732	-0.365494	0.451558	0.419749	0.396773	0.983274	0.0027644	0.747959	0.00582927	7.08547	0.000634355	6.06491	0.000883365	7.41368	0.00227402	[32] micro RNA, natural antisense etc	AT5G01732	Arabidopsis thaliana (AT5G01732) otherRNA [NR_023081]	6240681	NR_023081	miscRNA	GO:0008150|GO:0003674|GO:0005575	NR_023081	At.33513	other RNA	5	276300	276359
A_84_P769600	AT5G18245	1.09405	0.00332299	-0.0179959	0.87569	1.18171	0.0156513	-0.0806687	0.490673	-1.29999	0.00895954	-1.45032	0.0103527	-1.36266	0.00228542	[32] micro RNA, natural antisense etc	AT5G18245	Arabidopsis thaliana (AT5G18245) otherRNA [NR_023150]	6240730	NR_023150	miscRNA	GO:0008150|GO:0003674|GO:0005575	NR_023150	At.7556	other RNA	5	6032866	6032925
A_84_P769609	AT5G53048	0.2749	0.613456	-5.85222	0.00367087	-0.31788	0.334288	-4.99761	0.000637734	1.3709	7.84415e-05	2.8183	0.0167387	2.22552	0.0275328	[32] micro RNA, natural antisense etc	AT5G53048	Arabidopsis thaliana (AT5G53048) otherRNA [NR_023249]	6241185	NR_023249	miscRNA	GO:0008150|GO:0003674|GO:0005575	NR_023249		other RNA	5	21511694	21511753
A_84_P788334	AT2G26355	-1.35944	0.00519425	-1.40886	0.00777683	-0.792085	0.0429698	-1.3488	0.0110973	2.15357	0.00382473	1.64628	0.00735991	2.21363	0.00371524	[32] micro RNA, natural antisense etc	AT4G07408	Arabidopsis thaliana unknown protein (AT4G07408) mRNA, complete cds [NM_001125470]	6241349	NM_001125470	hypothetical protein		NM_001125470	At.73521	other RNA	2	11221305	11221364
A_84_P839921	AT1G64563	-2.56821	0.0292057	1.44705	0.0604285	-1.07234	0.181144	2.09269	0.057239	2.38402	0.0042641	1.53378	0.0382261	3.02965	0.0398222	[32] micro RNA, natural antisense etc		GB							other RNA	1	23976270	23976329
A_84_P857464	AT5G01732	-1.19037	0.137973	-0.604107	0.220451	0.582255	0.343331	0.142124	0.791774	4.90095	7.0641e-05	3.87455	0.00852295	5.64718	0.0104616	[32] micro RNA, natural antisense etc								At.33513	other RNA	5	273147	273202
A_84_P753419	AT1G60505	-5.67491	0.00324888	-5.42039	0.003866	-5.18224	0.00718514	-5.39447	0.00611963	0.188941	0.328809	-0.277811	0.238717	0.214862	0.72041	[32] micro RNA, natural antisense etc	AT1G60505	Arabidopsis thaliana (AT1G60505) otherRNA [NR_022343]	5007818	NR_022343	miscRNA	GO:0008150|GO:0003674|GO:0005575	NR_022343	At.49469	other RNA	1	22296167	22296226
A_84_P753421	AT1G60505	-7.92226	0.00179513	-8.00108	0.0018154	-7.25859	0.00014071	-7.47524	5.9226e-05	0.0970578	0.309971	-0.0407635	0.643966	0.622903	0.207205	[32] micro RNA, natural antisense etc	AT1G60505	Arabidopsis thaliana (AT1G60505) otherRNA [NR_022343]	5007818	NR_022343	miscRNA	GO:0008150|GO:0003674|GO:0005575	NR_022343	At.49469	other RNA	1	22294716	22294775
A_84_P753369	AT1G60525	-7.63753	0.000480221	-7.71509	0.000422894	-7.32308	0.0018326	-7.59288	0.00174188	-0.0142054	0.874492	-0.206442	0.132584	0.108006	0.784334	[32] micro RNA, natural antisense etc	AT1G60525	Arabidopsis thaliana (AT1G60525) otherRNA [NR_022346]	5007819	NR_022346	miscRNA	GO:0008150|GO:0003674|GO:0005575	NR_022346	At.26653	other RNA	1	22299666	22299725
A_84_P752730	AT1G66725	-2.70433	0.000984788	-1.80948	0.0019433	-2.03849	9.43174e-05	-1.94823	0.000333261	-0.795438	0.00201452	-1.60002	0.000482568	-0.934189	0.00721843	[32] micro RNA, natural antisense etc	MIR163	Arabidopsis thaliana (MIR163) otherRNA [NR_022371]	3767649	NR_022371	miscRNA	GO:0003674|GO:0035195|GO:0005575	NR_022371	At.74216	MIR163; miRNA	1	24884364	24884423
A_84_P757722	AT2G09795	-1.07748	0.0399659	-9.24706	0.000502872	-1.36815	0.0817318	-10.1449	0.00168237	0.608399	0.0221973	0.00120303	0.993108	-0.289466	0.590646	[32] micro RNA, natural antisense etc	AT2G09795	Arabidopsis thaliana (AT2G09795) otherRNA [NR_022493]	5007869	NR_022493	miscRNA	GO:0008150|GO:0003674|GO:0005575	NR_022493	At.49524	other RNA	2	3672210	3672269
A_84_P757727	AT2G09795	-0.884113	0.322809	-10.4973	0.00320515	-1.10544	0.0351957	-10.6665	0.000336694	0.740835	0.0278326	0.792892	0.158464	0.571566	0.450327	[32] micro RNA, natural antisense etc	AT2G09795	Arabidopsis thaliana (AT2G09795) otherRNA [NR_022493]	5007869	NR_022493	miscRNA	GO:0008150|GO:0003674|GO:0005575	NR_022493	At.49524	other RNA	2	3672055	3672114
A_84_P757683	AT2G10606	-3.63938	0.228439	-5.70206	0.11437	-3.64734	0.0200686	-5.7454	0.0082456	-0.146146	0.08319	-0.181527	0.42779	-0.189487	0.938596	[32] micro RNA, natural antisense etc	MIR396A	Arabidopsis thaliana (MIR396A) otherRNA [NR_022496]	5007870	NR_022496	miscRNA	GO:0008283	NR_022496		MIR396A; miRNA	2	4142323	4142382
A_84_P757732	AT2G13665	8.96945	0.00129123	2.40184	0.000238726	10.6668	0.000702096	1.7693	0.00348231	1.75702	4.40469e-05	-0.572833	0.301132	1.12449	0.00951092	[32] micro RNA, natural antisense etc	AT2G13665	Arabidopsis thaliana (AT2G13665) otherRNA [NR_022500]	5007873	NR_022500	miscRNA	GO:0008150|GO:0003674|GO:0005575	NR_022500	At.40638	other RNA	2	5692917	5692976
A_84_P792748	AT2G15555	6.26419	0.000316676	11.2244	1.45896e-05	6.63451	0.000221527	11.0503	0.000240546	0.871929	0.0364698	0.327456	0.148238	0.697769	0.00388163	[32] micro RNA, natural antisense etc	AT2G15555	Arabidopsis thaliana (AT2G15555) otherRNA [NR_022504]	6240289	NR_022504	miscRNA	GO:0008150|GO:0003674|GO:0005575	NR_022504	At.66202	other RNA	2	6786261	6786320
A_84_P795925	AT2G15555	6.26477	0.000655926	9.90457	0.00129638	6.5877	0.000310225	10.5815	0.0058319	-0.15356	0.875351	0.200412	0.00295388	0.523342	0.118063	[32] micro RNA, natural antisense etc	AT2G15555	Arabidopsis thaliana (AT2G15555) otherRNA [NR_022504]	6240289	NR_022504	miscRNA	GO:0008150|GO:0003674|GO:0005575	NR_022504	At.68066	other RNA	2	6786650	6786707
A_84_P94029	AT2G15555	6.11754	0.000214482	12.9014	7.51019e-06	6.46228	0.000502351	13.5856	0.00037162	0.0460792	0.876495	0.385579	0.146397	0.73032	0.00250221	[32] micro RNA, natural antisense etc	AT2G15555	Arabidopsis thaliana (AT2G15555) otherRNA [NR_022504]	6240289	NR_022504	miscRNA	GO:0008150|GO:0003674|GO:0005575	NR_022504	At.66202	other RNA	2	6786010	6786069
A_84_P708561	AT2G22821	-6.50778	0.000181136	-5.64825	0.00132369	-7.41197	0.00714106	-6.79406	0.00846818	2.04006	0.0083359	1.79843	0.000351493	0.894247	0.294325	[32] micro RNA, natural antisense etc	AT2G22821	Arabidopsis thaliana (AT2G22821) otherRNA [NR_022536]	6241246	NR_022536	miscRNA	GO:0008150|GO:0003674|GO:0005575	NR_022536	At.49548	no_match	no_match	no_match	no_match
A_84_P775848	AT2G22821	-8.01217	0.000280252	-7.31906	0.000683291	-6.13195	0.124819	-5.86103	0.134373	1.99697	0.00636483	1.57477	0.00227771	3.455	0.286556	[32] micro RNA, natural antisense etc	AT2G22821	Arabidopsis thaliana (AT2G22821) otherRNA [NR_022536]	6241246	NR_022536	miscRNA	GO:0008150|GO:0003674|GO:0005575	NR_022536	At.49548	other RNA	2	9721850	9721909
A_84_P757769	AT2G24545	-0.0355344	0.787556	0.0127306	0.966339	1.26373	0.0111829	1.09468	0.0157393	-0.22448	0.490509	-0.441797	0.0590676	0.857468	0.024734	[32] micro RNA, natural antisense etc	AT2G24545	Arabidopsis thaliana (AT2G24545) otherRNA [NR_022544]	5007906	NR_022544	miscRNA	GO:0008150|GO:0003674|GO:0005575	NR_022544	At.28274	other RNA	2	10426568	10426627
A_84_P757707	AT2G24755	-7.54733	0.00231064	-7.70083	0.00214208	-7.21732	0.00403029	-7.3428	0.00378484	-0.0911454	0.299805	-0.0631367	0.65689	0.26688	0.687197	[32] micro RNA, natural antisense etc	AT2G24755	Arabidopsis thaliana (AT2G24755) otherRNA [NR_022546]	5007908	NR_022546	miscRNA	GO:0008150|GO:0003674|GO:0005575	NR_022546	At.28714	other RNA	2	1054835710548370	1054844710548490
A_84_P757718	AT2G24755	-4.60205	0.00596043	-5.32599	0.0074628	-4.2624	0.0106689	-5.11272	0.0087556	0.0396102	0.92276	-0.0867615	0.458337	0.252883	0.696559	[32] micro RNA, natural antisense etc	AT2G24755	Arabidopsis thaliana (AT2G24755) otherRNA [NR_022548]	5007908	NR_022548	miscRNA	GO:0008150|GO:0003674|GO:0005575	NR_022548	At.28714	other RNA	2	10544846	10544905
A_84_P757833	AT2G35738	-3.2868	0.00122075	-2.51965	0.0114062	-1.69209	0.00217946	-1.94017	0.00812736	0.803656	0.120453	-0.21157	0.159992	1.38314	0.00525606	[32] micro RNA, natural antisense etc	AT2G35738	Arabidopsis thaliana (AT2G35738) otherRNA [NR_022606]	5007935	NR_022606	miscRNA	GO:0008150|GO:0003674|GO:0005575	NR_022606		other RNA	2	15024024	15024083
A_84_P757886	AT2G36792	0.649944	0.0495001	0.38387	0.0874859	1.42842	0.00152639	1.29621	0.00145644	-1.25172	0.000766633	-1.11786	0.00762549	-0.33938	0.115694	[32] micro RNA, natural antisense etc	AT2G36792	Arabidopsis thaliana (AT2G36792) otherRNA [NR_022618]	5007940	NR_022618	miscRNA	GO:0008150|GO:0003674|GO:0005575	NR_022618	At.67012	other RNA	2	15421817	15421876
A_84_P757881	AT2G40008	-2.24242	0.035681	-2.02253	0.0214886	-1.83401	0.128176	-2.57489	0.0705951	0.911852	0.204929	-0.0489192	0.941526	0.359491	0.615131	[32] micro RNA, natural antisense etc	AT2G40008	Arabidopsis thaliana (AT2G40008) otherRNA [NR_022631]	5007947	NR_022631	miscRNA	GO:0008150|GO:0003674|GO:0005575	NR_022631	At.49578	other RNA	2	16709158	16709217
A_84_P761842	AT3G18535	-9.43277	0.00156628	-4.54456	0.00677833	-8.62065	0.00244963	-4.07684	0.00954303	-0.189227	0.120848	-0.53363	0.0786006	0.278491	0.660204	[32] micro RNA, natural antisense etc	AT3G18535	Arabidopsis thaliana (AT3G18535) otherRNA [NR_022745]	5008009	NR_022745	miscRNA	GO:0004835|GO:0005575|GO:0006464	NR_022745	At.72974	tubulin-tyrosine ligases	3	6375914	6375973	tubulin-tyrosine ligases
A_84_P708008	AT3G29644	-3.07627	0.00646103	-3.37835	0.00586889	-3.21452	0.0197296	-4.26289	0.0103531	-0.897415	0.00944454	-1.64371	0.00762621	-1.78195	0.0707498	[32] micro RNA, natural antisense etc	AT3G29644	Arabidopsis thaliana (AT3G29644) otherRNA [NR_022792]	5008043	NR_022792	miscRNA	GO:0008150|GO:0003674|GO:0005575	NR_022792		other RNA	3	1150068511500720	1150115911501160
A_84_P761839	AT3G29644	-8.61957	0.00984053	-8.75092	0.00960941	-8.37888	0.00290424	-8.84815	0.00247691	-0.121753	0.237444	-0.459669	0.047982	-0.21898	0.841957	[32] micro RNA, natural antisense etc	AT3G29644	Arabidopsis thaliana (AT3G29644) otherRNA [NR_022791]	5008043	NR_022791	miscRNA	GO:0008150|GO:0003674|GO:0005575	NR_022791		other RNA	3	11499339	11499398
A_84_P761741	AT3G46658	-4.4705	0.0160418	-4.90971	0.0136449	-2.86648	0.00867999	-3.66049	0.00591426	-0.392771	0.109718	-0.747573	0.00918066	0.856447	0.306375	[32] micro RNA, natural antisense etc	AT3G46658	Arabidopsis thaliana (AT3G46658) otherRNA [NR_022807]	5008071	NR_022807	miscRNA	GO:0008150|GO:0003674|GO:0005575	NR_022807	At.600	other RNA	3	17191026	17191085
A_84_P765529	AT4G15242	9.7585	0.000390458	10.7026	0.000369997	9.98784	0.00180203	9.96904	0.00646077	1.44878	0.221371	0.485878	0.398555	0.715214	0.017483	[32] micro RNA, natural antisense etc	AT4G15242	Arabidopsis thaliana (AT4G15242) otherRNA [NR_022967]	6240318	NR_022967	miscRNA	GO:0008150|GO:0003674|GO:0005575	NR_022967	At.65382	other RNA	4	8705930	8705989
A_84_P765100	AT4G17098	-2.57777	0.00471327	-1.82247	0.00630125	-0.22838	0.350792	-0.151546	0.515026	0.0432184	0.723305	-0.635253	0.0464471	1.71414	0.0156881	[32] micro RNA, natural antisense etc									other RNA	4	9611639	9611692
A_84_P784525	AT4G17098	-2.34774	0.0018429	-1.57472	0.00409381	-0.15088	0.360527	-0.0963127	0.519322	0.0703771	0.112796	-0.648074	0.00392475	1.54878	0.0102541	[32] micro RNA, natural antisense etc	AT4G17098	Arabidopsis thaliana (AT4G17098) otherRNA [NR_022976]	5008147	NR_022976	miscRNA	GO:0008150|GO:0003674|GO:0005575	NR_022976	At.4460	other RNA	4	9611638	9611697
A_84_P730949	AT4G22233	-1.9082	0.0222899	-2.8985	0.0145851	-2.08901	0.0555204	-3.90172	0.0134982	-0.749073	0.084917	-1.57148	0.0262696	-1.75229	0.0804807	[32] micro RNA, natural antisense etc	AT4G22233	Arabidopsis thaliana (AT4G22233) otherRNA [NR_022989]	5008154	NR_022989	miscRNA	GO:0008150|GO:0003674|GO:0005575	NR_022989		other RNA	4	11763644	11763703
A_84_P765013	AT4G22233	-1.87099	0.000940983	-2.39069	0.0020355	-1.27176	0.0020827	-2.90818	0.00118904	-0.64516	0.0391708	-1.76189	0.000723644	-1.16265	0.00326038	[32] micro RNA, natural antisense etc	AT4G22233	Arabidopsis thaliana (AT4G22233) otherRNA [NR_022990]	5008154	NR_022990	miscRNA	GO:0008150|GO:0003674|GO:0005575	NR_022990		other RNA	4	11763481	11763540
A_84_P765062	AT4G24415	-1.91421	0.00121013	-4.30673	0.00102313	-0.398246	0.124797	-3.45665	0.0017231	1.18372	0.0158438	0.51783	0.0411698	2.0338	0.004063	[32] micro RNA, natural antisense etc	MIR824A	Arabidopsis thaliana (MIR824A) otherRNA [NR_023003]	5008161	NR_023003	miscRNA		NR_023003	At.26142	MIR824a; miRNA	4	12626097	12626156
A_84_P765893	AT4G34332	-0.00190568	0.994966	1.13307	0.0805007	1.65629	0.00231489	2.1831	0.012185	1.54344	0.0595064	0.935284	0.0594601	2.59348	0.00310391	[32] micro RNA, natural antisense etc	AT4G34332	Arabidopsis thaliana (AT4G34332) otherRNA [NR_023046]	6241411	NR_023046	miscRNA	GO:0008150|GO:0003674|GO:0005575	NR_023046		other RNA	4	16424776	16424835
A_84_P726318	AT4G38215	-0.247599	0.215143	0.43938	0.189056	1.05782	0.00343057	1.64128	0.00203795	1.08784	0.0406743	0.984322	0.0185099	2.28974	0.000861424	[32] micro RNA, natural antisense etc	AT4G38215	Arabidopsis thaliana (AT4G38215) otherRNA [NR_023059]	6240591	NR_023059	miscRNA	GO:0008150|GO:0003674|GO:0005575	NR_023059		other RNA	4	17923856	17923915
A_84_P769306	AT5G13887	0.855317	0.0345691	0.743264	0.0299332	1.11388	0.033539	1.58665	0.00850234	-0.296374	0.148864	0.28845	0.319308	0.547016	0.0670661	[32] micro RNA, natural antisense etc	MIR848A	Arabidopsis thaliana (MIR848A) otherRNA [NR_023135]	6240707	NR_023135	miscRNA	GO:0008150|GO:0003674|GO:0005575	NR_023135		MIR848a; miRNA	5	4479397	4479456
A_84_P768748	AT5G44562	-0.90024	0.0243443	-0.343985	0.188582	-1.75154	0.0176435	-2.16209	0.0122473	0.391125	0.120898	-0.575686	0.0275917	-1.42698	0.0311544	[32] micro RNA, natural antisense etc	AT5G44562	Arabidopsis thaliana (AT5G44562) otherRNA [NR_023221]	5008296	NR_023221	miscRNA	GO:0008150|GO:0003674|GO:0005575	NR_023221	At.49820	other RNA	5	17947823	17947882
A_84_P769377	AT5G48775	-6.31927	0.00213196	-6.13447	0.00218679	-5.92145	0.00443802	-6.18271	0.00408953	0.264177	0.013924	-0.181878	0.0846964	0.215938	0.701794	[32] micro RNA, natural antisense etc	AT5G48775	Arabidopsis thaliana (AT5G48775) otherRNA [NR_023233]	6240340	NR_023233	miscRNA	GO:0008150|GO:0003674|GO:0005575	NR_023233	At.48071	other RNA	5	19776337	19776396

## Sheet: Sheet2
	826.001
